# Supplementary material for: Exploratory behavior of re-orienting foragers differs from other flight patterns of honeybees
Source: PLoS One. 2018 Aug 29;13(8):e0202171. doi: 10.1371/journal.pone.0202171 (PMC6114720; doi:10.1371/journal.pone.0202171)
Supplement: S1 Table — (XLSX) [file pone.0202171.s003.xlsx]

## Sheet: Tabelle1
Type of flight: Orientation flight = 1; Re-orientation flight = 2; Foraging flight = 3; Flight after displacement = 4	Date	Start of flight	End of flight	Bee	Hive number	Flight number	Incomplete flight = 1; Complete flight = 2	Short-range flight = 1; Long-range flight = 2	Number of directions: One direction = 1; More than one direction = 2	Duration [min]	Maximum range [m]	Distance [m]	Speed [m/s]	Temperature [°C]	Wind speed [km/h]	Visibility of the sun: Sunshine = 1; No sun at all = 2	Unfavorable weather conditions : No = 1; Yes = 2
1	2010-08-31	141800	142006	bh36	NA	1	2	1	NA	2.1	8.15378	56.1121	NA	NA	NA	NA	NA
1	2010-08-31	151036	151101	rl32	NA	1	2	1	NA	0.416667	5.98673	4.42367	NA	NA	NA	NA	NA
1	2010-08-31	151539	152320	rl70	NA	1	2	2	1	7.68333	83.3867	265.425	0.575759	NA	NA	NA	NA
1	2010-09-03	144828	145605	bh57	NA	1	2	2	1	7.61667	71.7446	227.432	0.497662	NA	NA	NA	NA
1	2010-09-03	142519	142755	bl97	NA	1	2	1	NA	2.6	8.84875	16.9754	NA	NA	NA	NA	NA
1	2010-09-03	160358	161530	ngh41	NA	1	2	2	1	11.5333	132.28	499.871	0.722358	NA	NA	NA	NA
1	2010-09-03	170733	171210	wl52	NA	1	2	1	NA	4.61667	25.216	131.442	NA	NA	NA	NA	NA
1	2010-09-04	133115	134046	ngh38	NA	1	2	2	1	9.51667	129.888	304.221	0.532787	NA	NA	NA	NA
1	2010-09-05	122203	123123	bl15	NA	1	2	2	1	9.33333	61.0812	139.969	0.249944	NA	NA	NA	NA
1	2010-09-10	153229	153802	wl2	NA	1	2	2	1	5.55	74.4622	395.534	1.18779	NA	NA	NA	NA
1	2010-09-11	120431	120718	bh96	NA	1	2	1	NA	2.78	11.4762	58.5151	NA	NA	NA	NA	NA
1	2010-09-11	133734	134330	bv1	NA	1	2	1	NA	5.93333	24.747	73.901	NA	NA	NA	NA	NA
1	2010-09-11	181250	181713	bv2	NA	1	2	2	1	4.38333	49.4491	317.47	1.20711	NA	NA	NA	NA
1	2010-09-12	145359	145817	bh91	NA	1	2	1	NA	4.3	19.7928	23.641	NA	NA	NA	NA	NA
1	2010-09-12	160018	160328	bl55	NA	1	2	2	1	3.16667	32.2172	164.108	0.863728	NA	NA	NA	NA
1	2010-09-12	1335	1344	rl54	NA	1	2	1	NA	9	12.6045	28.8158	NA	NA	NA	NA	NA
1	2010-09-12	155228	155714	wl35	NA	1	2	1	NA	4.76667	24.314	56.9509	NA	NA	NA	NA	NA
1	2010-09-12	165331	165530	wl78	NA	1	2	2	1	1.98333	32.2687	168.491	1.41589	NA	NA	NA	NA
1	2010-09-12	170510	170847	wl89	NA	1	2	1	NA	3.61667	22.1043	240.83	NA	NA	NA	NA	NA
2	2011-08-25	1548	1553	wh63	1	1	2	1	NA	5	19.8551	187.741	NA	24.7667	0	1	1
2	2011-08-25	1609	1635	wh77	1	1	2	2	2	26	178.954	3638.6	2.33244	24.9	0	1	1
2	2011-08-25	1727	NA	wh87	1	1	1	NA	NA	3.55	NA	704.907	3.30942	23.8	0	1	1
2	2011-08-25	1654	1704	wl37	1	1	2	2	2	10	285.241	1673.33	2.78888	24.3	0	1	1
2	2011-08-28	1642	1708	wh77	1	2	2	1	NA	26	NA	NA	NA	NA	NA	NA	NA
2	2011-08-28	1558	NA	wl37	1	2	1	NA	NA	3.3	NA	419.941	2.12092	NA	NA	NA	NA
2	2011-08-30	1454	1503	wh95	1	1	2	2	1	9	46.1596	170.804	0.316304	16.9	25.1	NA	2
2	2011-08-30	1615	1619	wl45	1	1	2	1	NA	4	8.40151	33.5463	NA	15.3	25.5	NA	2
2	2011-08-30	1559	1607	wl69	1	1	2	1	NA	8	16.2394	115.189	NA	15.875	28.775	NA	2
2	2011-08-31	1420	1605	wh64	1	1	2	2	1	105	36.7897	307.792	0.0488559	17	10	2	2
2	2011-08-31	1551	1553	wh77	1	3	2	1	NA	2	NA	NA	NA	17.1	10	NA	2
2	2011-08-31	1628	NA	wh90	1	1	1	NA	NA	23.0833	NA	207.135	0.149556	17	10	NA	2
2	2011-08-31	1721	1801	wl40	1	1	2	1	NA	40	20.4656	68.7337	NA	17	10	1	2
2	2011-08-31	1453	1500	wl88	1	1	2	1	NA	7	22.4234	162.679	NA	17.3	9	NA	2
2	2011-09-01	1404	1414	wh63	1	2	2	2	2	10	NA	NA	NA	17.4	19.525	1	2
2	2011-09-01	1347	NA	wh64	1	2	1	NA	NA	0.383333	NA	68.1653	2.96371	17.4	18.5	1	2
2	2011-09-01	1801	NA	wh77	1	4	1	NA	NA	17.7833	NA	1034.06	0.969125	17.02	6.12	1	2
2	2011-09-01	1645	1650	wl38	1	1	2	1	NA	5	8.79364	4.17558	NA	17.2	8.05	1	2
2	2011-09-01	1719	1725	wl88	1	2	2	2	1	6	NA	NA	NA	17.35	6.8	1	2
2	2011-09-02	1507	NA	wh63	1	3	1	NA	NA	5.03333	NA	1262.28	4.17973	20.5333	7.43333	1	1
2	2011-09-02	1715	NA	wh69	1	1	1	NA	NA	3.33333	NA	275.441	1.37721	21.1333	0	1	1
2	2011-09-02	1641	1730	wl38	1	2	2	2	2	49	NA	NA	NA	21.2364	0.854545	1	1
2	2011-09-02	1552	NA	wl45	1	2	1	NA	NA	35.4	NA	797.922	0.375669	20.7556	7.36667	1	1
2	2011-09-02	1526	NA	wl65	1	1	1	NA	NA	18	NA	694.376	0.64294	20.4	7.62	1	1
2	2011-09-02	1434	1443	wl74	1	1	2	1	NA	9	26.2773	464.435	NA	19.8	9.65	1	2
2	2011-09-03	1626	1642	wh29	1	1	2	2	2	16	189.523	1789.72	1.86429	28.58	2.46	1	1
2	2011-09-03	1445	NA	wh74	1	1	1	NA	NA	29.6667	NA	1113.57	0.625604	27.7	3.4125	1	1
2	2011-09-03	1553	NA	wh80	1	1	1	NA	NA	35.7333	NA	2026.17	0.945041	28.0111	3.01111	1	1
2	2011-09-03	1509	NA	wh97	1	1	1	NA	NA	4.6	NA	856.624	3.10371	27.7	0	1	1
2	2011-09-03	1734	1749	wh98	1	1	2	2	2	15	137.712	1279.62	1.4218	26.78	10	1	1
2	2011-09-04	1700	1717	wl72	1	1	2	2	2	17	343.264	3660.46	3.58869	26.1167	11.65	1	1
2	2011-09-04	1601	NA	wl97	1	1	1	NA	NA	5.8	NA	381.228	1.09548	25.5333	10.9	1	1
2	2011-09-10	1852	NA	rv1	2	1	1	NA	NA	1.41667	NA	197.079	2.31857	19	0	1	2
2	2011-09-10	1447	1455	yv14	2	1	2	2	2	8	NA	NA	NA	19	0	1	2
2	2011-09-10	1653	1711	yv15	2	1	2	2	2	18	NA	NA	NA	19	0	1	2
2	2011-09-10	1611	NA	yv37	2	1	1	NA	NA	4.01667	NA	295.471	1.22602	19	0	1	2
2	2011-09-10	1506	NA	yv82	2	1	1	NA	NA	2.26667	NA	616.36	4.53206	19	0	1	2
2	2011-09-10	1622	1706	yv85	2	1	2	2	2	44	NA	NA	NA	19	0	1	2
2	2011-09-11	1544	NA	yv1	2	1	1	NA	NA	2.11667	NA	655.469	5.16118	NA	NA	1	NA
2	2011-09-11	1616	NA	yv17	2	1	1	NA	NA	2.05	NA	522.951	4.25164	NA	NA	2	2
2	2011-09-11	1307	NA	yv26	2	1	1	NA	NA	2.18333	NA	464.064	3.54247	NA	NA	1	NA
2	2011-09-11	1333	NA	yv40	2	1	1	NA	NA	21.0167	NA	504.863	0.400367	NA	NA	1	NA
2	2011-09-11	1323	NA	yv41	2	1	1	NA	NA	1.18333	NA	550.855	7.75852	NA	NA	1	NA
2	2011-09-11	1401	NA	yv64	2	1	1	NA	NA	2.73333	NA	738.633	4.50386	NA	NA	1	NA
2	2011-09-12	1539	NA	yv32	2	1	1	NA	NA	1.33333	NA	573.93	7.17412	NA	NA	1	NA
2	2011-09-12	1633	NA	yv95	2	1	1	NA	NA	22.9167	NA	608.22	0.442342	NA	NA	1	NA
2	2011-09-13	1716	NA	yv36	2	1	1	NA	NA	4.91667	NA	241.84	0.819796	NA	NA	1	NA
2	2011-09-13	1539	NA	yv8	2	1	1	NA	NA	2.36667	NA	486.693	3.42741	NA	NA	1	NA
3	2010-08-31	134458	141018	ph8	NA	NA	2	NA	NA	25.3333	461.321	1233.62	NA	NA	NA	NA	NA
3	2010-09-03	172321	175420	ph10	NA	NA	2	NA	NA	30.9833	527.547	1210.58	NA	NA	NA	NA	NA
3	2010-09-06	1610	1635	ph22	NA	NA	2	NA	NA	25	480.144	1108.73	NA	NA	NA	NA	NA
3	2010-09-10	145117	151013	ph26	NA	NA	2	NA	NA	18.9333	748.714	1806.26	NA	NA	NA	NA	NA
3	2010-09-10	1525	1544	ph30	NA	NA	2	NA	NA	19	399.559	836.345	NA	NA	NA	NA	NA
3	2010-09-11	122957	143145	ph31	NA	NA	2	NA	NA	121.8	444.42	1302.92	NA	NA	NA	NA	NA
3	2010-09-11	115733	121510	ph32	NA	NA	2	NA	NA	17.6167	415.841	906.316	NA	NA	NA	NA	NA
3	2010-09-13	143341	144610	ph39	NA	NA	2	NA	NA	12.4833	335.187	842.14	NA	NA	NA	NA	NA
4	2011-09-03	1652	1656	wh29	1	2	2	NA	NA	4	NA	NA	NA	29.55	0	1	1
4	2011-09-03	1705	1708	wh29	1	3	2	NA	NA	3	NA	NA	NA	28.3	3.13333	1	1
4	2011-09-03	1801	1808	wh98	1	2	2	NA	NA	7	NA	NA	NA	26.8333	7.43333	1	1
4	2011-09-03	1818	1821	wh98	1	3	2	NA	NA	3	NA	NA	NA	26.4	3.3	1	1
4	2011-09-04	1741	1748	wl72	1	2	2	NA	NA	7	NA	NA	NA	25.1667	5.03333	1	1
4	2011-09-04	1831	1836	wl72	1	3	2	NA	NA	5	NA	NA	NA	25.25	0	1	1
