# Supplementary material for: Exploratory behavior of re-orienting foragers differs from other flight patterns of honeybees
Source: PLoS One. 2018 Aug 29;13(8):e0202171. doi: 10.1371/journal.pone.0202171 (PMC6114720; doi:10.1371/journal.pone.0202171)
Supplement: S2 Table — (XLSX) [file pone.0202171.s004.xlsx]

## Sheet: Tabelle1
Date	Hive number	Bee	Radar signal	Angle [°] (North = 0°)
2011-09-03 16:26:00	1	wh29	1	209.494
2011-09-03 16:26:00	1	wh29	2	51.8741
2011-09-03 16:26:00	1	wh29	3	54.0926
2011-09-03 16:26:00	1	wh29	4	318.168
2011-09-03 16:26:00	1	wh29	5	309.212
2011-09-03 16:26:00	1	wh29	6	328.754
2011-09-03 16:26:00	1	wh29	7	87.0131
2011-09-03 16:26:00	1	wh29	8	337.809
2011-09-03 16:26:00	1	wh29	9	349.571
2011-09-03 16:26:00	1	wh29	10	288.853
2011-09-03 16:26:00	1	wh29	11	333.094
2011-09-03 16:26:00	1	wh29	12	1.76062
2011-09-03 16:26:00	1	wh29	13	322.63
2011-09-03 16:26:00	1	wh29	14	318.645
2011-09-03 16:26:00	1	wh29	15	305.682
2011-09-03 16:26:00	1	wh29	16	311.25
2011-09-03 16:26:00	1	wh29	17	196.791
2011-09-03 16:26:00	1	wh29	18	188.769
2011-09-03 16:26:00	1	wh29	19	221.064
2011-09-03 16:26:00	1	wh29	20	243.674
2011-09-03 16:26:00	1	wh29	21	291.231
2011-09-03 16:26:00	1	wh29	22	175.298
2011-09-03 16:26:00	1	wh29	23	195.753
2011-09-03 16:26:00	1	wh29	24	176.261
2011-09-03 16:26:00	1	wh29	25	179.737
2011-09-03 16:26:00	1	wh29	26	179.723
2011-09-03 16:26:00	1	wh29	27	154.272
2011-09-03 16:26:00	1	wh29	28	50.9373
2011-09-03 16:26:00	1	wh29	29	115.192
2011-09-03 16:26:00	1	wh29	30	97.6184
2011-09-03 16:26:00	1	wh29	31	58.1208
2011-09-03 16:26:00	1	wh29	32	113.577
2011-09-03 16:26:00	1	wh29	33	113.92
2011-09-03 16:26:00	1	wh29	34	183.612
2011-09-03 16:26:00	1	wh29	35	32.6936
2011-09-03 16:26:00	1	wh29	36	54.65
2011-09-03 16:26:00	1	wh29	37	227.616
2011-09-03 16:26:00	1	wh29	38	183.606
2011-09-03 16:26:00	1	wh29	39	24.1589
2011-09-03 16:26:00	1	wh29	40	253.882
2011-09-03 16:26:00	1	wh29	41	3.34167
2011-09-03 16:26:00	1	wh29	42	195.417
2011-09-03 16:26:00	1	wh29	43	34.8099
2011-09-03 16:26:00	1	wh29	44	58.7978
2011-09-03 16:26:00	1	wh29	45	212.157
2011-09-03 16:26:00	1	wh29	46	318.616
2011-09-03 16:26:00	1	wh29	47	3.37335
2011-09-03 16:26:00	1	wh29	48	71.1374
2011-09-03 16:26:00	1	wh29	49	153.739
2011-09-03 16:26:00	1	wh29	50	3.59378
2011-09-03 16:26:00	1	wh29	51	243.286
2011-09-03 16:26:00	1	wh29	52	214.819
2011-09-03 16:26:00	1	wh29	53	15.5831
2011-09-03 16:26:00	1	wh29	54	21.0166
2011-09-03 16:26:00	1	wh29	55	277.164
2011-09-03 16:26:00	1	wh29	56	179.486
2011-09-03 16:26:00	1	wh29	57	165.037
2011-09-03 16:26:00	1	wh29	58	80.9211
2011-09-03 16:26:00	1	wh29	59	14.4733
2011-09-03 16:26:00	1	wh29	60	7.59049
2011-09-03 16:26:00	1	wh29	61	42.5948
2011-09-03 16:26:00	1	wh29	62	272.804
2011-09-03 16:26:00	1	wh29	63	255.722
2011-09-03 16:26:00	1	wh29	64	341.758
2011-09-03 16:26:00	1	wh29	65	238.675
2011-09-03 16:26:00	1	wh29	66	86.2364
2011-09-03 16:26:00	1	wh29	67	32.1069
2011-09-03 16:26:00	1	wh29	68	266.28
2011-09-03 16:26:00	1	wh29	69	26.0607
2011-09-03 16:26:00	1	wh29	70	195.533
2011-09-03 16:26:00	1	wh29	71	24.8488
2011-09-03 16:26:00	1	wh29	72	221.984
2011-09-03 16:26:00	1	wh29	73	212.072
2011-09-03 16:26:00	1	wh29	74	26.009
2011-09-03 16:26:00	1	wh29	75	41.8335
2011-09-03 16:26:00	1	wh29	76	202.056
2011-09-03 16:26:00	1	wh29	77	86.0795
2011-09-03 16:26:00	1	wh29	78	66.6358
2011-09-03 16:26:00	1	wh29	79	10.6103
2011-09-03 16:26:00	1	wh29	80	243.448
2011-09-03 16:26:00	1	wh29	81	221.886
2011-09-03 16:26:00	1	wh29	82	86.245
2011-09-03 16:26:00	1	wh29	83	206.098
2011-09-03 16:26:00	1	wh29	84	41.9066
2011-09-03 16:26:00	1	wh29	85	221.907
2011-09-03 16:26:00	1	wh29	86	9.54562
2011-09-03 16:26:00	1	wh29	87	86.3499
2011-09-03 16:26:00	1	wh29	88	198.097
2011-09-03 16:26:00	1	wh29	89	26.1065
2011-09-03 16:26:00	1	wh29	90	34.9211
2011-09-03 16:26:00	1	wh29	91	166.324
2011-09-03 16:26:00	1	wh29	92	107.021
2011-09-03 16:26:00	1	wh29	93	101.495
2011-09-03 16:26:00	1	wh29	94	187.305
2011-09-03 16:26:00	1	wh29	95	197.032
2011-09-03 16:26:00	1	wh29	96	230.975
2011-09-03 16:26:00	1	wh29	97	276.384
2011-09-03 16:26:00	1	wh29	98	233.196
2011-09-03 16:26:00	1	wh29	99	231.321
2011-09-03 16:26:00	1	wh29	100	264.794
2011-09-03 16:26:00	1	wh29	101	233.233
2011-09-03 16:26:00	1	wh29	102	214.778
2011-09-03 16:26:00	1	wh29	103	297.893
2011-09-03 16:26:00	1	wh29	104	190.345
2011-09-03 16:26:00	1	wh29	105	184.993
2011-09-03 16:26:00	1	wh29	106	126.531
2011-09-03 16:26:00	1	wh29	107	206.468
2011-09-03 16:26:00	1	wh29	108	167.967
2011-09-03 16:26:00	1	wh29	109	153.912
2011-09-03 16:26:00	1	wh29	110	28.0352
2011-09-03 16:26:00	1	wh29	111	232.231
2011-09-03 16:26:00	1	wh29	112	284.907
2011-09-03 16:26:00	1	wh29	113	322.012
2011-09-03 16:26:00	1	wh29	114	298.86
2011-09-03 16:26:00	1	wh29	115	15.1967
2011-09-03 16:26:00	1	wh29	116	348.84
2011-09-03 16:26:00	1	wh29	117	18.2241
2011-09-03 16:26:00	1	wh29	118	3.61817
2011-09-03 16:26:00	1	wh29	119	47.0105
2011-09-03 16:26:00	1	wh29	120	29.864
2011-09-03 16:26:00	1	wh29	121	25.2784
2011-09-03 16:26:00	1	wh29	122	33.9744
2011-09-03 16:26:00	1	wh29	123	46.811
2011-09-03 16:26:00	1	wh29	124	41.5492
2011-09-03 16:26:00	1	wh29	125	30.6748
2011-09-03 17:34:00	1	wh98	1	89.1532
2011-09-03 17:34:00	1	wh98	2	85.8821
2011-09-03 17:34:00	1	wh98	3	166.25
2011-09-03 17:34:00	1	wh98	4	124.298
2011-09-03 17:34:00	1	wh98	5	85.6875
2011-09-03 17:34:00	1	wh98	6	149.964
2011-09-03 17:34:00	1	wh98	7	152.889
2011-09-03 17:34:00	1	wh98	8	184.297
2011-09-03 17:34:00	1	wh98	9	59.666
2011-09-03 17:34:00	1	wh98	10	303.483
2011-09-03 17:34:00	1	wh98	11	85.5726
2011-09-03 17:34:00	1	wh98	12	145.871
2011-09-03 17:34:00	1	wh98	13	194.771
2011-09-03 17:34:00	1	wh98	14	67.3728
2011-09-03 17:34:00	1	wh98	15	28.1575
2011-09-03 17:34:00	1	wh98	16	229.974
2011-09-03 17:34:00	1	wh98	17	211.835
2011-09-03 17:34:00	1	wh98	18	236.794
2011-09-03 17:34:00	1	wh98	19	219.137
2011-09-03 17:34:00	1	wh98	20	303.522
2011-09-03 17:34:00	1	wh98	21	10.9475
2011-09-03 17:34:00	1	wh98	22	12.0526
2011-09-03 17:34:00	1	wh98	23	115.728
2011-09-03 17:34:00	1	wh98	24	43.0586
2011-09-03 17:34:00	1	wh98	25	166.161
2011-09-03 17:34:00	1	wh98	26	127.51
2011-09-03 17:34:00	1	wh98	27	203.671
2011-09-03 17:34:00	1	wh98	28	NA
2011-09-03 17:34:00	1	wh98	29	234.466
2011-09-03 17:34:00	1	wh98	30	235.134
2011-09-03 17:34:00	1	wh98	31	207.618
2011-09-03 17:34:00	1	wh98	32	194.88
2011-09-03 17:34:00	1	wh98	33	171.648
2011-09-03 17:34:00	1	wh98	34	84.4931
2011-09-03 17:34:00	1	wh98	35	163.45
2011-09-03 17:34:00	1	wh98	36	171.657
2011-09-03 17:34:00	1	wh98	37	84.2479
2011-09-03 17:34:00	1	wh98	38	84.2958
2011-09-03 17:34:00	1	wh98	39	59.7218
2011-09-03 17:34:00	1	wh98	40	171.25
2011-09-03 17:34:00	1	wh98	41	104.029
2011-09-03 17:34:00	1	wh98	42	20.0756
2011-09-03 17:34:00	1	wh98	43	185.192
2011-09-03 17:34:00	1	wh98	44	284.207
2011-09-03 17:34:00	1	wh98	45	24.9066
2011-09-03 17:34:00	1	wh98	46	315.869
2011-09-03 17:34:00	1	wh98	47	339.446
2011-09-03 17:34:00	1	wh98	48	4.29146
2011-09-03 17:34:00	1	wh98	49	67.2766
2011-09-03 17:34:00	1	wh98	50	285.948
2011-09-03 17:34:00	1	wh98	51	211.262
2011-09-03 17:34:00	1	wh98	52	57.3674
2011-09-03 17:34:00	1	wh98	53	251.502
2011-09-03 17:34:00	1	wh98	54	223.329
2011-09-03 17:34:00	1	wh98	55	357.997
2011-09-03 17:34:00	1	wh98	56	304.058
2011-09-03 17:34:00	1	wh98	57	16.317
2011-09-03 17:34:00	1	wh98	58	86.0258
2011-09-03 17:34:00	1	wh98	59	101.174
2011-09-03 17:34:00	1	wh98	60	191.4
2011-09-03 17:34:00	1	wh98	61	198.574
2011-09-03 17:34:00	1	wh98	62	165.869
2011-09-03 17:34:00	1	wh98	63	114.791
2011-09-03 17:34:00	1	wh98	64	109.174
2011-09-03 17:34:00	1	wh98	65	51.2455
2011-09-03 17:34:00	1	wh98	66	44.2687
2011-09-03 17:34:00	1	wh98	67	74.749
2011-09-03 17:34:00	1	wh98	68	214.609
2011-09-03 17:34:00	1	wh98	69	14.5546
2011-09-03 17:34:00	1	wh98	70	248.617
2011-09-03 17:34:00	1	wh98	71	200.734
2011-09-03 17:34:00	1	wh98	72	184.029
2011-09-03 17:34:00	1	wh98	73	216.779
2011-09-03 17:34:00	1	wh98	74	235.87
2011-09-03 17:34:00	1	wh98	75	285.645
2011-09-03 17:34:00	1	wh98	76	184.344
2011-09-03 17:34:00	1	wh98	77	210.083
2011-09-03 17:34:00	1	wh98	78	63.8623
2011-09-03 17:34:00	1	wh98	79	105.244
2011-09-03 17:34:00	1	wh98	80	170.866
2011-09-03 17:34:00	1	wh98	81	175.589
2011-09-03 17:34:00	1	wh98	82	69.5725
2011-09-03 17:34:00	1	wh98	83	135.658
2011-09-03 17:34:00	1	wh98	84	337.062
2011-09-03 17:34:00	1	wh98	85	4.66396
2011-09-03 17:34:00	1	wh98	86	316.216
2011-09-03 17:34:00	1	wh98	87	9.09166
2011-09-03 17:34:00	1	wh98	88	245.304
2011-09-03 17:34:00	1	wh98	89	200.729
2011-09-03 17:34:00	1	wh98	90	300.498
2011-09-03 17:34:00	1	wh98	91	23.398
2011-09-03 17:34:00	1	wh98	92	184.076
2011-09-03 17:34:00	1	wh98	93	317.117
2011-09-03 17:34:00	1	wh98	94	3.94484
2011-09-03 17:34:00	1	wh98	95	110.136
2011-09-03 17:34:00	1	wh98	96	43.2559
2011-09-03 17:34:00	1	wh98	97	11.2278
2011-09-03 17:34:00	1	wh98	98	183.822
2011-09-03 17:34:00	1	wh98	99	170.424
2011-09-03 17:34:00	1	wh98	100	200.626
2011-09-03 17:34:00	1	wh98	101	239.616
2011-09-03 17:34:00	1	wh98	102	207.576
2011-09-03 17:34:00	1	wh98	103	NA
2011-09-03 17:34:00	1	wh98	104	175.302
2011-09-03 17:34:00	1	wh98	105	280.702
2011-09-03 17:34:00	1	wh98	106	4.17936
2011-09-03 17:34:00	1	wh98	107	280.175
2011-09-03 17:34:00	1	wh98	108	257.204
2011-09-03 17:34:00	1	wh98	109	291.203
2011-09-03 17:34:00	1	wh98	110	206.069
2011-09-03 17:34:00	1	wh98	111	15.464
2011-09-03 17:34:00	1	wh98	112	199.168
2011-09-03 17:34:00	1	wh98	113	3.35871
2011-09-04 17:00:00	1	wl72	1	21.0375
2011-09-04 17:00:00	1	wl72	2	206.078
2011-09-04 17:00:00	1	wl72	3	41.8858
2011-09-04 17:00:00	1	wl72	4	NA
2011-09-04 17:00:00	1	wl72	5	183.407
2011-09-04 17:00:00	1	wl72	6	41.9688
2011-09-04 17:00:00	1	wl72	7	338.209
2011-09-04 17:00:00	1	wl72	8	227.496
2011-09-04 17:00:00	1	wl72	9	166.416
2011-09-04 17:00:00	1	wl72	10	45.313
2011-09-04 17:00:00	1	wl72	11	116.876
2011-09-04 17:00:00	1	wl72	12	46.1757
2011-09-04 17:00:00	1	wl72	13	183.478
2011-09-04 17:00:00	1	wl72	14	101.833
2011-09-04 17:00:00	1	wl72	15	86.022
2011-09-04 17:00:00	1	wl72	16	137.527
2011-09-04 17:00:00	1	wl72	17	170.527
2011-09-04 17:00:00	1	wl72	18	106.335
2011-09-04 17:00:00	1	wl72	19	62.6717
2011-09-04 17:00:00	1	wl72	20	40.3895
2011-09-04 17:00:00	1	wl72	21	210.194
2011-09-04 17:00:00	1	wl72	22	316.954
2011-09-04 17:00:00	1	wl72	23	67.3919
2011-09-04 17:00:00	1	wl72	24	85.9535
2011-09-04 17:00:00	1	wl72	25	39.6561
2011-09-04 17:00:00	1	wl72	26	101.236
2011-09-04 17:00:00	1	wl72	27	196.626
2011-09-04 17:00:00	1	wl72	28	170.13
2011-09-04 17:00:00	1	wl72	29	165.643
2011-09-04 17:00:00	1	wl72	30	85.8827
2011-09-04 17:00:00	1	wl72	31	44.0095
2011-09-04 17:00:00	1	wl72	32	204.48
2011-09-04 17:00:00	1	wl72	33	163.435
2011-09-04 17:00:00	1	wl72	34	224.375
2011-09-04 17:00:00	1	wl72	35	272.679
2011-09-04 17:00:00	1	wl72	36	287.642
2011-09-04 17:00:00	1	wl72	37	285.525
2011-09-04 17:00:00	1	wl72	38	251.01
2011-09-04 17:00:00	1	wl72	39	256.728
2011-09-04 17:00:00	1	wl72	40	235.82
2011-09-04 17:00:00	1	wl72	41	273.164
2011-09-04 17:00:00	1	wl72	42	318.698
2011-09-04 17:00:00	1	wl72	43	22.251
2011-09-04 17:00:00	1	wl72	44	311.552
2011-09-04 17:00:00	1	wl72	45	33.0695
2011-09-04 17:00:00	1	wl72	46	125.497
2011-09-04 17:00:00	1	wl72	47	338.298
2011-09-04 17:00:00	1	wl72	48	266.212
2011-09-04 17:00:00	1	wl72	49	206.066
2011-09-04 17:00:00	1	wl72	50	17.1027
2011-09-04 17:00:00	1	wl72	51	183.364
2011-09-04 17:00:00	1	wl72	52	150.964
2011-09-04 17:00:00	1	wl72	53	221.849
2011-09-04 17:00:00	1	wl72	54	38.0981
2011-09-04 17:00:00	1	wl72	55	350.558
2011-09-04 17:00:00	1	wl72	56	202.148
2011-09-04 17:00:00	1	wl72	57	287.533
2011-09-04 17:00:00	1	wl72	58	193.096
2011-09-04 17:00:00	1	wl72	59	99.0098
2011-09-04 17:00:00	1	wl72	60	158.658
2011-09-04 17:00:00	1	wl72	61	75.3995
2011-09-04 17:00:00	1	wl72	62	128.643
2011-09-04 17:00:00	1	wl72	63	26.8931
2011-09-04 17:00:00	1	wl72	64	350.774
2011-09-04 17:00:00	1	wl72	65	29.3256
2011-09-04 17:00:00	1	wl72	66	176.193
2011-09-04 17:00:00	1	wl72	67	66.913
2011-09-04 17:00:00	1	wl72	68	217.197
2011-09-04 17:00:00	1	wl72	69	276.238
2011-09-04 17:00:00	1	wl72	70	238.741
2011-09-04 17:00:00	1	wl72	71	214.419
2011-09-04 17:00:00	1	wl72	72	309.241
2011-09-04 17:00:00	1	wl72	73	249.219
2011-09-04 17:00:00	1	wl72	74	279.272
2011-09-04 17:00:00	1	wl72	75	201.445
2011-09-04 17:00:00	1	wl72	76	266.01
2011-09-04 17:00:00	1	wl72	77	220.339
2011-09-04 17:00:00	1	wl72	78	200.895
2011-09-04 17:00:00	1	wl72	79	140.636
2011-09-04 17:00:00	1	wl72	80	112.613
2011-09-04 17:00:00	1	wl72	81	72.6717
2011-09-04 17:00:00	1	wl72	82	159.909
2011-09-04 17:00:00	1	wl72	83	106.951
2011-09-04 17:00:00	1	wl72	84	101.061
2011-09-04 17:00:00	1	wl72	85	74.2005
2011-09-04 17:00:00	1	wl72	86	97.2164
2011-09-04 17:00:00	1	wl72	87	138.18
2011-09-04 17:00:00	1	wl72	88	94.4637
2011-09-04 17:00:00	1	wl72	89	185.697
2011-09-04 17:00:00	1	wl72	90	72.4606
2011-09-04 17:00:00	1	wl72	91	47.1152
2011-09-04 17:00:00	1	wl72	92	211.255
2011-09-04 17:00:00	1	wl72	93	48.8786
2011-09-04 17:00:00	1	wl72	94	28.6234
2011-09-04 17:00:00	1	wl72	95	357.321
2011-09-04 17:00:00	1	wl72	96	47.9424
2011-09-04 17:00:00	1	wl72	97	8.65579
2011-09-04 17:00:00	1	wl72	98	265.331
2011-09-04 17:00:00	1	wl72	99	4.19853
2011-09-04 17:00:00	1	wl72	100	337.676
2011-09-04 17:00:00	1	wl72	101	352.691
2011-09-04 17:00:00	1	wl72	102	279.496
2011-09-04 17:00:00	1	wl72	103	256.804
2011-09-04 17:00:00	1	wl72	104	224.824
2011-09-04 17:00:00	1	wl72	105	211.874
2011-09-04 17:00:00	1	wl72	106	266.968
2011-09-04 17:00:00	1	wl72	107	221.682
2011-09-04 17:00:00	1	wl72	108	244.892
2011-09-04 17:00:00	1	wl72	109	205.188
2011-09-04 17:00:00	1	wl72	110	194.545
2011-09-04 17:00:00	1	wl72	111	139.209
2011-09-04 17:00:00	1	wl72	112	167.872
2011-09-04 17:00:00	1	wl72	113	148.014
2011-09-04 17:00:00	1	wl72	114	139.091
2011-09-04 17:00:00	1	wl72	115	58.4219
2011-09-04 17:00:00	1	wl72	116	183.627
2011-09-04 17:00:00	1	wl72	117	53.5002
2011-09-04 17:00:00	1	wl72	118	163.29
2011-09-04 17:00:00	1	wl72	119	98.2608
2011-09-04 17:00:00	1	wl72	120	76.8991
2011-09-04 17:00:00	1	wl72	121	158.132
2011-09-04 17:00:00	1	wl72	122	219.567
2011-09-04 17:00:00	1	wl72	123	230.642
2011-09-04 17:00:00	1	wl72	124	238.373
2011-09-04 17:00:00	1	wl72	125	217.799
2011-09-04 17:00:00	1	wl72	126	229.815
2011-09-04 17:00:00	1	wl72	127	102.961
2011-09-04 17:00:00	1	wl72	128	202.464
2011-09-04 17:00:00	1	wl72	129	211.627
2011-09-04 17:00:00	1	wl72	130	83.3569
2011-09-04 17:00:00	1	wl72	131	186.054
2011-09-04 17:00:00	1	wl72	132	128.069
2011-09-04 17:00:00	1	wl72	133	119.78
2011-09-04 17:00:00	1	wl72	134	91.5525
2011-09-04 17:00:00	1	wl72	135	83.0014
2011-09-04 17:00:00	1	wl72	136	102.997
2011-09-04 17:00:00	1	wl72	137	167.465
2011-09-04 17:00:00	1	wl72	138	83.2758
2011-09-04 17:00:00	1	wl72	139	99.7074
2011-09-04 17:00:00	1	wl72	140	148.008
2011-09-04 17:00:00	1	wl72	141	74.7071
2011-09-04 17:00:00	1	wl72	142	111.442
2011-09-04 17:00:00	1	wl72	143	93.4734
2011-09-04 17:00:00	1	wl72	144	93.6743
2011-09-04 17:00:00	1	wl72	145	84.9458
2011-09-04 17:00:00	1	wl72	146	94.0076
2011-09-04 17:00:00	1	wl72	147	119.287
2011-09-04 17:00:00	1	wl72	148	184.983
2011-09-04 17:00:00	1	wl72	149	62.9936
2011-09-04 17:00:00	1	wl72	150	107.917
2011-09-04 17:00:00	1	wl72	151	96.3943
2011-09-04 17:00:00	1	wl72	152	86.2461
2011-09-04 17:00:00	1	wl72	153	63.5954
2011-09-04 17:00:00	1	wl72	154	4.09085
2011-09-04 17:00:00	1	wl72	155	50.7652
2011-09-04 17:00:00	1	wl72	156	292.142
2011-09-04 17:00:00	1	wl72	157	338.476
2011-09-04 17:00:00	1	wl72	158	340.608
2011-09-04 17:00:00	1	wl72	159	29.9488
2011-09-04 17:00:00	1	wl72	160	241.781
2011-09-04 17:00:00	1	wl72	161	226.026
2011-09-04 17:00:00	1	wl72	162	184.604
2011-09-04 17:00:00	1	wl72	163	259.524
2011-09-04 17:00:00	1	wl72	164	261.256
2011-09-04 17:00:00	1	wl72	165	26.2481
2011-09-04 17:00:00	1	wl72	166	29.4133
2011-09-04 17:00:00	1	wl72	167	297.213
2011-09-04 17:00:00	1	wl72	168	35.1551
2011-09-04 17:00:00	1	wl72	169	326.45
2011-09-04 17:00:00	1	wl72	170	44.482
2011-09-04 17:00:00	1	wl72	171	41.9133
2011-09-04 17:00:00	1	wl72	172	76.7201
2011-09-04 17:00:00	1	wl72	173	68.3631
2011-09-04 17:00:00	1	wl72	174	56.1911
2011-09-04 17:00:00	1	wl72	175	102.746
2011-09-04 17:00:00	1	wl72	176	125.739
2011-09-04 17:00:00	1	wl72	177	70.3843
2011-09-04 17:00:00	1	wl72	178	121.937
2011-09-04 17:00:00	1	wl72	179	105.408
2011-09-04 17:00:00	1	wl72	180	141.45
2011-09-04 17:00:00	1	wl72	181	86.8374
2011-09-04 17:00:00	1	wl72	182	136.137
2011-09-04 17:00:00	1	wl72	183	206.863
2011-09-04 17:00:00	1	wl72	184	183.101
2011-09-04 17:00:00	1	wl72	185	232.812
2011-09-04 17:00:00	1	wl72	186	233.753
2011-09-04 17:00:00	1	wl72	187	266.796
2011-09-04 17:00:00	1	wl72	188	93.597
2011-09-04 17:00:00	1	wl72	189	253.141
2011-09-04 17:00:00	1	wl72	190	266.572
2011-09-04 17:00:00	1	wl72	191	231.157
2011-09-04 17:00:00	1	wl72	192	239.89
2011-09-04 17:00:00	1	wl72	193	287.509
2011-09-04 17:00:00	1	wl72	194	265.989
2011-09-04 17:00:00	1	wl72	195	245.249
2011-09-04 17:00:00	1	wl72	196	255.398
2011-09-04 17:00:00	1	wl72	197	242.028
2011-09-04 17:00:00	1	wl72	198	245.858
2011-09-04 17:00:00	1	wl72	199	305.848
2011-09-04 17:00:00	1	wl72	200	235.463
2011-09-04 17:00:00	1	wl72	201	259.952
2011-09-04 17:00:00	1	wl72	202	195.394
2011-09-04 17:00:00	1	wl72	203	166.027
2011-09-04 17:00:00	1	wl72	204	214.918
2011-09-04 17:00:00	1	wl72	205	186.515
2011-09-04 17:00:00	1	wl72	206	186.607
2011-09-04 17:00:00	1	wl72	207	84.178
2011-09-04 17:00:00	1	wl72	208	173.285
2011-09-04 17:00:00	1	wl72	209	154.038
2011-09-04 17:00:00	1	wl72	210	140.531
2011-09-04 17:00:00	1	wl72	211	152.886
2011-09-04 17:00:00	1	wl72	212	129.925
2011-09-04 17:00:00	1	wl72	213	202.438
2011-09-04 17:00:00	1	wl72	214	142.53
2011-09-04 17:00:00	1	wl72	215	95.425
2011-09-04 17:00:00	1	wl72	216	138.524
2011-09-04 17:00:00	1	wl72	217	212.761
2011-09-04 17:00:00	1	wl72	218	99.3912
2011-09-04 17:00:00	1	wl72	219	101.318
2011-09-04 17:00:00	1	wl72	220	138.216
2011-09-04 17:00:00	1	wl72	221	138.128
2011-09-04 17:00:00	1	wl72	222	115.644
2011-09-04 17:00:00	1	wl72	223	96.8489
2011-09-04 17:00:00	1	wl72	224	104.828
2011-09-04 17:00:00	1	wl72	225	55.6963
2011-09-04 17:00:00	1	wl72	226	98.6834
2011-09-04 17:00:00	1	wl72	227	282.586
2011-09-04 17:00:00	1	wl72	228	268.656
2011-09-04 17:00:00	1	wl72	229	286.354
2011-09-04 17:00:00	1	wl72	230	351.011
2011-09-04 17:00:00	1	wl72	231	326.866
2011-09-04 17:00:00	1	wl72	232	267.082
2011-09-04 17:00:00	1	wl72	233	286.29
2011-09-04 17:00:00	1	wl72	234	275.372
2011-09-04 17:00:00	1	wl72	235	340.203
2011-09-04 17:00:00	1	wl72	236	270.682
2011-09-04 17:00:00	1	wl72	237	326.996
2011-09-04 17:00:00	1	wl72	238	319.352
2011-09-04 17:00:00	1	wl72	239	312.139
2011-09-04 17:00:00	1	wl72	240	296.702
2011-09-04 17:00:00	1	wl72	241	274.488
2011-09-04 17:00:00	1	wl72	242	322.678
2011-09-04 17:00:00	1	wl72	243	311.178
2011-09-04 17:00:00	1	wl72	244	261.58
2011-09-04 17:00:00	1	wl72	245	347.943
2011-09-04 17:00:00	1	wl72	246	45.7118
2011-09-04 17:00:00	1	wl72	247	337.341
2011-09-04 17:00:00	1	wl72	248	282.665
2011-09-04 17:00:00	1	wl72	249	22.6596
2011-09-04 17:00:00	1	wl72	250	46.2513
2011-09-04 17:00:00	1	wl72	251	139.484
2011-09-04 17:00:00	1	wl72	252	68.9944
2011-09-04 17:00:00	1	wl72	253	60.6
2011-09-04 17:00:00	1	wl72	254	35.7218
2011-09-04 17:00:00	1	wl72	255	167.955
2011-09-04 17:00:00	1	wl72	256	47.8061
2011-09-04 17:00:00	1	wl72	257	21.1144
2011-09-04 17:00:00	1	wl72	258	42.7475
2011-09-04 17:00:00	1	wl72	259	18.8551
2011-09-04 17:00:00	1	wl72	260	30.5871
2011-09-04 17:00:00	1	wl72	261	291.676
2011-09-04 17:00:00	1	wl72	262	28.3404
2011-09-04 17:00:00	1	wl72	263	3.89107
2011-09-04 17:00:00	1	wl72	264	253.903
2011-09-04 17:00:00	1	wl72	265	22.6032
2011-09-04 17:00:00	1	wl72	266	254.207
2011-09-04 17:00:00	1	wl72	267	222.128
2011-09-04 17:00:00	1	wl72	268	191.727
2011-09-04 17:00:00	1	wl72	269	47.7981
2011-09-04 17:00:00	1	wl72	270	116.646
2011-09-04 17:00:00	1	wl72	271	199.642
2011-09-04 17:00:00	1	wl72	272	214.124
2011-09-04 17:00:00	1	wl72	273	338.291
2011-09-04 17:00:00	1	wl72	274	318.422
2011-09-04 17:00:00	1	wl72	275	221.887
2011-09-04 17:00:00	1	wl72	276	13.1463
2011-09-04 17:00:00	1	wl72	277	163.048
2011-09-04 17:00:00	1	wl72	278	3.33081
2011-09-04 17:00:00	1	wl72	279	174.723
2011-09-04 17:00:00	1	wl72	280	221.906
2011-09-04 17:00:00	1	wl72	281	19.2207
2011-09-04 17:00:00	1	wl72	282	3.31481
2011-09-04 17:00:00	1	wl72	283	221.81
2011-08-25 16:09:00	1	wh77	1	23.5322
2011-08-25 16:09:00	1	wh77	2	36.4607
2011-08-25 16:09:00	1	wh77	3	183.287
2011-08-25 16:09:00	1	wh77	4	158.105
2011-08-25 16:09:00	1	wh77	5	346.199
2011-08-25 16:09:00	1	wh77	6	227.616
2011-08-25 16:09:00	1	wh77	7	86.2857
2011-08-25 16:09:00	1	wh77	8	158.229
2011-08-25 16:09:00	1	wh77	9	42.1652
2011-08-25 16:09:00	1	wh77	10	353.111
2011-08-25 16:09:00	1	wh77	11	291.372
2011-08-25 16:09:00	1	wh77	12	266.426
2011-08-25 16:09:00	1	wh77	13	291.86
2011-08-25 16:09:00	1	wh77	14	202.805
2011-08-25 16:09:00	1	wh77	15	153.951
2011-08-25 16:09:00	1	wh77	16	158.506
2011-08-25 16:09:00	1	wh77	17	122.349
2011-08-25 16:09:00	1	wh77	18	42.0111
2011-08-25 16:09:00	1	wh77	19	19.5433
2011-08-25 16:09:00	1	wh77	20	266.073
2011-08-25 16:09:00	1	wh77	21	356.041
2011-08-25 16:09:00	1	wh77	22	309.106
2011-08-25 16:09:00	1	wh77	23	3.10301
2011-08-25 16:09:00	1	wh77	24	345.923
2011-08-25 16:09:00	1	wh77	25	256.567
2011-08-25 16:09:00	1	wh77	26	247.139
2011-08-25 16:09:00	1	wh77	27	200.311
2011-08-25 16:09:00	1	wh77	28	147.648
2011-08-25 16:09:00	1	wh77	29	64.7275
2011-08-25 16:09:00	1	wh77	30	117.243
2011-08-25 16:09:00	1	wh77	31	125.265
2011-08-25 16:09:00	1	wh77	32	164.204
2011-08-25 16:09:00	1	wh77	33	85.8231
2011-08-25 16:09:00	1	wh77	34	85.7619
2011-08-25 16:09:00	1	wh77	35	150.032
2011-08-25 16:09:00	1	wh77	36	157.73
2011-08-25 16:09:00	1	wh77	37	152.864
2011-08-25 16:09:00	1	wh77	38	109.314
2011-08-25 16:09:00	1	wh77	39	216.862
2011-08-25 16:09:00	1	wh77	40	223.623
2011-08-25 16:09:00	1	wh77	41	NA
2011-08-25 16:09:00	1	wh77	42	234.427
2011-08-25 16:09:00	1	wh77	43	253.056
2011-08-25 16:09:00	1	wh77	44	274.889
2011-08-25 16:09:00	1	wh77	45	331.046
2011-08-25 16:09:00	1	wh77	46	291.948
2011-08-25 16:09:00	1	wh77	47	323.809
2011-08-25 16:09:00	1	wh77	48	245.904
2011-08-25 16:09:00	1	wh77	49	221.411
2011-08-25 16:09:00	1	wh77	50	347.199
2011-08-25 16:09:00	1	wh77	51	278.973
2011-08-25 16:09:00	1	wh77	52	220.853
2011-08-25 16:09:00	1	wh77	53	350.015
2011-08-25 16:09:00	1	wh77	54	234.481
2011-08-25 16:09:00	1	wh77	55	311.254
2011-08-25 16:09:00	1	wh77	56	332.149
2011-08-25 16:09:00	1	wh77	57	182.4
2011-08-25 16:09:00	1	wh77	58	347.894
2011-08-25 16:09:00	1	wh77	59	313.39
2011-08-25 16:09:00	1	wh77	60	110.048
2011-08-25 16:09:00	1	wh77	61	45.1382
2011-08-25 16:09:00	1	wh77	62	154.291
2011-08-25 16:09:00	1	wh77	63	130.917
2011-08-25 16:09:00	1	wh77	64	69.0398
2011-08-25 16:09:00	1	wh77	65	130.389
2011-08-25 16:09:00	1	wh77	66	169.012
2011-08-25 16:09:00	1	wh77	67	183.352
2011-08-25 16:09:00	1	wh77	68	220.842
2011-08-25 16:09:00	1	wh77	69	118.122
2011-08-25 16:09:00	1	wh77	70	198.743
2011-08-25 16:09:00	1	wh77	71	174
2011-08-25 16:09:00	1	wh77	72	85.3327
2011-08-25 16:09:00	1	wh77	73	122.867
2011-08-25 16:09:00	1	wh77	74	139.462
2011-08-25 16:09:00	1	wh77	75	184.78
2011-08-25 16:09:00	1	wh77	76	190.507
2011-08-25 16:09:00	1	wh77	77	160.395
2011-08-25 16:09:00	1	wh77	78	280.112
2011-08-25 16:09:00	1	wh77	79	224.549
2011-08-25 16:09:00	1	wh77	80	273.285
2011-08-25 16:09:00	1	wh77	81	331.925
2011-08-25 16:09:00	1	wh77	82	278.997
2011-08-25 16:09:00	1	wh77	83	289.018
2011-08-25 16:09:00	1	wh77	84	340.601
2011-08-25 16:09:00	1	wh77	85	352.354
2011-08-25 16:09:00	1	wh77	86	182.338
2011-08-25 16:09:00	1	wh77	87	19.1643
2011-08-25 16:09:00	1	wh77	88	15.2378
2011-08-25 16:09:00	1	wh77	89	140.567
2011-08-25 16:09:00	1	wh77	90	57.5782
2011-08-25 16:09:00	1	wh77	91	352.785
2011-08-25 16:09:00	1	wh77	92	28.0147
2011-08-25 16:09:00	1	wh77	93	17.6588
2011-08-25 16:09:00	1	wh77	94	24.5796
2011-08-25 16:09:00	1	wh77	95	139.587
2011-08-25 16:09:00	1	wh77	96	139.55
2011-08-25 16:09:00	1	wh77	97	58.3174
2011-08-25 16:09:00	1	wh77	98	25.3317
2011-08-25 16:09:00	1	wh77	99	86.7118
2011-08-25 16:09:00	1	wh77	100	97.3697
2011-08-25 16:09:00	1	wh77	101	150.896
2011-08-25 16:09:00	1	wh77	102	66.7245
2011-08-25 16:09:00	1	wh77	103	338.154
2011-08-25 16:09:00	1	wh77	104	266.219
2011-08-25 16:09:00	1	wh77	105	22.1121
2011-08-25 16:09:00	1	wh77	106	183.167
2011-08-25 16:09:00	1	wh77	107	54.9591
2011-08-25 16:09:00	1	wh77	108	50.5191
2011-08-25 16:09:00	1	wh77	109	183.388
2011-08-25 16:09:00	1	wh77	110	86.1024
2011-08-25 16:09:00	1	wh77	111	202.798
2011-08-25 16:09:00	1	wh77	112	227.143
2011-08-25 16:09:00	1	wh77	113	217.953
2011-08-25 16:09:00	1	wh77	114	137.996
2011-08-25 16:09:00	1	wh77	115	163.221
2011-08-25 16:09:00	1	wh77	116	64.655
2011-08-25 16:09:00	1	wh77	117	184.367
2011-08-25 16:09:00	1	wh77	118	203.67
2011-08-25 16:09:00	1	wh77	119	351.192
2011-08-25 16:09:00	1	wh77	120	288.684
2011-08-25 16:09:00	1	wh77	121	328.792
2011-08-25 16:09:00	1	wh77	122	330.889
2011-08-25 16:09:00	1	wh77	123	275.312
2011-08-25 16:09:00	1	wh77	124	266.206
2011-08-25 16:09:00	1	wh77	125	7.2932
2011-08-25 16:09:00	1	wh77	126	3.00665
2011-08-25 16:09:00	1	wh77	127	231.873
2011-08-25 16:09:00	1	wh77	128	31.6437
2011-08-25 16:09:00	1	wh77	129	31.7517
2011-08-25 16:09:00	1	wh77	130	297.66
2011-08-25 16:09:00	1	wh77	131	318.75
2011-08-25 16:09:00	1	wh77	132	309.771
2011-08-25 16:09:00	1	wh77	133	318.893
2011-08-25 16:09:00	1	wh77	134	324.443
2011-08-25 16:09:00	1	wh77	135	11.7536
2011-08-25 16:09:00	1	wh77	136	234.836
2011-08-25 16:09:00	1	wh77	137	310.17
2011-08-25 16:09:00	1	wh77	138	72.4483
2011-08-25 16:09:00	1	wh77	139	109.13
2011-08-25 16:09:00	1	wh77	140	131.863
2011-08-25 16:09:00	1	wh77	141	138.69
2011-08-25 16:09:00	1	wh77	142	138.634
2011-08-25 16:09:00	1	wh77	143	87.1175
2011-08-25 16:09:00	1	wh77	144	182.726
2011-08-25 16:09:00	1	wh77	145	174.385
2011-08-25 16:09:00	1	wh77	146	76.3014
2011-08-25 16:09:00	1	wh77	147	138.236
2011-08-25 16:09:00	1	wh77	148	222.157
2011-08-25 16:09:00	1	wh77	149	138.229
2011-08-25 16:09:00	1	wh77	150	210.012
2011-08-25 16:09:00	1	wh77	151	266.195
2011-08-25 16:09:00	1	wh77	152	15.5667
2011-08-25 16:09:00	1	wh77	153	226.56
2011-08-25 16:09:00	1	wh77	154	183.343
2011-08-25 16:09:00	1	wh77	155	49.1494
2011-08-25 16:09:00	1	wh77	156	208.832
2011-08-25 16:09:00	1	wh77	157	66.6032
2011-08-25 16:09:00	1	wh77	158	66.6969
2011-08-25 16:09:00	1	wh77	159	202.44
2011-08-25 16:09:00	1	wh77	160	161.844
2011-08-25 16:09:00	1	wh77	161	32.7166
2011-08-25 16:09:00	1	wh77	162	199.99
2011-08-25 16:09:00	1	wh77	163	226.62
2011-08-25 16:09:00	1	wh77	164	276.105
2011-08-25 16:09:00	1	wh77	165	256.526
2011-08-25 16:09:00	1	wh77	166	297.415
2011-08-25 16:09:00	1	wh77	167	225.524
2011-08-25 16:09:00	1	wh77	168	195.353
2011-08-25 16:09:00	1	wh77	169	282.495
2011-08-25 16:09:00	1	wh77	170	213.48
2011-08-25 16:09:00	1	wh77	171	208.471
2011-08-25 16:09:00	1	wh77	172	254.547
2011-08-25 16:09:00	1	wh77	173	204.255
2011-08-25 16:09:00	1	wh77	174	293.915
2011-08-25 16:09:00	1	wh77	175	305.932
2011-08-25 16:09:00	1	wh77	176	228.822
2011-08-25 16:09:00	1	wh77	177	340.032
2011-08-25 16:09:00	1	wh77	178	355.768
2011-08-25 16:09:00	1	wh77	179	12.4721
2011-08-25 16:09:00	1	wh77	180	26.6375
2011-08-25 16:09:00	1	wh77	181	74.4828
2011-08-25 16:09:00	1	wh77	182	39.5534
2011-08-25 16:09:00	1	wh77	183	50.519
2011-08-25 16:09:00	1	wh77	184	145.916
2011-08-25 16:09:00	1	wh77	185	54.4913
2011-08-25 16:09:00	1	wh77	186	118.69
2011-08-25 16:09:00	1	wh77	187	123.651
2011-08-25 16:09:00	1	wh77	188	86.0387
2011-08-25 16:09:00	1	wh77	189	85.8714
2011-08-25 16:09:00	1	wh77	190	58.0429
2011-08-25 16:09:00	1	wh77	191	58.2677
2011-08-25 16:09:00	1	wh77	192	33.8284
2011-08-25 16:09:00	1	wh77	193	3.65347
2011-08-25 16:09:00	1	wh77	194	22.2985
2011-08-25 16:09:00	1	wh77	195	229.197
2011-08-25 16:09:00	1	wh77	196	3.33776
2011-08-25 16:09:00	1	wh77	197	266.469
2011-08-25 16:09:00	1	wh77	198	117.206
2011-08-25 16:09:00	1	wh77	199	158.154
2011-08-25 16:09:00	1	wh77	200	128.919
2011-08-25 16:09:00	1	wh77	201	11.8376
2011-08-25 16:09:00	1	wh77	202	308.923
2011-08-25 16:09:00	1	wh77	203	341.377
2011-08-25 16:09:00	1	wh77	204	287.86
2011-08-25 16:09:00	1	wh77	205	205.733
2011-08-25 16:09:00	1	wh77	206	221.713
2011-08-25 16:09:00	1	wh77	207	150.843
2011-08-25 16:09:00	1	wh77	208	76.117
2011-08-25 16:09:00	1	wh77	209	116.963
2011-08-25 16:09:00	1	wh77	210	161.542
2011-08-25 16:09:00	1	wh77	211	46.9631
2011-08-25 16:09:00	1	wh77	212	150.374
2011-08-25 16:09:00	1	wh77	213	59.2549
2011-08-25 16:09:00	1	wh77	214	62.6048
2011-08-25 16:09:00	1	wh77	215	115.817
2011-08-25 16:09:00	1	wh77	216	55.6739
2011-08-25 16:09:00	1	wh77	217	129.548
2011-08-25 16:09:00	1	wh77	218	98.0339
2011-08-25 16:09:00	1	wh77	219	129.09
2011-08-25 16:09:00	1	wh77	220	51.0456
2011-08-25 16:09:00	1	wh77	221	136.096
2011-08-25 16:09:00	1	wh77	222	39.5862
2011-08-25 16:09:00	1	wh77	223	86.1216
2011-08-25 16:09:00	1	wh77	224	214.383
2011-08-25 16:09:00	1	wh77	225	52.6238
2011-08-25 16:09:00	1	wh77	226	30.9283
2011-08-25 16:09:00	1	wh77	227	14.1801
2011-08-25 16:09:00	1	wh77	228	354.071
2011-08-25 16:09:00	1	wh77	229	344.887
2011-08-25 16:09:00	1	wh77	230	251.357
2011-08-25 16:09:00	1	wh77	231	316.461
2011-08-25 16:09:00	1	wh77	232	233.746
2011-08-25 16:09:00	1	wh77	233	316.745
2011-08-25 16:09:00	1	wh77	234	226.765
2011-08-25 16:09:00	1	wh77	235	286.81
2011-08-25 16:09:00	1	wh77	236	247.696
2011-08-25 16:09:00	1	wh77	237	183.152
2011-08-25 16:09:00	1	wh77	238	236.691
2011-08-25 16:09:00	1	wh77	239	236.511
2011-08-25 16:09:00	1	wh77	240	235.208
2011-08-25 16:09:00	1	wh77	241	266.522
2011-08-25 16:09:00	1	wh77	242	202.217
2011-08-25 16:09:00	1	wh77	243	3.29059
2011-08-25 16:09:00	1	wh77	244	229.397
2011-08-25 16:09:00	1	wh77	245	158.102
2011-08-25 16:09:00	1	wh77	246	116.795
2011-08-25 16:09:00	1	wh77	247	215.136
2011-08-25 16:09:00	1	wh77	248	216.562
2011-08-25 16:09:00	1	wh77	249	258.201
2011-08-25 16:09:00	1	wh77	250	244.197
2011-08-25 16:09:00	1	wh77	251	279.543
2011-08-25 16:09:00	1	wh77	252	18.5897
2011-08-25 16:09:00	1	wh77	253	198.588
2011-08-25 16:09:00	1	wh77	254	175.028
2011-08-25 16:09:00	1	wh77	255	192.993
2011-08-25 16:09:00	1	wh77	256	85.6354
2011-08-25 16:09:00	1	wh77	257	139.636
2011-08-25 16:09:00	1	wh77	258	41.1361
2011-08-25 16:09:00	1	wh77	259	195.823
2011-08-25 16:09:00	1	wh77	260	184.438
2011-08-25 16:09:00	1	wh77	261	184.719
2011-08-25 16:09:00	1	wh77	262	184.964
2011-08-25 16:09:00	1	wh77	263	97.3065
2011-08-25 16:09:00	1	wh77	264	115.957
2011-08-25 16:09:00	1	wh77	265	105.349
2011-08-25 16:09:00	1	wh77	266	156.379
2011-08-25 16:09:00	1	wh77	267	60.9318
2011-08-25 16:09:00	1	wh77	268	108.224
2011-08-25 16:09:00	1	wh77	269	203.67
2011-08-25 16:09:00	1	wh77	270	92.8814
2011-08-25 16:09:00	1	wh77	271	186.973
2011-08-25 16:09:00	1	wh77	272	88.6211
2011-08-25 16:09:00	1	wh77	273	152.311
2011-08-25 16:09:00	1	wh77	274	102.05
2011-08-25 16:09:00	1	wh77	275	161.022
2011-08-25 16:09:00	1	wh77	276	31.3906
2011-08-25 16:09:00	1	wh77	277	56.5591
2011-08-25 16:09:00	1	wh77	278	19.7863
2011-08-25 16:09:00	1	wh77	279	300.219
2011-08-25 16:09:00	1	wh77	280	356.442
2011-08-25 16:09:00	1	wh77	281	270.994
2011-08-25 16:09:00	1	wh77	282	359.834
2011-08-25 16:09:00	1	wh77	283	293.499
2011-08-25 16:09:00	1	wh77	284	277.446
2011-08-25 16:09:00	1	wh77	285	344.11
2011-08-25 16:09:00	1	wh77	286	264.036
2011-08-25 16:09:00	1	wh77	287	345.637
2011-08-25 16:09:00	1	wh77	288	286.064
2011-08-25 16:09:00	1	wh77	289	336.083
2011-08-25 16:09:00	1	wh77	290	297.151
2011-08-25 16:09:00	1	wh77	291	240.76
2011-08-25 16:09:00	1	wh77	292	282.542
2011-08-25 16:09:00	1	wh77	293	10.2293
2011-08-25 16:09:00	1	wh77	294	237.443
2011-08-25 16:09:00	1	wh77	295	356.158
2011-08-25 16:09:00	1	wh77	296	320.215
2011-08-25 16:09:00	1	wh77	297	8.59247
2011-08-25 16:09:00	1	wh77	298	331.758
2011-08-25 16:09:00	1	wh77	299	352.443
2011-08-25 16:09:00	1	wh77	300	267.681
2011-08-25 16:09:00	1	wh77	301	246.863
2011-08-25 16:09:00	1	wh77	302	335.248
2011-08-25 16:09:00	1	wh77	303	220.16
2011-08-25 16:09:00	1	wh77	304	58.3868
2011-08-25 16:09:00	1	wh77	305	1.26866
2011-08-25 16:09:00	1	wh77	306	23.8397
2011-08-25 16:09:00	1	wh77	307	119.543
2011-08-25 16:09:00	1	wh77	308	24.1261
2011-08-25 16:09:00	1	wh77	309	145.951
2011-08-25 16:09:00	1	wh77	310	21.5036
2011-08-25 16:09:00	1	wh77	311	157.803
2011-08-25 16:09:00	1	wh77	312	113.217
2011-08-25 16:09:00	1	wh77	313	123.595
2011-08-25 16:09:00	1	wh77	314	154.997
2011-08-25 16:09:00	1	wh77	315	86.9807
2011-08-25 16:09:00	1	wh77	316	144.604
2011-08-25 16:09:00	1	wh77	317	50.2123
2011-08-25 16:09:00	1	wh77	318	198.957
2011-08-25 16:09:00	1	wh77	319	74.1011
2011-08-25 16:09:00	1	wh77	320	338.201
2011-08-25 16:09:00	1	wh77	321	194.112
2011-08-25 16:09:00	1	wh77	322	19.1634
2011-08-25 16:54:00	1	wl37	1	23.5322
2011-08-25 16:54:00	1	wl37	2	3.31396
2011-08-25 16:54:00	1	wl37	3	206.061
2011-08-25 16:54:00	1	wl37	4	3.28386
2011-08-25 16:54:00	1	wl37	5	15.356
2011-08-25 16:54:00	1	wl37	6	209.071
2011-08-25 16:54:00	1	wl37	7	13.9719
2011-08-25 16:54:00	1	wl37	8	211.889
2011-08-25 16:54:00	1	wl37	9	47.4776
2011-08-25 16:54:00	1	wl37	10	24.4425
2011-08-25 16:54:00	1	wl37	11	182.924
2011-08-25 16:54:00	1	wl37	12	355.472
2011-08-25 16:54:00	1	wl37	13	23.0045
2011-08-25 16:54:00	1	wl37	14	5.53874
2011-08-25 16:54:00	1	wl37	15	25.8337
2011-08-25 16:54:00	1	wl37	16	25.8801
2011-08-25 16:54:00	1	wl37	17	65.9167
2011-08-25 16:54:00	1	wl37	18	349.167
2011-08-25 16:54:00	1	wl37	19	24.1036
2011-08-25 16:54:00	1	wl37	20	276.668
2011-08-25 16:54:00	1	wl37	21	272.395
2011-08-25 16:54:00	1	wl37	22	317.832
2011-08-25 16:54:00	1	wl37	23	189.028
2011-08-25 16:54:00	1	wl37	24	181.807
2011-08-25 16:54:00	1	wl37	25	117.755
2011-08-25 16:54:00	1	wl37	26	117.652
2011-08-25 16:54:00	1	wl37	27	66.6032
2011-08-25 16:54:00	1	wl37	28	146.288
2011-08-25 16:54:00	1	wl37	29	56.5452
2011-08-25 16:54:00	1	wl37	30	72.7615
2011-08-25 16:54:00	1	wl37	31	30.1898
2011-08-25 16:54:00	1	wl37	32	18.974
2011-08-25 16:54:00	1	wl37	33	16.6996
2011-08-25 16:54:00	1	wl37	34	20.0098
2011-08-25 16:54:00	1	wl37	35	240.604
2011-08-25 16:54:00	1	wl37	36	313.384
2011-08-25 16:54:00	1	wl37	37	25.8706
2011-08-25 16:54:00	1	wl37	38	307.741
2011-08-25 16:54:00	1	wl37	39	210.016
2011-08-25 16:54:00	1	wl37	40	34.6676
2011-08-25 16:54:00	1	wl37	41	161.265
2011-08-25 16:54:00	1	wl37	42	172.239
2011-08-25 16:54:00	1	wl37	43	181.804
2011-08-25 16:54:00	1	wl37	44	138.004
2011-08-25 16:54:00	1	wl37	45	11.1881
2011-08-25 16:54:00	1	wl37	46	167.2
2011-08-25 16:54:00	1	wl37	47	188.473
2011-08-25 16:54:00	1	wl37	48	201.473
2011-08-25 16:54:00	1	wl37	49	165.198
2011-08-25 16:54:00	1	wl37	50	108.169
2011-08-25 16:54:00	1	wl37	51	160.687
2011-08-25 16:54:00	1	wl37	52	172.252
2011-08-25 16:54:00	1	wl37	53	152.969
2011-08-25 16:54:00	1	wl37	54	86.8233
2011-08-25 16:54:00	1	wl37	55	99.3116
2011-08-25 16:54:00	1	wl37	56	149.952
2011-08-25 16:54:00	1	wl37	57	26.5507
2011-08-25 16:54:00	1	wl37	58	121.531
2011-08-25 16:54:00	1	wl37	59	177.363
2011-08-25 16:54:00	1	wl37	60	71.8668
2011-08-25 16:54:00	1	wl37	61	165.669
2011-08-25 16:54:00	1	wl37	62	183.605
2011-08-25 16:54:00	1	wl37	63	157.35
2011-08-25 16:54:00	1	wl37	64	98.1085
2011-08-25 16:54:00	1	wl37	65	157.183
2011-08-25 16:54:00	1	wl37	66	114.986
2011-08-25 16:54:00	1	wl37	67	149.13
2011-08-25 16:54:00	1	wl37	68	136.012
2011-08-25 16:54:00	1	wl37	69	191.985
2011-08-25 16:54:00	1	wl37	70	105.065
2011-08-25 16:54:00	1	wl37	71	179.367
2011-08-25 16:54:00	1	wl37	72	215.184
2011-08-25 16:54:00	1	wl37	73	135.186
2011-08-25 16:54:00	1	wl37	74	265.249
2011-08-25 16:54:00	1	wl37	75	221.58
2011-08-25 16:54:00	1	wl37	76	209.249
2011-08-25 16:54:00	1	wl37	77	228.463
2011-08-25 16:54:00	1	wl37	78	229.978
2011-08-25 16:54:00	1	wl37	79	276.039
2011-08-25 16:54:00	1	wl37	80	217.82
2011-08-25 16:54:00	1	wl37	81	264.026
2011-08-25 16:54:00	1	wl37	82	239.312
2011-08-25 16:54:00	1	wl37	83	271.086
2011-08-25 16:54:00	1	wl37	84	327.092
2011-08-25 16:54:00	1	wl37	85	334.255
2011-08-25 16:54:00	1	wl37	86	5.4929
2011-08-25 16:54:00	1	wl37	87	5.23923
2011-08-25 16:54:00	1	wl37	88	264.387
2011-08-25 16:54:00	1	wl37	89	356.284
2011-08-25 16:54:00	1	wl37	90	334.556
2011-08-25 16:54:00	1	wl37	91	4.23298
2011-08-25 16:54:00	1	wl37	92	13.6786
2011-08-25 16:54:00	1	wl37	93	22.339
2011-08-25 16:54:00	1	wl37	94	178.29
2011-08-25 16:54:00	1	wl37	95	42.0648
2011-08-25 16:54:00	1	wl37	96	46.1484
2011-08-25 16:54:00	1	wl37	97	184.1
2011-08-25 16:54:00	1	wl37	98	48.1041
2011-08-25 16:54:00	1	wl37	99	27.1517
2011-08-25 16:54:00	1	wl37	100	31.7456
2011-08-25 16:54:00	1	wl37	101	175.059
2011-08-25 16:54:00	1	wl37	102	350.587
2011-08-25 16:54:00	1	wl37	103	251.323
2011-08-25 16:54:00	1	wl37	104	317.887
2011-08-25 16:54:00	1	wl37	105	291.069
2011-08-25 16:54:00	1	wl37	106	273.425
2011-08-25 16:54:00	1	wl37	107	318.538
2011-08-25 16:54:00	1	wl37	108	138.515
2011-08-25 16:54:00	1	wl37	109	221.87
2011-08-25 16:54:00	1	wl37	110	52.0835
2011-08-25 16:54:00	1	wl37	111	206.078
2011-08-25 16:54:00	1	wl37	112	297.21
2011-08-25 16:54:00	1	wl37	113	52.0463
2011-08-25 16:54:00	1	wl37	114	195.476
2011-08-25 16:54:00	1	wl37	115	15.4453
2011-08-25 16:54:00	1	wl37	116	183.224
2011-08-25 16:54:00	1	wl37	117	209.781
2011-08-25 16:54:00	1	wl37	118	41.8704
2011-08-25 16:54:00	1	wl37	119	221.886
2011-08-25 16:54:00	1	wl37	120	26.0607
2011-08-25 16:54:00	1	wl37	121	183.325
2011-08-25 16:54:00	1	wl37	122	346.295
2011-08-25 16:54:00	1	wl37	123	208.086
2011-08-25 16:54:00	1	wl37	124	58.5406
2011-08-25 16:54:00	1	wl37	125	26.042
2011-08-25 16:54:00	1	wl37	126	199.192
2011-08-25 16:54:00	1	wl37	127	26.0663
2011-08-30 14:54:00	1	wh95	1	30.4139
2011-08-30 14:54:00	1	wh95	2	NA
2011-08-30 14:54:00	1	wh95	3	3.31481
2011-08-30 14:54:00	1	wh95	4	266.319
2011-08-30 14:54:00	1	wh95	5	266.357
2011-08-30 14:54:00	1	wh95	6	71.2936
2011-08-30 14:54:00	1	wh95	7	183.349
2011-08-30 14:54:00	1	wh95	8	109.632
2011-08-30 14:54:00	1	wh95	9	318.054
2011-08-30 14:54:00	1	wh95	10	266.184
2011-08-30 14:54:00	1	wh95	11	3.38142
2011-08-30 14:54:00	1	wh95	12	266.334
2011-08-30 14:54:00	1	wh95	13	266.383
2011-08-30 14:54:00	1	wh95	14	197.093
2011-08-30 14:54:00	1	wh95	15	318.522
2011-08-30 14:54:00	1	wh95	16	41.9089
2011-08-30 14:54:00	1	wh95	17	11.5018
2011-08-30 14:54:00	1	wh95	18	346.064
2011-08-30 14:54:00	1	wh95	19	86.5501
2011-08-30 14:54:00	1	wh95	20	62.3574
2011-08-30 14:54:00	1	wh95	21	102.188
2011-08-30 14:54:00	1	wh95	22	137.768
2011-08-30 14:54:00	1	wh95	23	206.668
2011-08-30 14:54:00	1	wh95	24	174.783
2011-08-30 14:54:00	1	wh95	25	NA
2011-08-30 14:54:00	1	wh95	26	101.634
2011-08-31 14:20:00	1	wh64	1	224.34
2011-08-31 14:20:00	1	wh64	2	29.7742
2011-08-31 14:20:00	1	wh64	3	202.056
2011-08-31 14:20:00	1	wh64	4	86.1399
2011-08-31 14:20:00	1	wh64	5	26.118
2011-08-31 14:20:00	1	wh64	6	202.116
2011-08-31 14:20:00	1	wh64	7	13.2227
2011-08-31 14:20:00	1	wh64	8	183.429
2011-08-31 14:20:00	1	wh64	9	15.5697
2011-08-31 14:20:00	1	wh64	10	41.932
2011-08-31 14:20:00	1	wh64	11	232.034
2011-08-31 14:20:00	1	wh64	12	26.0635
2011-08-31 14:20:00	1	wh64	13	221.87
2011-08-31 14:20:00	1	wh64	14	41.855
2011-08-31 14:20:00	1	wh64	15	94.2098
2011-08-31 14:20:00	1	wh64	16	183.574
2011-08-31 14:20:00	1	wh64	17	3.57358
2011-08-31 14:20:00	1	wh64	18	138.169
2011-08-31 14:20:00	1	wh64	19	58.9597
2011-08-31 14:20:00	1	wh64	20	116.45
2011-08-31 14:20:00	1	wh64	21	71.2426
2011-08-31 14:20:00	1	wh64	22	42.6527
2011-08-31 14:20:00	1	wh64	23	239.188
2011-08-31 14:20:00	1	wh64	24	183.763
2011-08-31 14:20:00	1	wh64	25	317.801
2011-08-31 14:20:00	1	wh64	26	222.519
2011-08-31 14:20:00	1	wh64	27	212.759
2011-08-31 14:20:00	1	wh64	28	265.88
2011-08-31 14:20:00	1	wh64	29	318.128
2011-08-31 14:20:00	1	wh64	30	199.643
2011-08-31 14:20:00	1	wh64	31	19.6428
2011-08-31 14:20:00	1	wh64	32	211.039
2011-08-31 14:20:00	1	wh64	33	3.61141
2011-08-31 14:20:00	1	wh64	34	238.737
2011-08-31 14:20:00	1	wh64	35	19.2438
2011-08-31 14:20:00	1	wh64	36	206.089
2011-08-31 14:20:00	1	wh64	37	221.826
2011-08-31 14:20:00	1	wh64	38	183.404
2011-08-31 14:20:00	1	wh64	39	19.2237
2011-08-31 14:20:00	1	wh64	40	32.1069
2011-08-31 14:20:00	1	wh64	41	221.871
2011-08-31 14:20:00	1	wh64	42	183.385
2011-09-10 14:47:00	2	yv14	1	25.448
2011-09-10 14:47:00	2	yv14	2	232.171
2011-09-10 14:47:00	2	yv14	3	58.8949
2011-09-10 14:47:00	2	yv14	4	246.891
2011-09-10 14:47:00	2	yv14	5	NA
2011-09-10 14:47:00	2	yv14	6	3.16359
2011-09-10 14:47:00	2	yv14	7	158.048
2011-09-10 14:47:00	2	yv14	8	183.224
2011-09-10 14:47:00	2	yv14	9	23.2272
2011-09-10 14:47:00	2	yv14	10	191.478
2011-09-10 14:47:00	2	yv14	11	238.91
2011-09-10 14:47:00	2	yv14	12	214.777
2011-09-10 14:47:00	2	yv14	13	199.094
2011-09-10 14:47:00	2	yv14	14	107.477
2011-09-10 14:47:00	2	yv14	15	86.0735
2011-09-10 14:47:00	2	yv14	16	3.40939
2011-09-10 14:47:00	2	yv14	17	244.7
2011-09-10 14:47:00	2	yv14	18	32.0139
2011-09-10 14:47:00	2	yv14	19	348.398
2011-09-10 14:47:00	2	yv14	20	229.178
2011-09-10 14:47:00	2	yv14	21	244.783
2011-09-10 14:47:00	2	yv14	22	86.8845
2011-09-10 14:47:00	2	yv14	23	162.885
2011-09-10 14:47:00	2	yv14	24	122.749
2011-09-10 14:47:00	2	yv14	25	76.0509
2011-09-10 14:47:00	2	yv14	26	99.1046
2011-09-10 14:47:00	2	yv14	27	138.215
2011-09-10 14:47:00	2	yv14	28	106.892
2011-09-10 14:47:00	2	yv14	29	56.2176
2011-09-10 14:47:00	2	yv14	30	52.785
2011-09-10 14:47:00	2	yv14	31	46.7757
2011-09-10 14:47:00	2	yv14	32	192.336
2011-09-10 14:47:00	2	yv14	33	15.0832
2011-09-10 14:47:00	2	yv14	34	253.004
2011-09-10 14:47:00	2	yv14	35	308.415
2011-09-10 14:47:00	2	yv14	36	247.046
2011-09-10 14:47:00	2	yv14	37	233.904
2011-09-10 14:47:00	2	yv14	38	305.417
2011-09-10 14:47:00	2	yv14	39	309.282
2011-09-10 14:47:00	2	yv14	40	246.841
2011-09-10 14:47:00	2	yv14	41	238.572
2011-09-10 14:47:00	2	yv14	42	26.8456
2011-09-10 14:47:00	2	yv14	43	34.4078
2011-09-10 14:47:00	2	yv14	44	76.5205
2011-09-10 14:47:00	2	yv14	45	175.59
2011-09-10 14:47:00	2	yv14	46	86.6076
2011-09-10 14:47:00	2	yv14	47	183.108
2011-09-10 14:47:00	2	yv14	48	221.859
2011-09-10 14:47:00	2	yv14	49	129.262
2011-09-10 14:47:00	2	yv14	50	15.4931
2011-09-10 14:47:00	2	yv14	51	183.352
2011-09-10 14:47:00	2	yv14	52	26.2174
2011-09-10 14:47:00	2	yv14	53	107.249
2011-09-10 14:47:00	2	yv14	54	124.937
2011-09-10 14:47:00	2	yv14	55	61.6763
2011-09-10 14:47:00	2	yv14	56	190.126
2011-09-10 14:47:00	2	yv14	57	207.026
2011-09-10 14:47:00	2	yv14	58	236.059
2011-09-10 14:47:00	2	yv14	59	229.365
2011-09-10 14:47:00	2	yv14	60	238.3
2011-09-10 14:47:00	2	yv14	61	331.574
2011-09-10 14:47:00	2	yv14	62	258.108
2011-09-10 14:47:00	2	yv14	63	338.84
2011-09-10 14:47:00	2	yv14	64	6.32969
2011-09-10 14:47:00	2	yv14	65	32.7472
2011-09-10 14:47:00	2	yv14	66	74.5502
2011-09-10 14:47:00	2	yv14	67	55.7572
2011-09-10 14:47:00	2	yv14	68	160.622
2011-09-10 14:47:00	2	yv14	69	45.3079
2011-09-10 14:47:00	2	yv14	70	209.749
2011-09-10 14:47:00	2	yv14	71	183.117
2011-09-10 14:47:00	2	yv14	72	238.844
2011-09-10 14:47:00	2	yv14	73	86.4339
2011-09-10 14:47:00	2	yv14	74	26.0376
2011-09-10 14:47:00	2	yv14	75	266.491
2011-09-10 14:47:00	2	yv14	76	170.386
2011-09-10 14:47:00	2	yv14	77	26.0979
2011-09-10 14:47:00	2	yv14	78	238.891
2011-09-10 14:47:00	2	yv14	79	58.8608
2011-09-10 14:47:00	2	yv14	80	66.9126
2011-09-10 14:47:00	2	yv14	81	232.208
2011-09-10 14:47:00	2	yv14	82	3.19445
2011-09-10 14:47:00	2	yv14	83	221.915
2011-09-10 14:47:00	2	yv14	84	3.16197
2011-09-10 14:47:00	2	yv14	85	107.643
2011-09-10 14:47:00	2	yv14	86	266.426
2011-09-10 14:47:00	2	yv14	87	183.224
2011-09-10 14:47:00	2	yv14	88	3.21395
2011-09-10 14:47:00	2	yv14	89	201.996
2011-09-10 14:47:00	2	yv14	90	26.0445
2011-09-10 14:47:00	2	yv14	91	221.953
2011-09-10 14:47:00	2	yv14	92	183.194
2011-09-10 14:47:00	2	yv14	93	183.274
2011-09-10 14:47:00	2	yv14	94	26.0893
2011-09-10 14:47:00	2	yv14	95	NA
2011-09-10 14:47:00	2	yv14	96	209.794
2011-09-10 16:53:00	2	yv15	1	12.2033
2011-09-10 16:53:00	2	yv15	2	3.2134
2011-09-10 16:53:00	2	yv15	3	86.4037
2011-09-10 16:53:00	2	yv15	4	3.227
2011-09-10 16:53:00	2	yv15	5	138.261
2011-09-10 16:53:00	2	yv15	6	153.496
2011-09-10 16:53:00	2	yv15	7	266.07
2011-09-10 16:53:00	2	yv15	8	222.137
2011-09-10 16:53:00	2	yv15	9	161.706
2011-09-10 16:53:00	2	yv15	10	42.2972
2011-09-10 16:53:00	2	yv15	11	3.64651
2011-09-10 16:53:00	2	yv15	12	212.546
2011-09-10 16:53:00	2	yv15	13	266.079
2011-09-10 16:53:00	2	yv15	14	353.015
2011-09-10 16:53:00	2	yv15	15	206.046
2011-09-10 16:53:00	2	yv15	16	266.387
2011-09-10 16:53:00	2	yv15	17	238.785
2011-09-10 16:53:00	2	yv15	18	354.582
2011-09-10 16:53:00	2	yv15	19	104.635
2011-09-10 16:53:00	2	yv15	20	62.3706
2011-09-10 16:53:00	2	yv15	21	244.268
2011-09-10 16:53:00	2	yv15	22	54.4376
2011-09-10 16:53:00	2	yv15	23	358.426
2011-09-10 16:53:00	2	yv15	24	158.049
2011-09-10 16:53:00	2	yv15	25	95.1021
2011-09-10 16:53:00	2	yv15	26	32.7673
2011-09-10 16:53:00	2	yv15	27	222.577
2011-09-10 16:53:00	2	yv15	28	256.174
2011-09-10 16:53:00	2	yv15	29	91.5059
2011-09-10 16:53:00	2	yv15	30	3.46689
2011-09-10 16:53:00	2	yv15	31	NA
2011-09-10 16:53:00	2	yv15	32	342.578
2011-09-10 16:53:00	2	yv15	33	175.87
2011-09-10 16:53:00	2	yv15	34	222.532
2011-09-10 16:53:00	2	yv15	35	67.1192
2011-09-10 16:53:00	2	yv15	36	239.304
2011-09-10 16:53:00	2	yv15	37	3.45129
2011-09-10 16:53:00	2	yv15	38	206.615
2011-09-10 16:53:00	2	yv15	39	22.5297
2011-09-10 16:53:00	2	yv15	40	164.592
2011-09-10 16:53:00	2	yv15	41	43.0456
2011-09-10 16:53:00	2	yv15	42	304.091
2011-09-10 16:53:00	2	yv15	43	301.111
2011-09-10 16:53:00	2	yv15	44	197.945
2011-09-10 16:53:00	2	yv15	45	137.514
2011-09-10 16:53:00	2	yv15	46	346.203
2011-09-10 16:53:00	2	yv15	47	145.256
2011-09-10 16:53:00	2	yv15	48	200.378
2011-09-10 16:53:00	2	yv15	49	257.127
2011-09-10 16:53:00	2	yv15	50	209.823
2011-09-10 16:53:00	2	yv15	51	230.76
2011-09-10 16:53:00	2	yv15	52	325.365
2011-09-10 16:53:00	2	yv15	53	7.42268
2011-09-10 16:53:00	2	yv15	54	36.7663
2011-09-10 16:53:00	2	yv15	55	293.806
2011-09-10 16:53:00	2	yv15	56	162.932
2011-09-10 16:53:00	2	yv15	57	42.1323
2011-09-10 16:53:00	2	yv15	58	318.206
2011-09-10 16:53:00	2	yv15	59	232.204
2011-09-10 16:53:00	2	yv15	60	36.4489
2011-09-10 16:53:00	2	yv15	61	86.3738
2011-09-10 16:53:00	2	yv15	62	204.415
2011-09-10 16:53:00	2	yv15	63	318.506
2011-09-10 16:53:00	2	yv15	64	197.817
2011-09-10 16:53:00	2	yv15	65	49.0971
2011-09-10 16:53:00	2	yv15	66	52.2449
2011-09-10 16:53:00	2	yv15	67	3.45995
2011-09-10 16:53:00	2	yv15	68	206.353
2011-09-10 16:53:00	2	yv15	69	111.1
2011-09-10 16:53:00	2	yv15	70	86.1278
2011-09-10 16:53:00	2	yv15	71	126.708
2011-09-10 16:53:00	2	yv15	72	197.444
2011-09-10 16:53:00	2	yv15	73	157.988
2011-09-10 16:53:00	2	yv15	74	75.7376
2011-09-10 16:53:00	2	yv15	75	200.834
2011-09-10 16:53:00	2	yv15	76	48.932
2011-09-10 16:53:00	2	yv15	77	170.747
2011-09-10 16:53:00	2	yv15	78	45.9153
2011-09-10 16:53:00	2	yv15	79	195.859
2011-09-10 16:53:00	2	yv15	80	157.163
2011-09-10 16:53:00	2	yv15	81	229.835
2011-09-10 16:53:00	2	yv15	82	241.817
2011-09-10 16:53:00	2	yv15	83	326.421
2011-09-10 16:53:00	2	yv15	84	249.385
2011-09-10 16:53:00	2	yv15	85	302.155
2011-09-10 16:53:00	2	yv15	86	357.993
2011-09-10 16:53:00	2	yv15	87	28.1011
2011-09-10 16:53:00	2	yv15	88	3.9146
2011-09-10 16:53:00	2	yv15	89	358.988
2011-09-10 16:53:00	2	yv15	90	296.803
2011-09-10 16:53:00	2	yv15	91	232.188
2011-09-10 16:53:00	2	yv15	92	15.43
2011-09-10 16:53:00	2	yv15	93	147.286
2011-09-10 16:53:00	2	yv15	94	13.2033
2011-09-10 16:53:00	2	yv15	95	232.222
2011-09-10 16:53:00	2	yv15	96	125.386
2011-09-10 16:53:00	2	yv15	97	242.036
2011-09-10 16:53:00	2	yv15	98	311.434
2011-09-10 16:53:00	2	yv15	99	313.904
2011-09-10 16:53:00	2	yv15	100	350.033
2011-09-10 16:53:00	2	yv15	101	2.42216
2011-09-10 16:53:00	2	yv15	102	38.175
2011-09-10 16:53:00	2	yv15	103	138.533
2011-09-10 16:53:00	2	yv15	104	69.8765
2011-09-10 16:53:00	2	yv15	105	193.426
2011-09-10 16:53:00	2	yv15	106	41.9411
2011-09-10 16:53:00	2	yv15	107	101.417
2011-09-10 16:53:00	2	yv15	108	330.263
2011-09-10 16:53:00	2	yv15	109	46.4643
2011-09-10 16:53:00	2	yv15	110	150.017
2011-09-10 16:53:00	2	yv15	111	174.66
2011-09-10 16:53:00	2	yv15	112	183.615
2011-09-10 16:53:00	2	yv15	113	148.494
2011-09-10 16:53:00	2	yv15	114	175.062
2011-09-10 16:53:00	2	yv15	115	191.665
2011-09-10 16:53:00	2	yv15	116	127.022
2011-09-10 16:53:00	2	yv15	117	184.592
2011-09-10 16:53:00	2	yv15	118	192.318
2011-09-10 16:53:00	2	yv15	119	44.1312
2011-09-10 16:53:00	2	yv15	120	197.649
2011-09-10 16:53:00	2	yv15	121	71.5708
2011-09-10 16:53:00	2	yv15	122	265.261
2011-09-10 16:53:00	2	yv15	123	337.08
2011-09-10 16:53:00	2	yv15	124	28.308
2011-09-10 16:53:00	2	yv15	125	32.8988
2011-09-10 16:53:00	2	yv15	126	39.1374
2011-09-10 16:53:00	2	yv15	127	147.222
2011-09-10 16:53:00	2	yv15	128	224.47
2011-09-10 16:53:00	2	yv15	129	72.2136
2011-09-10 16:53:00	2	yv15	130	174.611
2011-09-10 16:53:00	2	yv15	131	199.232
2011-09-10 16:53:00	2	yv15	132	219.381
2011-09-10 16:53:00	2	yv15	133	236.826
2011-09-10 16:53:00	2	yv15	134	23.6268
2011-09-10 16:53:00	2	yv15	135	290.3
2011-09-10 16:53:00	2	yv15	136	299.452
2011-09-10 16:53:00	2	yv15	137	184.436
2011-09-10 16:53:00	2	yv15	138	219.957
2011-09-10 16:53:00	2	yv15	139	243.838
2011-09-10 16:53:00	2	yv15	140	237.719
2011-09-10 16:53:00	2	yv15	141	343.716
2011-09-10 16:53:00	2	yv15	142	289.696
2011-09-10 16:53:00	2	yv15	143	14.3435
2011-09-10 16:53:00	2	yv15	144	318.212
2011-09-10 16:53:00	2	yv15	145	22.7695
2011-09-10 16:53:00	2	yv15	146	3.77606
2011-09-10 16:53:00	2	yv15	147	357.114
2011-09-10 16:53:00	2	yv15	148	238.957
2011-09-10 16:53:00	2	yv15	149	257.37
2011-09-10 16:53:00	2	yv15	150	27.8447
2011-09-10 16:53:00	2	yv15	151	190.478
2011-09-10 16:53:00	2	yv15	152	183.53
2011-09-10 16:53:00	2	yv15	153	358.716
2011-09-10 16:53:00	2	yv15	154	293.353
2011-09-10 16:53:00	2	yv15	155	221.632
2011-09-10 16:53:00	2	yv15	156	74.1879
2011-09-10 16:53:00	2	yv15	157	66.8346
2011-09-10 16:53:00	2	yv15	158	66.9024
2011-09-10 16:53:00	2	yv15	159	202.072
2011-09-10 16:53:00	2	yv15	160	41.9627
2011-09-10 16:53:00	2	yv15	161	71.3021
2011-09-10 16:53:00	2	yv15	162	287.394
2011-09-10 16:53:00	2	yv15	163	71.3694
2011-09-10 16:53:00	2	yv15	164	62.317
2011-09-10 16:53:00	2	yv15	165	229.412
2011-09-10 16:53:00	2	yv15	166	41.9849
2011-09-10 16:53:00	2	yv15	167	3.31651
2011-09-10 16:53:00	2	yv15	168	302.348
2011-09-10 16:53:00	2	yv15	169	191.398
2011-09-10 16:53:00	2	yv15	170	15.3346
2011-09-10 16:53:00	2	yv15	171	66.8598
2011-09-10 16:53:00	2	yv15	172	212.093
2011-09-10 16:53:00	2	yv15	173	183.268
2011-09-10 16:53:00	2	yv15	174	266.311
2011-09-10 16:53:00	2	yv15	175	201.975
2011-09-10 16:53:00	2	yv15	176	26.017
2011-09-10 16:53:00	2	yv15	177	209.759
2011-09-10 16:53:00	2	yv15	178	183.284
2011-09-10 16:53:00	2	yv15	179	20.9239
2011-09-10 16:53:00	2	yv15	180	203.798
2011-09-10 16:53:00	2	yv15	181	41.8327
2011-09-10 16:53:00	2	yv15	182	346.25
2011-09-10 16:53:00	2	yv15	183	58.8255
2011-09-10 16:53:00	2	yv15	184	183.224
2011-09-10 16:53:00	2	yv15	185	41.9304
2011-09-10 16:53:00	2	yv15	186	238.823
2011-09-10 16:53:00	2	yv15	187	41.8858
2011-09-10 16:53:00	2	yv15	188	86.3868
2011-09-10 16:53:00	2	yv15	189	206.053
2011-09-10 16:53:00	2	yv15	190	NA
2011-09-10 16:22:00	2	yv85	1	2.64763
2011-09-10 16:22:00	2	yv85	2	3.19282
2011-09-10 16:22:00	2	yv85	3	138.473
2011-09-10 16:22:00	2	yv85	4	266.511
2011-09-10 16:22:00	2	yv85	5	266.702
2011-09-10 16:22:00	2	yv85	6	86.5889
2011-09-10 16:22:00	2	yv85	7	54.6728
2011-09-10 16:22:00	2	yv85	8	158.106
2011-09-10 16:22:00	2	yv85	9	138.261
2011-09-10 16:22:00	2	yv85	10	340.73
2011-09-10 16:22:00	2	yv85	11	266.432
2011-09-10 16:22:00	2	yv85	12	30.7548
2011-09-10 16:22:00	2	yv85	13	52.6452
2011-09-10 16:22:00	2	yv85	14	195.669
2011-09-10 16:22:00	2	yv85	15	203.691
2011-09-10 16:22:00	2	yv85	16	304.945
2011-09-10 16:22:00	2	yv85	17	201.335
2011-09-10 16:22:00	2	yv85	18	183.558
2011-09-10 16:22:00	2	yv85	19	116.558
2011-09-10 16:22:00	2	yv85	20	249.23
2011-09-10 16:22:00	2	yv85	21	274.138
2011-09-10 16:22:00	2	yv85	22	254.665
2011-09-10 16:22:00	2	yv85	23	2.89915
2011-09-10 16:22:00	2	yv85	24	5.93034
2011-09-10 16:22:00	2	yv85	25	71.6902
2011-09-10 16:22:00	2	yv85	26	54.3677
2011-09-10 16:22:00	2	yv85	27	42.2476
2011-09-10 16:22:00	2	yv85	28	148.067
2011-09-10 16:22:00	2	yv85	29	59.7194
2011-09-10 16:22:00	2	yv85	30	326.285
2011-09-10 16:22:00	2	yv85	31	65.7456
2011-09-10 16:22:00	2	yv85	32	72.2935
2011-09-10 16:22:00	2	yv85	33	15.5971
2011-09-10 16:22:00	2	yv85	34	209.225
2011-09-10 16:22:00	2	yv85	35	205.111
2011-09-10 16:22:00	2	yv85	36	165.723
2011-09-10 16:22:00	2	yv85	37	165.777
2011-09-10 16:22:00	2	yv85	38	205.13
2011-09-10 16:22:00	2	yv85	39	85.9595
2011-09-10 16:22:00	2	yv85	40	204.831
2011-09-10 16:22:00	2	yv85	41	223.052
2011-09-10 16:22:00	2	yv85	42	246.626
2011-09-10 16:22:00	2	yv85	43	330.927
2011-09-10 16:22:00	2	yv85	44	252.298
2011-09-10 16:22:00	2	yv85	45	233.077
2011-09-10 16:22:00	2	yv85	46	316.881
2011-09-10 16:22:00	2	yv85	47	6.41571
2011-09-10 16:22:00	2	yv85	48	347.536
2011-09-10 16:22:00	2	yv85	49	24.8928
2011-09-10 16:22:00	2	yv85	50	139.035
2011-09-10 16:22:00	2	yv85	51	341.655
2011-09-10 16:22:00	2	yv85	52	17.9142
2011-09-10 16:22:00	2	yv85	53	14.1272
2011-09-10 16:22:00	2	yv85	54	46.6239
2011-09-10 16:22:00	2	yv85	55	151.886
2011-09-10 16:22:00	2	yv85	56	36.2336
2011-09-10 16:22:00	2	yv85	57	112.105
2011-09-10 16:22:00	2	yv85	58	149.945
2011-09-10 16:22:00	2	yv85	59	82.9816
2011-09-10 16:22:00	2	yv85	60	53.2174
2011-09-10 16:22:00	2	yv85	61	156.932
2011-09-10 16:22:00	2	yv85	62	60.1751
2011-09-10 16:22:00	2	yv85	63	49.0488
2011-09-10 16:22:00	2	yv85	64	19.5823
2011-09-10 16:22:00	2	yv85	65	220.798
2011-09-10 16:22:00	2	yv85	66	31.251
2011-09-10 16:22:00	2	yv85	67	87.1342
2011-09-10 16:22:00	2	yv85	68	246.745
2011-09-10 16:22:00	2	yv85	69	160.192
2011-09-10 16:22:00	2	yv85	70	47.4884
2011-09-10 16:22:00	2	yv85	71	21.2818
2011-09-10 16:22:00	2	yv85	72	338.884
2011-09-10 16:22:00	2	yv85	73	274.119
2011-09-10 16:22:00	2	yv85	74	331.994
2011-09-10 16:22:00	2	yv85	75	341.278
2011-09-10 16:22:00	2	yv85	76	264.172
2011-09-10 16:22:00	2	yv85	77	350.201
2011-09-10 16:22:00	2	yv85	78	221.338
2011-09-10 16:22:00	2	yv85	79	331.312
2011-09-10 16:22:00	2	yv85	80	345.713
2011-09-10 16:22:00	2	yv85	81	323.221
2011-09-10 16:22:00	2	yv85	82	25.1715
2011-09-10 16:22:00	2	yv85	83	47.44
2011-09-10 16:22:00	2	yv85	84	214.867
2011-09-10 16:22:00	2	yv85	85	30.2193
2011-09-10 16:22:00	2	yv85	86	141.951
2011-09-10 16:22:00	2	yv85	87	60.7221
2011-09-10 16:22:00	2	yv85	88	123.361
2011-09-10 16:22:00	2	yv85	89	129.385
2011-09-10 16:22:00	2	yv85	90	267.737
2011-09-10 16:22:00	2	yv85	91	316.89
2011-09-10 16:22:00	2	yv85	92	240.72
2011-09-10 16:22:00	2	yv85	93	214.012
2011-09-10 16:22:00	2	yv85	94	186.364
2011-09-10 16:22:00	2	yv85	95	125.894
2011-09-10 16:22:00	2	yv85	96	129.711
2011-09-10 16:22:00	2	yv85	97	186.585
2011-09-10 16:22:00	2	yv85	98	194.923
2011-09-10 16:22:00	2	yv85	99	183.48
2011-09-10 16:22:00	2	yv85	100	216.745
2011-09-10 16:22:00	2	yv85	101	152.033
2011-09-10 16:22:00	2	yv85	102	219.8
2011-09-10 16:22:00	2	yv85	103	244.967
2011-09-10 16:22:00	2	yv85	104	136.685
2011-09-10 16:22:00	2	yv85	105	157.434
2011-09-10 16:22:00	2	yv85	106	120.933
2011-09-10 16:22:00	2	yv85	107	107.385
2011-09-10 16:22:00	2	yv85	108	97.1149
2011-09-10 16:22:00	2	yv85	109	110.048
2011-09-10 16:22:00	2	yv85	110	89.9952
2011-09-10 16:22:00	2	yv85	111	113.49
2011-09-10 16:22:00	2	yv85	112	175.871
2011-09-10 16:22:00	2	yv85	113	133.817
2011-09-10 16:22:00	2	yv85	114	85.919
2011-09-10 16:22:00	2	yv85	115	71.4741
2011-09-10 16:22:00	2	yv85	116	67.5344
2011-09-10 16:22:00	2	yv85	117	100.057
2011-09-10 16:22:00	2	yv85	118	39.061
2011-09-10 16:22:00	2	yv85	119	67.7402
2011-09-10 16:22:00	2	yv85	120	209.591
2011-09-10 16:22:00	2	yv85	121	69.8144
2011-09-10 16:22:00	2	yv85	122	80.3195
2011-09-10 16:22:00	2	yv85	123	358.061
2011-09-10 16:22:00	2	yv85	124	196.292
2011-09-10 16:22:00	2	yv85	125	211.889
2011-09-10 16:22:00	2	yv85	126	223.917
2011-09-10 16:22:00	2	yv85	127	207.452
2011-09-10 16:22:00	2	yv85	128	219.625
2011-09-10 16:22:00	2	yv85	129	255.115
2011-09-10 16:22:00	2	yv85	130	330.468
2011-09-10 16:22:00	2	yv85	131	22.4165
2011-09-10 16:22:00	2	yv85	132	292.987
2011-09-10 16:22:00	2	yv85	133	22.1647
2011-09-10 16:22:00	2	yv85	134	275.419
2011-09-10 16:22:00	2	yv85	135	335.242
2011-09-10 16:22:00	2	yv85	136	53.9731
2011-09-10 16:22:00	2	yv85	137	209.404
2011-09-10 16:22:00	2	yv85	138	121.156
2011-09-10 16:22:00	2	yv85	139	306.672
2011-09-10 16:22:00	2	yv85	140	259.35
2011-09-10 16:22:00	2	yv85	141	21.9905
2011-09-10 16:22:00	2	yv85	142	94.0769
2011-09-10 16:22:00	2	yv85	143	327.288
2011-09-10 16:22:00	2	yv85	144	215.646
2011-09-10 16:22:00	2	yv85	145	75.3528
2011-09-10 16:22:00	2	yv85	146	266.015
2011-09-10 16:22:00	2	yv85	147	121.399
2011-09-10 16:22:00	2	yv85	148	55.4767
2011-09-10 16:22:00	2	yv85	149	38.4923
2011-09-10 16:22:00	2	yv85	150	305.141
2011-09-10 16:22:00	2	yv85	151	314.507
2011-09-10 16:22:00	2	yv85	152	276.421
2011-09-10 16:22:00	2	yv85	153	215.336
2011-09-10 16:22:00	2	yv85	154	314.785
2011-09-10 16:22:00	2	yv85	155	232.139
2011-09-10 16:22:00	2	yv85	156	52.0953
2011-09-10 16:22:00	2	yv85	157	233.222
2011-09-10 16:22:00	2	yv85	158	230.442
2011-09-10 16:22:00	2	yv85	159	38.1285
2011-09-10 16:22:00	2	yv85	160	243.622
2011-09-10 16:22:00	2	yv85	161	336.729
2011-09-10 16:22:00	2	yv85	162	244.437
2011-09-10 16:22:00	2	yv85	163	264.66
2011-09-10 16:22:00	2	yv85	164	264.581
2011-09-10 16:22:00	2	yv85	165	239.501
2011-09-10 16:22:00	2	yv85	166	251.921
2011-09-10 16:22:00	2	yv85	167	158.441
2011-09-10 16:22:00	2	yv85	168	272.825
2011-09-10 16:22:00	2	yv85	169	233.766
2011-09-10 16:22:00	2	yv85	170	321.504
2011-09-10 16:22:00	2	yv85	171	291.674
2011-09-10 16:22:00	2	yv85	172	274.673
2011-09-10 16:22:00	2	yv85	173	320.123
2011-09-10 16:22:00	2	yv85	174	313.069
2011-09-10 16:22:00	2	yv85	175	12.3522
2011-09-10 16:22:00	2	yv85	176	2.80296
2011-09-10 16:22:00	2	yv85	177	108.734
2011-09-10 16:22:00	2	yv85	178	155.874
2011-09-10 16:22:00	2	yv85	179	126.565
2011-09-10 16:22:00	2	yv85	180	3.46204
2011-09-10 16:22:00	2	yv85	181	253.453
2011-09-10 16:22:00	2	yv85	182	207.118
2011-09-10 16:22:00	2	yv85	183	339.492
2011-09-10 16:22:00	2	yv85	184	202.093
2011-09-10 16:22:00	2	yv85	185	183.476
2011-09-10 16:22:00	2	yv85	186	210.488
2011-09-10 16:22:00	2	yv85	187	299.011
2011-09-10 16:22:00	2	yv85	188	195.649
2011-09-10 16:22:00	2	yv85	189	336.424
2011-09-10 16:22:00	2	yv85	190	207.424
2011-09-10 16:22:00	2	yv85	191	214.748
2011-09-10 16:22:00	2	yv85	192	168.47
2011-09-10 16:22:00	2	yv85	193	183.607
2011-09-10 16:22:00	2	yv85	194	162.216
2011-09-10 16:22:00	2	yv85	195	195.741
2011-09-10 16:22:00	2	yv85	196	37.4265
2011-09-10 16:22:00	2	yv85	197	47.4558
2011-09-10 16:22:00	2	yv85	198	189.646
2011-09-10 16:22:00	2	yv85	199	69.1291
2011-09-10 16:22:00	2	yv85	200	82.4142
2011-09-10 16:22:00	2	yv85	201	186.206
2011-09-10 16:22:00	2	yv85	202	233.403
2011-09-10 16:22:00	2	yv85	203	38.4884
2011-09-10 16:22:00	2	yv85	204	39.1556
2011-09-10 16:22:00	2	yv85	205	31.0632
2011-09-10 16:22:00	2	yv85	206	31.3578
2011-09-10 16:22:00	2	yv85	207	75.1637
2011-09-10 16:22:00	2	yv85	208	47.7463
2011-09-10 16:22:00	2	yv85	209	124.983
2011-09-10 16:22:00	2	yv85	210	57.0425
2011-09-10 16:22:00	2	yv85	211	31.0101
2011-09-10 16:22:00	2	yv85	212	83.462
2011-09-10 16:22:00	2	yv85	213	53.0999
2011-09-10 16:22:00	2	yv85	214	62.44
2011-09-10 16:22:00	2	yv85	215	65.8063
2011-09-10 16:22:00	2	yv85	216	114.312
2011-09-10 16:22:00	2	yv85	217	76.937
2011-09-10 16:22:00	2	yv85	218	113.772
2011-09-10 16:22:00	2	yv85	219	66.7811
2011-09-10 16:22:00	2	yv85	220	56.1551
2011-09-10 16:22:00	2	yv85	221	135.544
2011-09-10 16:22:00	2	yv85	222	77.8191
2011-09-10 16:22:00	2	yv85	223	104.087
2011-09-10 16:22:00	2	yv85	224	84.9727
2011-09-10 16:22:00	2	yv85	225	113.03
2011-09-10 16:22:00	2	yv85	226	53.0647
2011-09-10 16:22:00	2	yv85	227	61.292
2011-09-10 16:22:00	2	yv85	228	347.803
2011-09-10 16:22:00	2	yv85	229	85.6229
2011-09-10 16:22:00	2	yv85	230	164.947
2011-09-10 16:22:00	2	yv85	231	65.6704
2011-09-10 16:22:00	2	yv85	232	75.2992
2011-09-10 16:22:00	2	yv85	233	86.0453
2011-09-10 16:22:00	2	yv85	234	95.454
2011-09-10 16:22:00	2	yv85	235	209.548
2011-09-10 16:22:00	2	yv85	236	143.158
2011-09-10 16:22:00	2	yv85	237	120.928
2011-09-10 16:22:00	2	yv85	238	209.848
2011-09-10 16:22:00	2	yv85	239	200.119
2011-09-10 16:22:00	2	yv85	240	132.923
2011-09-10 16:22:00	2	yv85	241	159.672
2011-09-10 16:22:00	2	yv85	242	214.684
2011-09-10 16:22:00	2	yv85	243	107.23
2011-09-10 16:22:00	2	yv85	244	86.5061
2011-09-10 16:22:00	2	yv85	245	195.041
2011-09-10 16:22:00	2	yv85	246	144.449
2011-09-10 16:22:00	2	yv85	247	64.0543
2011-09-10 16:22:00	2	yv85	248	80.7582
2011-09-10 16:22:00	2	yv85	249	77.2368
2011-09-10 16:22:00	2	yv85	250	194.286
2011-09-10 16:22:00	2	yv85	251	257.545
2011-09-10 16:22:00	2	yv85	252	332.36
2011-09-10 16:22:00	2	yv85	253	301.221
2011-09-10 16:22:00	2	yv85	254	3.69066
2011-09-10 16:22:00	2	yv85	255	356.872
2011-09-10 16:22:00	2	yv85	256	3.94767
2011-09-10 16:22:00	2	yv85	257	35.7204
2011-09-10 16:22:00	2	yv85	258	297.476
2011-09-10 16:22:00	2	yv85	259	22.3232
2011-09-10 16:22:00	2	yv85	260	299.055
2011-09-10 16:22:00	2	yv85	261	354.05
2011-09-10 16:22:00	2	yv85	262	27.0415
2011-09-10 16:22:00	2	yv85	263	43.0042
2011-09-10 16:22:00	2	yv85	264	61.9172
2011-09-10 16:22:00	2	yv85	265	45.626
2011-09-10 16:22:00	2	yv85	266	52.8212
2011-09-10 16:22:00	2	yv85	267	NA
2011-09-10 16:22:00	2	yv85	268	68.0506
2011-09-10 16:22:00	2	yv85	269	183.216
2011-09-10 16:22:00	2	yv85	270	287.603
2011-09-10 16:22:00	2	yv85	271	280.805
2011-09-10 16:22:00	2	yv85	272	7.17761
2011-09-10 16:22:00	2	yv85	273	3.3239
2011-09-10 16:22:00	2	yv85	274	292.343
2011-09-10 16:22:00	2	yv85	275	276.921
2011-09-10 16:22:00	2	yv85	276	219.757
2011-09-10 16:22:00	2	yv85	277	339.719
2011-09-10 16:22:00	2	yv85	278	270.557
2011-09-10 16:22:00	2	yv85	279	245.314
2011-09-10 16:22:00	2	yv85	280	200.708
2011-09-10 16:22:00	2	yv85	281	222.036
2011-09-10 16:22:00	2	yv85	282	86.3317
2011-09-10 16:22:00	2	yv85	283	111.1
2011-09-10 16:22:00	2	yv85	284	86.1278
2011-09-10 16:22:00	2	yv85	285	290.945
2011-09-10 16:22:00	2	yv85	286	45.8666
2011-09-10 16:22:00	2	yv85	287	296.612
2011-09-10 16:22:00	2	yv85	288	231.615
2011-09-10 16:22:00	2	yv85	289	137.876
2011-09-10 16:22:00	2	yv85	290	317.899
2011-09-10 16:22:00	2	yv85	291	254.217
2011-09-10 16:22:00	2	yv85	292	218.533
2011-09-10 16:22:00	2	yv85	293	41.3882
2011-09-10 16:22:00	2	yv85	294	71.1975
2011-09-10 16:22:00	2	yv85	295	65.2124
2011-09-10 16:22:00	2	yv85	296	325.405
2011-09-10 16:22:00	2	yv85	297	203.06
2011-09-10 16:22:00	2	yv85	298	25.9229
2011-09-10 16:22:00	2	yv85	299	170.351
2011-09-10 16:22:00	2	yv85	300	318.54
2011-09-10 16:22:00	2	yv85	301	110.158
2011-09-10 16:22:00	2	yv85	302	232.188
2011-09-10 16:22:00	2	yv85	303	15.43
2011-09-10 16:22:00	2	yv85	304	147.286
2011-09-10 16:22:00	2	yv85	305	13.2033
2011-09-10 16:22:00	2	yv85	306	232.222
2011-09-10 16:22:00	2	yv85	307	125.386
2011-09-10 16:22:00	2	yv85	308	242.036
2011-09-10 16:22:00	2	yv85	309	311.434
2011-09-10 16:22:00	2	yv85	310	313.904
2011-09-10 16:22:00	2	yv85	311	119.536
2011-09-10 16:22:00	2	yv85	312	299.536
2011-09-10 16:22:00	2	yv85	313	350.033
2011-09-10 16:22:00	2	yv85	314	2.42216
2011-09-10 16:22:00	2	yv85	315	38.175
2011-09-10 16:22:00	2	yv85	316	138.533
2011-09-10 16:22:00	2	yv85	317	164.686
2011-09-10 16:22:00	2	yv85	318	189.374
2011-09-10 16:22:00	2	yv85	319	11.3639
2011-09-10 16:22:00	2	yv85	320	183.065
2011-09-10 16:22:00	2	yv85	321	193.117
2011-09-10 16:22:00	2	yv85	322	3.35498
2011-09-10 16:22:00	2	yv85	323	216.285
2011-09-10 16:22:00	2	yv85	324	17.6206
2011-09-10 16:22:00	2	yv85	325	190.314
2011-09-10 16:22:00	2	yv85	326	15.3704
2011-09-10 16:22:00	2	yv85	327	3.13116
