# Supplementary material for: Exploratory behavior of re-orienting foragers differs from other flight patterns of honeybees
Source: PLoS One. 2018 Aug 29;13(8):e0202171. doi: 10.1371/journal.pone.0202171 (PMC6114720; doi:10.1371/journal.pone.0202171)
Supplement: S1 Textfiles — The duration of a flight was measured at the hive. Bees usually flew low at the start and end of their flight and could not be detected by the radar during this time. Therefore, the time between the first and the last signal in the textfile deviates from the flight duration recorded at the hive by monitoring take off and landing of the bees. For incomplete flights the time between the first and the last signal was used to calculate the flight duration, but these values were not analyzed any further. Due to the usage of different watches to record the start- and end time of a flight there might be deviations from the times in the textfile because not all watches were synchronized with the radar. (ZIP) [file pone.0202171.s005.zip]

Archive with 81 entries (81 files):
- Displacement1_Hive1_03.09.11_wh29_1652-1656.txt
- Displacement1_Hive1_03.09.11_wh98_1801-1808.txt
- Displacement1_Hive1_04.09.11_wl72_1741-1748.txt
- Displacement2_Hive1_03.09.11_wh29_1705-1708.txt
- Displacement2_Hive1_03.09.11_wh98_1818-1821.txt
- Displacement2_Hive1_04.09.11_wl72_1831-1836.txt
- Foraging_flight_03.09.10_ph10_1723-1754.txt
- Foraging_flight_06.09.10_ph22_1610-1635.txt
- Foraging_flight_10.09.10_ph26_1451-1510.txt
- Foraging_flight_10.09.10_ph30_1525-1544.txt
- Foraging_flight_11.09.10_ph31_1229-1431.txt
- Foraging_flight_11.09.10_ph32_1157-1215.txt
- Foraging_flight_13.09.10_ph39_1433-1446.txt
- Foraging_flight_31.08.10_ph8_1344-1410.txt
- Orientation_flight1_03.09.10_bh57_1448-1456.txt
- Orientation_flight1_03.09.10_bl97_1425-1427.txt
- Orientation_flight1_03.09.10_ngh41_1603-1615.txt
- Orientation_flight1_03.09.10_wl52_1707-1712.txt
- Orientation_flight1_04.09.10_ngh38_1331-1340.txt
- Orientation_flight1_05.09.10_bl15_1222-1231.txt
- Orientation_flight1_10.09.10_wl2_1532-1538.txt
- Orientation_flight1_11.09.10_bh96_1204-1207.txt
- Orientation_flight1_11.09.10_bv1_1337-1344.txt
- Orientation_flight1_11.09.10_bv2_1813-1817.txt
- Orientation_flight1_12.09.10_bh91_1453-1458.txt
- Orientation_flight1_12.09.10_bl55_1600-1603.txt
- Orientation_flight1_12.09.10_rl54_1335-1344.txt
- Orientation_flight1_12.09.10_wl35_1552-1557.txt
- Orientation_flight1_12.09.10_wl78_1653-1655.txt
- Orientation_flight1_12.09.10_wl89_1705-1708.txt
- Orientation_flight1_31.08.10_bh36_1418-1420.txt
- Orientation_flight1_31.08.10_rl32_1510-1511.txt
- Orientation_flight1_31.08.10_rl70_1515-1523.txt
- Re-orientation_flight1_Hive1_01.09.11_wl38_1645-1650.txt
- Re-orientation_flight1_Hive1_02.09.11_wh69_1715.txt
- Re-orientation_flight1_Hive1_02.09.11_wl65_1526.txt
- Re-orientation_flight1_Hive1_02.09.11_wl74_1434-1443.txt
- Re-orientation_flight1_Hive1_03.09.11_wh29_1626-1642.txt
- Re-orientation_flight1_Hive1_03.09.11_wh74_1445.txt
- Re-orientation_flight1_Hive1_03.09.11_wh80_1553.txt
- Re-orientation_flight1_Hive1_03.09.11_wh97_1509.txt
- Re-orientation_flight1_Hive1_03.09.11_wh98_1734-1749.txt
- Re-orientation_flight1_Hive1_04.09.11_wl72_1700-1717.txt
- Re-orientation_flight1_Hive1_04.09.11_wl97_1601.txt
- Re-orientation_flight1_Hive1_25.08.11_wh63_1548-1553.txt
- Re-orientation_flight1_Hive1_25.08.11_wh77_1609-1635.txt
- Re-orientation_flight1_Hive1_25.08.11_wh87_1727.txt
- Re-orientation_flight1_Hive1_25.08.11_wl37_1654-1704.txt
- Re-orientation_flight1_Hive1_30.08.11_wh95_1454-1503.txt
- Re-orientation_flight1_Hive1_30.08.11_wl45_1615-1619.txt
- Re-orientation_flight1_Hive1_30.08.11_wl69_1559-1607.txt
- Re-orientation_flight1_Hive1_31.08.11_wh64_1420-1605.txt
- Re-orientation_flight1_Hive1_31.08.11_wh90_1628.txt
- Re-orientation_flight1_Hive1_31.08.11_wl40_1721-1801.txt
- Re-orientation_flight1_Hive1_31.08.11_wl88_1453-1500.txt
- Re-orientation_flight1_Hive2_10.09.11_rv1_1852.txt
- Re-orientation_flight1_Hive2_10.09.11_yv14_1447-1455.txt
- Re-orientation_flight1_Hive2_10.09.11_yv15_1653-1711.txt
- Re-orientation_flight1_Hive2_10.09.11_yv37_1611.txt
- Re-orientation_flight1_Hive2_10.09.11_yv82_1506.txt
- Re-orientation_flight1_Hive2_10.09.11_yv85_1622-1706.txt
- Re-orientation_flight1_Hive2_11.09.11_yv17_1616.txt
- Re-orientation_flight1_Hive2_11.09.11_yv1_1544.txt
- Re-orientation_flight1_Hive2_11.09.11_yv26_1307.txt
- Re-orientation_flight1_Hive2_11.09.11_yv40_1333.txt
- Re-orientation_flight1_Hive2_11.09.11_yv41_1323.txt
- Re-orientation_flight1_Hive2_11.09.11_yv64_1401.txt
- Re-orientation_flight1_Hive2_12.09.11_yv32_1539.txt
- Re-orientation_flight1_Hive2_12.09.11_yv95_1633.txt
- Re-orientation_flight1_Hive2_13.09.11_yv36_1716.txt
- Re-orientation_flight1_Hive2_13.09.11_yv8_1539.txt
- Re-orientation_flight2_Hive1_01.09.11_wh63_1404-1414.txt
- Re-orientation_flight2_Hive1_01.09.11_wh64_1347.txt
- Re-orientation_flight2_Hive1_01.09.11_wl88_1719-1725.txt
- Re-orientation_flight2_Hive1_02.09.11_wl38_1641-1730.txt
- Re-orientation_flight2_Hive1_02.09.11_wl45_1552.txt
- Re-orientation_flight2_Hive1_28.08.11_wh77_1642-1708.txt
- Re-orientation_flight2_Hive1_28.08.11_wl37_1558.txt
- Re-orientation_flight3_Hive1_02.09.11_wh63_1507.txt
- Re-orientation_flight3_Hive1_31.08.11_wh77_1551-1553.txt
- Re-orientation_flight4_Hive1_01.09.11_wh77_1801.txt
