# Supplementary material for: Exploratory behavior of re-orienting foragers differs from other flight patterns of honeybees
Source: PLoS One. 2018 Aug 29;13(8):e0202171. doi: 10.1371/journal.pone.0202171 (PMC6114720; doi:10.1371/journal.pone.0202171)
Supplement: S1 Textfiles — The duration of a flight was measured at the hive. Bees usually flew low at the start and end of their flight and could not be detected by the radar during this time. Therefore, the time between the first and the last signal in the textfile deviates from the flight duration recorded at the hive by monitoring take off and landing of the bees. For incomplete flights the time between the first and the last signal was used to calculate the flight duration, but these values were not analyzed any further. Due to the usage of different watches to record the start- and end time of a flight there might be deviations from the times in the textfile because not all watches were synchronized with the radar. (ZIP) [file pone.0202171.s005.zip › Displacement1_Hive1_03.09.11_wh29_1652-1656.txt]

frame	time	x	y	value	filename	filedate
23561	23561	281.753	561.688	20	20110903_p_123562.BMP	2011-09-03 16:52:03
23562	23562	276.119	559.505	80	20110903_p_123563.BMP	2011-09-03 16:52:04
23568	23568	270.154	600.546	16	20110903_p_123569.BMP	2011-09-03 16:52:10
23571	23571	262.147	582.549	47	20110903_p_123572.BMP	2011-09-03 16:52:13
23584	23584	249.987	503.571	29	20110903_p_123585.BMP	2011-09-03 16:52:26
23592	23592	227.103	481.03	72	20110903_p_123593.BMP	2011-09-03 16:52:34
23598	23598	199.63	475.904	61	20110903_p_123599.BMP	2011-09-03 16:52:40
23603	23603	191.833	461.82	38	20110903_p_123604.BMP	2011-09-03 16:52:46
23612	23612	186.898	430.217	95	20110903_p_123613.BMP	2011-09-03 16:52:55
23614	23614	176.276	433.638	129	20110903_p_123615.BMP	2011-09-03 16:52:57
23622	23622	189.124	485.3	121	20110903_p_123623.BMP	2011-09-03 16:53:05
23628	23628	208.034	505.737	143	20110903_p_123629.BMP	2011-09-03 16:53:11
23633	23633	226.6	514.347	16	20110903_p_123634.BMP	2011-09-03 16:53:16
23636	23636	227.112	528.125	88	20110903_p_123637.BMP	2011-09-03 16:53:19
23644	23644	243.272	570.056	85	20110903_p_123645.BMP	2011-09-03 16:53:28
23660	23660	275.298	537.918	19	20110903_p_123661.BMP	2011-09-03 16:53:44
23677	23677	316.87	471.704	11	20110903_p_123678.BMP	2011-09-03 16:54:01
23685	23685	302.268	476.792	95	20110903_p_123686.BMP	2011-09-03 16:54:09
23690	23690	264.924	467.198	2	20110903_p_123691.BMP	2011-09-03 16:54:14
23691	23691	264.095	449.676	33	20110903_p_123692.BMP	2011-09-03 16:54:15
23701	23701	234.417	481.359	121	20110903_p_123702.BMP	2011-09-03 16:54:26
23707	23707	220.738	504.287	24	20110903_p_123708.BMP	2011-09-03 16:54:32
23710	23710	205.992	499.754	87	20110903_p_123711.BMP	2011-09-03 16:54:35
23720	23720	171.032	484.592	57	20110903_p_123721.BMP	2011-09-03 16:54:46
23722	23722	160.784	502.002	116	20110903_p_123723.BMP	2011-09-03 16:54:48
23725	23725	144.435	497.498	55	20110903_p_123726.BMP	2011-09-03 16:54:51
23727	23727	137.78	517.124	18	20110903_p_123728.BMP	2011-09-03 16:54:53
23730	23730	121.475	512.697	120	20110903_p_123731.BMP	2011-09-03 16:54:56
23733	23733	114.814	536.395	25	20110903_p_123734.BMP	2011-09-03 16:54:59
23735	23735	100.44	538.07	56	20110903_p_123736.BMP	2011-09-03 16:55:02
23738	23738	94.711	520.02	9	20110903_p_123739.BMP	2011-09-03 16:55:05
23746	23746	91.69	460.214	42	20110903_p_123747.BMP	2011-09-03 16:55:13
23749	23749	84.346	448.087	97	20110903_p_123750.BMP	2011-09-03 16:55:16
23752	23752	91.459	450.261	99	20110903_p_123753.BMP	2011-09-03 16:55:19
23754	23754	94.333	424.5	118	20110903_p_123755.BMP	2011-09-03 16:55:21
23765	23765	118.989	375.937	109	20110903_p_123766.BMP	2011-09-03 16:55:32
23768	23768	125.402	362.463	74	20110903_p_123769.BMP	2011-09-03 16:55:35
23774	23774	141.954	343.769	109	20110903_p_123775.BMP	2011-09-03 16:55:41
23776	23776	144.607	328.344	83	20110903_p_123777.BMP	2011-09-03 16:55:43
