# Supplementary material for: Exploratory behavior of re-orienting foragers differs from other flight patterns of honeybees
Source: PLoS One. 2018 Aug 29;13(8):e0202171. doi: 10.1371/journal.pone.0202171 (PMC6114720; doi:10.1371/journal.pone.0202171)
Supplement: S1 Textfiles — The duration of a flight was measured at the hive. Bees usually flew low at the start and end of their flight and could not be detected by the radar during this time. Therefore, the time between the first and the last signal in the textfile deviates from the flight duration recorded at the hive by monitoring take off and landing of the bees. For incomplete flights the time between the first and the last signal was used to calculate the flight duration, but these values were not analyzed any further. Due to the usage of different watches to record the start- and end time of a flight there might be deviations from the times in the textfile because not all watches were synchronized with the radar. (ZIP) [file pone.0202171.s005.zip › Displacement1_Hive1_03.09.11_wh98_1801-1808.txt]

frame	time	x	y	value	filename	filedate
1040	1040	327.496	460.654	17	20110903_p2_1041.BMP	2011-09-03 17:58:44
1041	1041	310.44	453.996	68	20110903_p2_1042.BMP	2011-09-03 17:58:46
1042	1042	312.396	456.026	125	20110903_p2_1043.BMP	2011-09-03 17:58:46
1045	1045	306.335	446.067	121	20110903_p2_1046.BMP	2011-09-03 17:58:50
1048	1048	312.204	452.157	145	20110903_p2_1049.BMP	2011-09-03 17:58:52
1050	1050	306.238	444.134	121	20110903_p2_1051.BMP	2011-09-03 17:58:54
1084	1084	306.041	440.27	116	20110903_p2_1085.BMP	2011-09-03 17:59:30
1087	1087	305.644	432.549	83	20110903_p2_1088.BMP	2011-09-03 17:59:34
1092	1092	312.011	448.291	163	20110903_p2_1093.BMP	2011-09-03 17:59:38
1114	1114	352.742	442.727	168	20110903_p2_1115.BMP	2011-09-03 18:00:00
1117	1117	365.902	443.408	147	20110903_p2_1118.BMP	2011-09-03 18:00:04
1120	1120	361.55	431.701	41	20110903_p2_1121.BMP	2011-09-03 18:00:06
1122	1122	360.95	420.21	141	20110903_p2_1123.BMP	2011-09-03 18:00:08
1123	1123	360.95	420.21	142	20110903_p2_1124.BMP	2011-09-03 18:00:10
1125	1125	354.588	406.523	172	20110903_p2_1126.BMP	2011-09-03 18:00:12
1128	1128	367.776	407.244	79	20110903_p2_1129.BMP	2011-09-03 18:00:16
1130	1130	349.772	387.248	158	20110903_p2_1131.BMP	2011-09-03 18:00:18
1133	1133	351.223	379.749	77	20110903_p2_1134.BMP	2011-09-03 18:00:20
1136	1136	354.666	374.271	130	20110903_p2_1137.BMP	2011-09-03 18:00:24
1138	1138	360.217	372.7	165	20110903_p2_1139.BMP	2011-09-03 18:00:26
1141	1141	367.344	365.561	100	20110903_p2_1142.BMP	2011-09-03 18:00:28
1144	1144	366.908	358.003	75	20110903_p2_1145.BMP	2011-09-03 18:00:32
1149	1149	369.881	377.028	74	20110903_p2_1150.BMP	2011-09-03 18:00:36
1154	1154	374.045	419.002	36	20110903_p2_1155.BMP	2011-09-03 18:00:42
1157	1157	365.116	428.067	62	20110903_p2_1158.BMP	2011-09-03 18:00:46
1167	1167	344.421	463.435	25	20110903_p2_1168.BMP	2011-09-03 18:00:56
1170	1170	352.478	475.393	116	20110903_p2_1171.BMP	2011-09-03 18:00:58
1173	1173	363.836	477.875	171	20110903_p2_1174.BMP	2011-09-03 18:01:02
1175	1175	359.335	462.26	34	20110903_p2_1176.BMP	2011-09-03 18:01:04
1178	1178	374.76	470.713	115	20110903_p2_1179.BMP	2011-09-03 18:01:08
1181	1181	390.307	481.077	68	20110903_p2_1182.BMP	2011-09-03 18:01:10
1183	1183	394.533	490.894	98	20110903_p2_1184.BMP	2011-09-03 18:01:12
1191	1191	396.768	458.367	12	20110903_p2_1192.BMP	2011-09-03 18:01:20
1197	1197	415.723	459.292	34	20110903_p2_1198.BMP	2011-09-03 18:01:26
1199	1199	427.215	461.756	184	20110903_p2_1200.BMP	2011-09-03 18:01:28
1202	1202	428.845	456.102	48	20110903_p2_1203.BMP	2011-09-03 18:01:32
1208	1208	454.162	468.754	40	20110903_p2_1209.BMP	2011-09-03 18:01:38
1210	1210	461.54	463.364	29	20110903_p2_1211.BMP	2011-09-03 18:01:40
1213	1213	443.178	437.729	129	20110903_p2_1214.BMP	2011-09-03 18:01:44
1215	1215	448.817	436.097	201	20110903_p2_1216.BMP	2011-09-03 18:01:46
1218	1218	451.907	421.054	170	20110903_p2_1219.BMP	2011-09-03 18:01:48
1223	1223	466.964	416.088	177	20110903_p2_1224.BMP	2011-09-03 18:01:54
1226	1226	464.312	400.832	154	20110903_p2_1227.BMP	2011-09-03 18:01:56
1237	1237	480.077	450.871	81	20110903_p2_1238.BMP	2011-09-03 18:02:08
1242	1242	438.637	462.298	170	20110903_p2_1243.BMP	2011-09-03 18:02:14
1245	1245	413.64	455.367	149	20110903_p2_1246.BMP	2011-09-03 18:02:16
1250	1250	389.944	473.374	89	20110903_p2_1251.BMP	2011-09-03 18:02:22
1253	1253	381.232	488.34	22	20110903_p2_1254.BMP	2011-09-03 18:02:24
1258	1258	358.263	520.117	128	20110903_p2_1259.BMP	2011-09-03 18:02:30
1261	1261	337.653	519.186	118	20110903_p2_1262.BMP	2011-09-03 18:02:32
1266	1266	311.195	510.215	168	20110903_p2_1267.BMP	2011-09-03 18:02:38
1269	1269	308.906	500.392	99	20110903_p2_1270.BMP	2011-09-03 18:02:42
1271	1271	305.188	500.219	136	20110903_p2_1272.BMP	2011-09-03 18:02:44
1282	1282	272.113	463.666	111	20110903_p2_1283.BMP	2011-09-03 18:02:54
1284	1284	263.44	474.908	44	20110903_p2_1285.BMP	2011-09-03 18:02:56
1287	1287	247.479	446.887	39	20110903_p2_1288.BMP	2011-09-03 18:03:00
1288	1288	245.367	440.949	43	20110903_p2_1289.BMP	2011-09-03 18:03:00
1293	1293	240.644	419.358	50	20110903_p2_1294.BMP	2011-09-03 18:03:06
1295	1295	231.125	411.084	139	20110903_p2_1296.BMP	2011-09-03 18:03:08
1298	1298	221.218	395.032	137	20110903_p2_1299.BMP	2011-09-03 18:03:12
1301	1301	222.717	389.316	100	20110903_p2_1302.BMP	2011-09-03 18:03:14
1306	1306	232.745	374.492	116	20110903_p2_1307.BMP	2011-09-03 18:03:20
1309	1309	241.517	369.275	147	20110903_p2_1310.BMP	2011-09-03 18:03:22
1311	1311	248.595	365.89	73	20110903_p2_1312.BMP	2011-09-03 18:03:24
1317	1317	264.518	357.363	44	20110903_p2_1318.BMP	2011-09-03 18:03:30
1319	1319	265.88	349.842	93	20110903_p2_1320.BMP	2011-09-03 18:03:32
1325	1325	270.05	329.287	62	20110903_p2_1326.BMP	2011-09-03 18:03:40
1330	1330	262.822	304.32	102	20110903_p2_1331.BMP	2011-09-03 18:03:44
1333	1333	256.75	296.382	143	20110903_p2_1334.BMP	2011-09-03 18:03:48
1335	1335	257.902	287.131	128	20110903_p2_1336.BMP	2011-09-03 18:03:50
1338	1338	256.624	270.311	96	20110903_p2_1339.BMP	2011-09-03 18:03:52
1341	1341	258.184	266.733	145	20110903_p2_1342.BMP	2011-09-03 18:03:56
1357	1357	225.362	290.239	119	20110903_p2_1358.BMP	2011-09-03 18:04:12
1362	1362	198.425	290.006	115	20110903_p2_1363.BMP	2011-09-03 18:04:18
1365	1365	194.425	308.692	92	20110903_p2_1366.BMP	2011-09-03 18:04:20
1368	1368	183.454	304.058	12	20110903_p2_1369.BMP	2011-09-03 18:04:24
1370	1370	183.85	309.821	129	20110903_p2_1371.BMP	2011-09-03 18:04:26
1373	1373	190.449	302.677	61	20110903_p2_1374.BMP	2011-09-03 18:04:28
1376	1376	190.04	296.937	130	20110903_p2_1377.BMP	2011-09-03 18:04:32
1378	1378	190.839	283.725	53	20110903_p2_1379.BMP	2011-09-03 18:04:34
1381	1381	191.548	293.255	38	20110903_p2_1382.BMP	2011-09-03 18:04:36
1383	1383	191.548	293.255	28	20110903_p2_1384.BMP	2011-09-03 18:04:38
1386	1386	194.425	308.692	32	20110903_p2_1387.BMP	2011-09-03 18:04:42
1389	1389	203.523	311.271	112	20110903_p2_1390.BMP	2011-09-03 18:04:44
1392	1392	202.436	295.998	118	20110903_p2_1393.BMP	2011-09-03 18:04:48
1394	1394	199.645	282.548	29	20110903_p2_1395.BMP	2011-09-03 18:04:50
1397	1397	194.984	291.628	124	20110903_p2_1398.BMP	2011-09-03 18:04:54
1400	1400	186.335	294.749	27	20110903_p2_1401.BMP	2011-09-03 18:04:56
1413	1413	138.586	314.353	88	20110903_p2_1414.BMP	2011-09-03 18:05:10
