# Supplementary material for: Exploratory behavior of re-orienting foragers differs from other flight patterns of honeybees
Source: PLoS One. 2018 Aug 29;13(8):e0202171. doi: 10.1371/journal.pone.0202171 (PMC6114720; doi:10.1371/journal.pone.0202171)
Supplement: S1 Textfiles — The duration of a flight was measured at the hive. Bees usually flew low at the start and end of their flight and could not be detected by the radar during this time. Therefore, the time between the first and the last signal in the textfile deviates from the flight duration recorded at the hive by monitoring take off and landing of the bees. For incomplete flights the time between the first and the last signal was used to calculate the flight duration, but these values were not analyzed any further. Due to the usage of different watches to record the start- and end time of a flight there might be deviations from the times in the textfile because not all watches were synchronized with the radar. (ZIP) [file pone.0202171.s005.zip › Displacement1_Hive1_04.09.11_wl72_1741-1748.txt]

frame	time	x	y	value	filename	filedate
9582	9582	-27.57	391.156	23	20110904_p2_9583.BMP	2011-09-04 17:39:22
9590	9590	-25.695	375.147	118	20110904_p2_9591.BMP	2011-09-04 17:39:30
9593	9593	-25.675	373.149	163	20110904_p2_9594.BMP	2011-09-04 17:39:33
9596	9596	-20.584	379.093	144	20110904_p2_9597.BMP	2011-09-04 17:39:36
9598	9598	-29.356	397.171	130	20110904_p2_9599.BMP	2011-09-04 17:39:38
9601	9601	-34.322	379.256	9	20110904_p2_9602.BMP	2011-09-04 17:39:41
9604	9604	-35.876	367.298	80	20110904_p2_9605.BMP	2011-09-04 17:39:45
9607	9607	-35.959	373.29	148	20110904_p2_9608.BMP	2011-09-04 17:39:47
9609	9609	-44.436	367.456	125	20110904_p2_9610.BMP	2011-09-04 17:39:50
9612	9612	-52.8	357.675	117	20110904_p2_9613.BMP	2011-09-04 17:39:53
9615	9615	-59.546	353.873	131	20110904_p2_9616.BMP	2011-09-04 17:39:56
9618	9618	-69.645	348.223	140	20110904_p2_9619.BMP	2011-09-04 17:39:59
9620	9620	-74.841	350.39	138	20110904_p2_9621.BMP	2011-09-04 17:40:01
9623	9623	-78.333	352.5	70	20110904_p2_9624.BMP	2011-09-04 17:40:04
9626	9626	-73.645	368.223	133	20110904_p2_9627.BMP	2011-09-04 17:40:07
9629	9629	-84.304	378.507	112	20110904_p2_9630.BMP	2011-09-04 17:40:10
9631	9631	-98.969	402.819	18	20110904_p2_9632.BMP	2011-09-04 17:40:12
9634	9634	-107.864	407.101	116	20110904_p2_9635.BMP	2011-09-04 17:40:15
9637	9637	-117.06	419.32	120	20110904_p2_9638.BMP	2011-09-04 17:40:18
9640	9640	-126.5	437.479	137	20110904_p2_9641.BMP	2011-09-04 17:40:21
9650	9650	-91.459	450.261	45	20110904_p2_9651.BMP	2011-09-04 17:40:32
9662	9662	-49.28	459.359	179	20110904_p2_9663.BMP	2011-09-04 17:40:44
9667	9667	-29.89	457.134	99	20110904_p2_9668.BMP	2011-09-04 17:40:49
9673	9673	-29.967	467.129	86	20110904_p2_9674.BMP	2011-09-04 17:40:55
9678	9678	-15.769	445.04	50	20110904_p2_9679.BMP	2011-09-04 17:41:00
9680	9680	-14.017	445.031	61	20110904_p2_9681.BMP	2011-09-04 17:41:02
9689	9689	10.451	425.019	64	20110904_p2_9690.BMP	2011-09-04 17:41:11
9694	9694	18.99	397.072	89	20110904_p2_9695.BMP	2011-09-04 17:41:17
9697	9697	15.459	383.051	133	20110904_p2_9698.BMP	2011-09-04 17:41:20
9700	9700	20.584	379.093	152	20110904_p2_9701.BMP	2011-09-04 17:41:23
9703	9703	20.537	373.095	155	20110904_p2_9704.BMP	2011-09-04 17:41:26
9705	9705	30.568	353.235	123	20110904_p2_9706.BMP	2011-09-04 17:41:28
9708	9708	37.497	361.337	121	20110904_p2_9709.BMP	2011-09-04 17:41:31
9711	9711	35.421	337.344	133	20110904_p2_9712.BMP	2011-09-04 17:41:34
9713	9713	37.145	339.374	83	20110904_p2_9714.BMP	2011-09-04 17:41:36
9719	9719	67.762	342.2	128	20110904_p2_9720.BMP	2011-09-04 17:41:42
9721	9721	81.298	338.74	43	20110904_p2_9722.BMP	2011-09-04 17:41:44
9724	9724	88.072	337.047	117	20110904_p2_9725.BMP	2011-09-04 17:41:47
9727	9727	94.528	327.471	102	20110904_p2_9728.BMP	2011-09-04 17:41:50
9730	9730	85.001	303.337	114	20110904_p2_9731.BMP	2011-09-04 17:41:53
9733	9733	78.643	312.9	14	20110904_p2_9734.BMP	2011-09-04 17:41:56
9735	9735	64.37	290.492	112	20110904_p2_9736.BMP	2011-09-04 17:41:58
9741	9741	53.787	272.195	93	20110904_p2_9742.BMP	2011-09-04 17:42:04
9744	9744	55.285	268.296	113	20110904_p2_9745.BMP	2011-09-04 17:42:08
9746	9746	48.596	264.041	99	20110904_p2_9747.BMP	2011-09-04 17:42:10
9749	9749	49.944	256.164	91	20110904_p2_9750.BMP	2011-09-04 17:42:13
9752	9752	59.549	252.68	24	20110904_p2_9753.BMP	2011-09-04 17:42:16
9757	9757	84.528	260.085	120	20110904_p2_9758.BMP	2011-09-04 17:42:21
9760	9760	94.168	254.904	128	20110904_p2_9761.BMP	2011-09-04 17:42:24
9763	9763	98.536	245.533	24	20110904_p2_9764.BMP	2011-09-04 17:42:27
9768	9768	120.569	249.285	116	20110904_p2_9769.BMP	2011-09-04 17:42:32
9771	9771	129.538	255.796	61	20110904_p2_9772.BMP	2011-09-04 17:42:35
9774	9774	140.443	264.364	130	20110904_p2_9775.BMP	2011-09-04 17:42:39
9779	9779	154.151	286.52	114	20110904_p2_9780.BMP	2011-09-04 17:42:44
9785	9785	167.896	308.658	130	20110904_p2_9786.BMP	2011-09-04 17:42:50
9787	9787	160.973	310.085	46	20110904_p2_9788.BMP	2011-09-04 17:42:52
9790	9790	170.042	314.578	136	20110904_p2_9791.BMP	2011-09-04 17:42:55
9795	9795	170.909	301.206	139	20110904_p2_9796.BMP	2011-09-04 17:43:00
9798	9798	175.263	288.173	107	20110904_p2_9799.BMP	2011-09-04 17:43:03
9804	9804	198.707	293.814	121	20110904_p2_9805.BMP	2011-09-04 17:43:09
9812	9812	211.662	276.008	129	20110904_p2_9813.BMP	2011-09-04 17:43:17
9815	9815	218.307	269.077	122	20110904_p2_9816.BMP	2011-09-04 17:43:21
9817	9817	204.407	252.996	121	20110904_p2_9818.BMP	2011-09-04 17:43:23
9820	9820	198.197	243.166	63	20110904_p2_9821.BMP	2011-09-04 17:43:26
9826	9826	179.809	235.896	125	20110904_p2_9827.BMP	2011-09-04 17:43:32
9828	9828	189.197	262.867	128	20110904_p2_9829.BMP	2011-09-04 17:43:34
9831	9831	182.681	269.831	107	20110904_p2_9832.BMP	2011-09-04 17:43:37
9834	9834	194.558	285.915	33	20110904_p2_9835.BMP	2011-09-04 17:43:40
9839	9839	201.054	301.581	140	20110904_p2_9840.BMP	2011-09-04 17:43:45
9842	9842	195.539	299.26	134	20110904_p2_9843.BMP	2011-09-04 17:43:48
9845	9845	205.846	319.061	109	20110904_p2_9846.BMP	2011-09-04 17:43:51
9847	9847	203.261	334.175	128	20110904_p2_9848.BMP	2011-09-04 17:43:53
9848	9848	201.587	335.978	127	20110904_p2_9849.BMP	2011-09-04 17:43:54
9859	9859	185.72	369.704	132	20110904_p2_9860.BMP	2011-09-04 17:44:05
9861	9861	166.413	374.43	12	20110904_p2_9862.BMP	2011-09-04 17:44:07
9864	9864	160.285	358.487	119	20110904_p2_9865.BMP	2011-09-04 17:44:10
9867	9867	144.602	361.506	78	20110904_p2_9868.BMP	2011-09-04 17:44:13
9870	9870	145.97	353.763	77	20110904_p2_9871.BMP	2011-09-04 17:44:16
9872	9872	136.602	341.506	135	20110904_p2_9873.BMP	2011-09-04 17:44:19
9875	9875	121.382	350.469	126	20110904_p2_9876.BMP	2011-09-04 17:44:22
9878	9878	120.163	362.205	111	20110904_p2_9879.BMP	2011-09-04 17:44:25
9881	9881	126.558	390.075	101	20110904_p2_9882.BMP	2011-09-04 17:44:28
9886	9886	143.006	404.601	142	20110904_p2_9887.BMP	2011-09-04 17:44:33
9889	9889	149.851	399.022	130	20110904_p2_9890.BMP	2011-09-04 17:44:36
9894	9894	164.832	378.246	145	20110904_p2_9895.BMP	2011-09-04 17:44:41
9897	9897	171.446	368.869	145	20110904_p2_9898.BMP	2011-09-04 17:44:44
9905	9905	196.147	364.522	88	20110904_p2_9906.BMP	2011-09-04 17:44:52
9908	9908	182.952	352.096	98	20110904_p2_9909.BMP	2011-09-04 17:44:56
9911	9911	174.8	334.176	111	20110904_p2_9912.BMP	2011-09-04 17:44:59
9913	9913	167.24	325.948	81	20110904_p2_9914.BMP	2011-09-04 17:45:00
9916	9916	155.826	311.651	138	20110904_p2_9917.BMP	2011-09-04 17:45:04
9922	9922	163.984	302.61	126	20110904_p2_9923.BMP	2011-09-04 17:45:10
9927	9927	170.508	295.435	149	20110904_p2_9928.BMP	2011-09-04 17:45:15
9930	9930	174.044	295.706	110	20110904_p2_9931.BMP	2011-09-04 17:45:18
9933	9933	153.177	273.055	140	20110904_p2_9934.BMP	2011-09-04 17:45:21
9935	9935	141.149	273.995	113	20110904_p2_9936.BMP	2011-09-04 17:45:23
9938	9938	136.629	283.256	57	20110904_p2_9939.BMP	2011-09-04 17:45:26
9941	9941	132.079	292.58	155	20110904_p2_9942.BMP	2011-09-04 17:45:29
9946	9946	133.031	308.159	27	20110904_p2_9947.BMP	2011-09-04 17:45:34
