# Supplementary material for: Exploratory behavior of re-orienting foragers differs from other flight patterns of honeybees
Source: PLoS One. 2018 Aug 29;13(8):e0202171. doi: 10.1371/journal.pone.0202171 (PMC6114720; doi:10.1371/journal.pone.0202171)
Supplement: S1 Textfiles — The duration of a flight was measured at the hive. Bees usually flew low at the start and end of their flight and could not be detected by the radar during this time. Therefore, the time between the first and the last signal in the textfile deviates from the flight duration recorded at the hive by monitoring take off and landing of the bees. For incomplete flights the time between the first and the last signal was used to calculate the flight duration, but these values were not analyzed any further. Due to the usage of different watches to record the start- and end time of a flight there might be deviations from the times in the textfile because not all watches were synchronized with the radar. (ZIP) [file pone.0202171.s005.zip › Displacement2_Hive1_03.09.11_wh29_1705-1708.txt]

frame	time	x	y	value	filename	filedate
24359	24359	72.27	147.431	65	20110903_p_124360.BMP	2011-09-03 17:05:40
24362	24362	72.27	147.431	43	20110903_p_124363.BMP	2011-09-03 17:05:43
24367	24367	74.045	149.542	84	20110903_p_124368.BMP	2011-09-03 17:05:48
24370	24370	72.049	145.54	89	20110903_p_124371.BMP	2011-09-03 17:05:51
24373	24373	68.738	143.204	104	20110903_p_124374.BMP	2011-09-03 17:05:55
24375	24375	76.952	148.096	85	20110903_p_124376.BMP	2011-09-03 17:05:57
24378	24378	71.599	141.765	37	20110903_p_124379.BMP	2011-09-03 17:06:00
24381	24381	64.571	146.36	73	20110903_p_124382.BMP	2011-09-03 17:06:03
24383	24383	59.273	153.242	98	20110903_p_124384.BMP	2011-09-03 17:06:05
24386	24386	51.568	150.405	85	20110903_p_124387.BMP	2011-09-03 17:06:08
24389	24389	53.915	160.287	62	20110903_p_124390.BMP	2011-09-03 17:06:11
24391	24391	61.006	172.601	59	20110903_p_124392.BMP	2011-09-03 17:06:13
24394	24394	73.257	189.248	35	20110903_p_124395.BMP	2011-09-03 17:06:16
24397	24397	81.737	195.86	67	20110903_p_124398.BMP	2011-09-03 17:06:19
24405	24405	102.413	230.43	83	20110903_p_124406.BMP	2011-09-03 17:06:27
24406	24406	102.561	232.364	83	20110903_p_124407.BMP	2011-09-03 17:06:28
24408	24408	93.279	241.24	101	20110903_p_124409.BMP	2011-09-03 17:06:30
24411	24411	98.929	251.376	126	20110903_p_124412.BMP	2011-09-03 17:06:33
24416	24416	110.42	273.579	119	20110903_p_124417.BMP	2011-09-03 17:06:38
24419	24419	123.816	297.827	85	20110903_p_124420.BMP	2011-09-03 17:06:41
24422	24422	136.959	316.19	112	20110903_p_124423.BMP	2011-09-03 17:06:44
24424	24424	136.617	310.34	49	20110903_p_124425.BMP	2011-09-03 17:06:46
24427	24427	136.846	314.239	74	20110903_p_124428.BMP	2011-09-03 17:06:50
24433	24433	137.072	318.142	58	20110903_p_124434.BMP	2011-09-03 17:06:56
24435	24435	130.338	321.613	2	20110903_p_124436.BMP	2011-09-03 17:06:58
24441	24441	136.617	310.34	71	20110903_p_124442.BMP	2011-09-03 17:07:04
