# Supplementary material for: Exploratory behavior of re-orienting foragers differs from other flight patterns of honeybees
Source: PLoS One. 2018 Aug 29;13(8):e0202171. doi: 10.1371/journal.pone.0202171 (PMC6114720; doi:10.1371/journal.pone.0202171)
Supplement: S1 Textfiles — The duration of a flight was measured at the hive. Bees usually flew low at the start and end of their flight and could not be detected by the radar during this time. Therefore, the time between the first and the last signal in the textfile deviates from the flight duration recorded at the hive by monitoring take off and landing of the bees. For incomplete flights the time between the first and the last signal was used to calculate the flight duration, but these values were not analyzed any further. Due to the usage of different watches to record the start- and end time of a flight there might be deviations from the times in the textfile because not all watches were synchronized with the radar. (ZIP) [file pone.0202171.s005.zip › Displacement2_Hive1_03.09.11_wh98_1818-1821.txt]

frame	time	x	y	value	filename	filedate
2089	2089	-5.121	367.006	95	20110903_p2_2090.BMP	2011-09-03 18:16:48
2092	2092	-6.86	379.01	145	20110903_p2_2093.BMP	2011-09-03 18:16:50
2094	2094	-3.397	355.003	69	20110903_p2_2095.BMP	2011-09-03 18:16:52
2097	2097	1.714	377.001	37	20110903_p2_2098.BMP	2011-09-03 18:16:56
2100	2100	3.419	371.003	43	20110903_p2_2101.BMP	2011-09-03 18:16:58
2102	2102	6.823	365.011	139	20110903_p2_2103.BMP	2011-09-03 18:17:00
2105	2105	13.647	365.044	121	20110903_p2_2106.BMP	2011-09-03 18:17:04
2108	2108	22.126	359.119	75	20110903_p2_2109.BMP	2011-09-03 18:17:06
2110	2110	27.074	345.193	136	20110903_p2_2111.BMP	2011-09-03 18:17:08
2113	2113	37.342	351.353	139	20110903_p2_2114.BMP	2011-09-03 18:17:12
2116	2116	47.674	357.553	83	20110903_p2_2117.BMP	2011-09-03 18:17:16
2118	2118	50.609	335.704	109	20110903_p2_2119.BMP	2011-09-03 18:17:18
2121	2121	62.81	348.002	145	20110903_p2_2122.BMP	2011-09-03 18:17:20
2124	2124	71.355	348.282	71	20110903_p2_2125.BMP	2011-09-03 18:17:24
2126	2126	73.246	354.305	61	20110903_p2_2127.BMP	2011-09-03 18:17:26
2127	2127	77.945	340.588	146	20110903_p2_2128.BMP	2011-09-03 18:17:26
2129	2129	82.793	332.863	98	20110903_p2_2130.BMP	2011-09-03 18:17:28
2132	2132	91.106	327.307	77	20110903_p2_2133.BMP	2011-09-03 18:17:32
2135	2135	94.275	321.545	99	20110903_p2_2136.BMP	2011-09-03 18:17:34
2137	2137	106.721	332.022	72	20110903_p2_2138.BMP	2011-09-03 18:17:36
2140	2140	112.751	314.692	124	20110903_p2_2141.BMP	2011-09-03 18:17:40
2142	2142	125.031	319.336	128	20110903_p2_2143.BMP	2011-09-03 18:17:42
2145	2145	133.031	308.159	117	20110903_p2_2146.BMP	2011-09-03 18:17:46
2148	2148	136.846	314.239	116	20110903_p2_2149.BMP	2011-09-03 18:17:48
