# Supplementary material for: Exploratory behavior of re-orienting foragers differs from other flight patterns of honeybees
Source: PLoS One. 2018 Aug 29;13(8):e0202171. doi: 10.1371/journal.pone.0202171 (PMC6114720; doi:10.1371/journal.pone.0202171)
Supplement: S1 Textfiles — The duration of a flight was measured at the hive. Bees usually flew low at the start and end of their flight and could not be detected by the radar during this time. Therefore, the time between the first and the last signal in the textfile deviates from the flight duration recorded at the hive by monitoring take off and landing of the bees. For incomplete flights the time between the first and the last signal was used to calculate the flight duration, but these values were not analyzed any further. Due to the usage of different watches to record the start- and end time of a flight there might be deviations from the times in the textfile because not all watches were synchronized with the radar. (ZIP) [file pone.0202171.s005.zip › Displacement2_Hive1_04.09.11_wl72_1831-1836.txt]

frame	time	x	y	value	filename	filedate
12524	12524	302.97	323.985	92	20110904_p2_12525.BMP	2011-09-04 18:29:37
12526	12526	305.084	327.878	129	20110904_p2_12527.BMP	2011-09-04 18:29:39
12610	12610	297.122	319.843	17	20110904_p2_12611.BMP	2011-09-04 18:31:05
12614	12614	286.208	322.857	78	20110904_p2_12615.BMP	2011-09-04 18:31:09
12616	12616	271.387	321.838	145	20110904_p2_12617.BMP	2011-09-04 18:31:11
12619	12619	264.644	330.805	111	20110904_p2_12620.BMP	2011-09-04 18:31:14
12622	12622	256.774	322.702	139	20110904_p2_12623.BMP	2011-09-04 18:31:17
12625	12625	246.412	331.442	120	20110904_p2_12626.BMP	2011-09-04 18:31:20
12627	12627	229.094	316.942	127	20110904_p2_12628.BMP	2011-09-04 18:31:22
12630	12630	221.166	306.89	118	20110904_p2_12631.BMP	2011-09-04 18:31:25
12633	12633	207.692	294.515	104	20110904_p2_12634.BMP	2011-09-04 18:31:28
12635	12635	193.887	301.035	60	20110904_p2_12636.BMP	2011-09-04 18:31:30
12638	12638	180.722	290.506	103	20110904_p2_12639.BMP	2011-09-04 18:31:34
12641	12641	173.908	293.786	128	20110904_p2_12642.BMP	2011-09-04 18:31:37
12644	12644	154.015	284.593	108	20110904_p2_12645.BMP	2011-09-04 18:31:40
12646	12646	163.324	292.973	81	20110904_p2_12647.BMP	2011-09-04 18:31:42
12649	12649	167.777	281.865	93	20110904_p2_12650.BMP	2011-09-04 18:31:45
12652	12652	173.071	282.291	56	20110904_p2_12653.BMP	2011-09-04 18:31:48
12654	12654	187.126	281.533	122	20110904_p2_12655.BMP	2011-09-04 18:31:50
12657	12657	191.138	264.91	145	20110904_p2_12658.BMP	2011-09-04 18:31:53
12660	12660	204.3	273.525	128	20110904_p2_12661.BMP	2011-09-04 18:31:56
12663	12663	199.057	274.969	23	20110904_p2_12664.BMP	2011-09-04 18:31:59
12666	12666	194.701	287.818	96	20110904_p2_12667.BMP	2011-09-04 18:32:02
12668	12668	207.832	296.416	127	20110904_p2_12669.BMP	2011-09-04 18:32:04
12671	12671	200.5	293.954	41	20110904_p2_12672.BMP	2011-09-04 18:32:07
12674	12674	199.932	311.006	131	20110904_p2_12675.BMP	2011-09-04 18:32:10
12676	12676	197.252	324.18	68	20110904_p2_12677.BMP	2011-09-04 18:32:12
12679	12679	186.774	327.283	136	20110904_p2_12680.BMP	2011-09-04 18:32:15
12682	12682	178.353	334.412	122	20110904_p2_12683.BMP	2011-09-04 18:32:19
12685	12685	177.605	351.762	132	20110904_p2_12686.BMP	2011-09-04 18:32:22
12687	12687	177.2	376.985	152	20110904_p2_12688.BMP	2011-09-04 18:32:24
12690	12690	155.283	364.051	9	20110904_p2_12691.BMP	2011-09-04 18:32:27
12693	12693	153.614	365.911	146	20110904_p2_12694.BMP	2011-09-04 18:32:30
12696	12696	154.466	383.561	140	20110904_p2_12697.BMP	2011-09-04 18:32:33
12698	12698	158.995	405.35	143	20110904_p2_12699.BMP	2011-09-04 18:32:35
12701	12701	163.071	417.321	110	20110904_p2_12702.BMP	2011-09-04 18:32:38
12704	12704	166.896	423.389	63	20110904_p2_12705.BMP	2011-09-04 18:32:41
12707	12707	176.192	431.672	112	20110904_p2_12708.BMP	2011-09-04 18:32:44
12709	12709	187.239	438.07	103	20110904_p2_12710.BMP	2011-09-04 18:32:46
12712	12712	182.083	443.716	159	20110904_p2_12713.BMP	2011-09-04 18:32:49
12715	12715	193.482	457.967	143	20110904_p2_12716.BMP	2011-09-04 18:32:52
12718	12718	190.103	463.708	55	20110904_p2_12719.BMP	2011-09-04 18:32:55
12723	12723	173.854	463.021	20	20110904_p2_12724.BMP	2011-09-04 18:33:00
12726	12726	169.177	435.279	25	20110904_p2_12727.BMP	2011-09-04 18:33:03
12727	12727	169.016	431.342	28	20110904_p2_12728.BMP	2011-09-04 18:33:04
12731	12731	173	400.173	157	20110904_p2_12732.BMP	2011-09-04 18:33:08
12734	12734	177.892	390.664	148	20110904_p2_12735.BMP	2011-09-04 18:33:11
12737	12737	182.662	379.241	136	20110904_p2_12738.BMP	2011-09-04 18:33:15
12739	12739	189.929	381.6	131	20110904_p2_12740.BMP	2011-09-04 18:33:17
12742	12742	202.406	380.384	24	20110904_p2_12743.BMP	2011-09-04 18:33:20
12745	12745	192.56	364.302	134	20110904_p2_12746.BMP	2011-09-04 18:33:23
12748	12748	174.266	355.433	114	20110904_p2_12749.BMP	2011-09-04 18:33:26
12751	12751	159.76	348.724	117	20110904_p2_12752.BMP	2011-09-04 18:33:29
12753	12753	149.489	353.964	124	20110904_p2_12754.BMP	2011-09-04 18:33:31
12756	12756	138.351	341.607	130	20110904_p2_12757.BMP	2011-09-04 18:33:34
12759	12759	134.24	329.652	159	20110904_p2_12760.BMP	2011-09-04 18:33:37
12762	12762	123.214	352.528	7	20110904_p2_12763.BMP	2011-09-04 18:33:40
12764	12764	108.445	332.112	105	20110904_p2_12765.BMP	2011-09-04 18:33:42
12767	12767	105.68	347.722	81	20110904_p2_12768.BMP	2011-09-04 18:33:45
12770	12770	106.239	361.555	94	20110904_p2_12771.BMP	2011-09-04 18:33:48
12772	12772	99.591	369.174	111	20110904_p2_12773.BMP	2011-09-04 18:33:50
12775	12775	108.729	381.414	153	20110904_p2_12776.BMP	2011-09-04 18:33:53
12778	12778	115.947	387.642	58	20110904_p2_12779.BMP	2011-09-04 18:33:57
12781	12781	122.651	380.045	106	20110904_p2_12782.BMP	2011-09-04 18:34:00
12783	12783	128.988	364.607	137	20110904_p2_12784.BMP	2011-09-04 18:34:02
12786	12786	141.366	367.206	141	20110904_p2_12787.BMP	2011-09-04 18:34:05
12789	12789	142.157	347.686	96	20110904_p2_12790.BMP	2011-09-04 18:34:08
12792	12792	141.539	335.943	134	20110904_p2_12793.BMP	2011-09-04 18:34:11
12794	12794	135.443	319.983	121	20110904_p2_12795.BMP	2011-09-04 18:34:13
12797	12797	132.799	304.26	52	20110904_p2_12798.BMP	2011-09-04 18:34:16
