# Supplementary material for: Exploratory behavior of re-orienting foragers differs from other flight patterns of honeybees
Source: PLoS One. 2018 Aug 29;13(8):e0202171. doi: 10.1371/journal.pone.0202171 (PMC6114720; doi:10.1371/journal.pone.0202171)
Supplement: S1 Textfiles — The duration of a flight was measured at the hive. Bees usually flew low at the start and end of their flight and could not be detected by the radar during this time. Therefore, the time between the first and the last signal in the textfile deviates from the flight duration recorded at the hive by monitoring take off and landing of the bees. For incomplete flights the time between the first and the last signal was used to calculate the flight duration, but these values were not analyzed any further. Due to the usage of different watches to record the start- and end time of a flight there might be deviations from the times in the textfile because not all watches were synchronized with the radar. (ZIP) [file pone.0202171.s005.zip › Foraging_flight_03.09.10_ph10_1723-1754.txt]

frame	time	x	y	value	filename	filedate
14454	14454	234.266	429.038	64	20100903_p1_14455.BMP	2010-09-03 17:23:33
14467	14467	230.649	419.74	101	20100903_p1_14468.BMP	2010-09-03 17:23:46
14472	14472	220.382	427.563	112	20100903_p1_14473.BMP	2010-09-03 17:23:51
14475	14475	208.219	425.51	128	20100903_p1_14476.BMP	2010-09-03 17:23:54
14478	14478	198.943	430.938	129	20100903_p1_14479.BMP	2010-09-03 17:23:57
14480	14480	188.754	423.98	82	20100903_p1_14481.BMP	2010-09-03 17:24:00
14483	14483	178.112	425.703	110	20100903_p1_14484.BMP	2010-09-03 17:24:03
14486	14486	167.238	431.806	136	20100903_p1_14487.BMP	2010-09-03 17:24:06
14488	14488	154.822	423.597	103	20100903_p1_14489.BMP	2010-09-03 17:24:08
14491	14491	144.954	427.272	135	20100903_p1_14492.BMP	2010-09-03 17:24:11
14493	14493	135.778	432.859	66	20100903_p1_14494.BMP	2010-09-03 17:24:13
14496	14496	125.137	424.068	116	20100903_p1_14497.BMP	2010-09-03 17:24:16
14499	14499	115.317	427.826	134	20100903_p1_14500.BMP	2010-09-03 17:24:19
14501	14501	103.502	425.972	148	20100903_p1_14502.BMP	2010-09-03 17:24:21
14504	14504	91.065	422.267	138	20100903_p1_14505.BMP	2010-09-03 17:24:25
14506	14506	81.61	421.716	35	20100903_p1_14507.BMP	2010-09-03 17:24:27
14509	14509	71.503	430.031	84	20100903_p1_14510.BMP	2010-09-03 17:24:30
14512	14512	59.499	422.009	156	20100903_p1_14513.BMP	2010-09-03 17:24:33
14515	14515	51.998	427.199	72	20100903_p1_14516.BMP	2010-09-03 17:24:36
14517	14517	43.217	428.649	59	20100903_p1_14518.BMP	2010-09-03 17:24:38
14520	14520	34.817	425.689	114	20100903_p1_14521.BMP	2010-09-03 17:24:41
14522	14522	23.178	424.109	64	20100903_p1_14523.BMP	2010-09-03 17:24:44
14525	14525	14.817	421.202	106	20100903_p1_14526.BMP	2010-09-03 17:24:47
14527	14527	4.843	419.009	132	20100903_p1_14528.BMP	2010-09-03 17:24:49
14530	14530	-5.716	414.977	125	20100903_p1_14531.BMP	2010-09-03 17:24:52
14532	14532	-16.103	417.306	101	20100903_p1_14533.BMP	2010-09-03 17:24:54
14535	14535	-27.684	415.934	128	20100903_p1_14536.BMP	2010-09-03 17:24:57
14593	14593	-40.906	415.328	75	20100903_p1_14594.BMP	2010-09-03 17:25:57
14596	14596	-50.274	415.199	85	20100903_p1_14597.BMP	2010-09-03 17:26:00
14599	14599	-61.36	409.528	124	20100903_p1_14600.BMP	2010-09-03 17:26:03
14601	14601	-76.258	409.82	89	20100903_p1_14602.BMP	2010-09-03 17:26:06
14604	14604	-87.876	408.7	141	20100903_p1_14605.BMP	2010-09-03 17:26:09
14607	14607	-100.635	416.481	130	20100903_p1_14608.BMP	2010-09-03 17:26:12
14609	14609	-111.751	411.016	138	20100903_p1_14610.BMP	2010-09-03 17:26:14
14612	14612	-118.922	399.683	79	20100903_p1_14613.BMP	2010-09-03 17:26:17
14615	14615	-130.01	394.325	148	20100903_p1_14616.BMP	2010-09-03 17:26:20
14617	14617	-141.104	389.023	143	20100903_p1_14618.BMP	2010-09-03 17:26:22
14620	14620	-151.678	385.587	128	20100903_p1_14621.BMP	2010-09-03 17:26:25
14623	14623	-162.272	382.191	125	20100903_p1_14624.BMP	2010-09-03 17:26:28
14625	14625	-175.254	383.973	112	20100903_p1_14626.BMP	2010-09-03 17:26:30
14628	14628	-187.107	383.209	94	20100903_p1_14629.BMP	2010-09-03 17:26:33
14630	14630	-198.479	384.259	137	20100903_p1_14631.BMP	2010-09-03 17:26:35
14633	14633	-206.811	375.864	107	20100903_p1_14634.BMP	2010-09-03 17:26:39
14636	14636	-216.52	376.177	161	20100903_p1_14637.BMP	2010-09-03 17:26:42
14639	14639	-215.469	379.736	87	20100903_p1_14640.BMP	2010-09-03 17:26:45
14641	14641	-223.626	385.384	117	20100903_p1_14642.BMP	2010-09-03 17:26:47
14644	14644	-234.08	390.02	146	20100903_p1_14645.BMP	2010-09-03 17:26:50
14647	14647	-242.431	401.764	179	20100903_p1_14648.BMP	2010-09-03 17:26:53
14649	14649	-250.895	393.414	178	20100903_p1_14650.BMP	2010-09-03 17:26:55
14652	14652	-257.384	398.27	108	20100903_p1_14653.BMP	2010-09-03 17:26:58
14654	14654	-261.821	390.184	180	20100903_p1_14655.BMP	2010-09-03 17:27:00
14657	14657	-265.555	377.825	122	20100903_p1_14658.BMP	2010-09-03 17:27:03
14660	14660	-271.215	372.329	165	20100903_p1_14661.BMP	2010-09-03 17:27:06
14662	14662	-274.401	361.801	118	20100903_p1_14663.BMP	2010-09-03 17:27:08
14665	14665	-275.99	356.551	51	20100903_p1_14666.BMP	2010-09-03 17:27:11
14668	14668	-276.882	366.851	67	20100903_p1_14669.BMP	2010-09-03 17:27:15
15342	15342	-289.474	378.283	33	20100903_p1_15343.BMP	2010-09-03 17:38:52
15929	15929	-292.156	369.516	95	20100903_p1_15930.BMP	2010-09-03 17:49:00
15932	15932	-273.34	365.306	11	20100903_p1_15933.BMP	2010-09-03 17:49:03
15934	15934	-256.042	369.662	167	20100903_p1_15935.BMP	2010-09-03 17:49:05
15937	15937	-237.618	371.513	149	20100903_p1_15938.BMP	2010-09-03 17:49:08
15940	15940	-218.781	375.174	124	20100903_p1_15941.BMP	2010-09-03 17:49:11
15942	15942	-195.258	368.654	147	20100903_p1_15943.BMP	2010-09-03 17:49:13
15945	15945	-172.617	366.509	157	20100903_p1_15946.BMP	2010-09-03 17:49:16
15948	15948	-149.651	366.237	152	20100903_p1_15949.BMP	2010-09-03 17:49:19
15950	15950	-148.485	363.661	143	20100903_p1_15951.BMP	2010-09-03 17:49:21
15951	15951	-129.07	365.031	112	20100903_p1_15952.BMP	2010-09-03 17:49:22
15953	15953	-109.77	366.516	110	20100903_p1_15954.BMP	2010-09-03 17:49:24
15956	15956	-89.46	365.544	126	20100903_p1_15957.BMP	2010-09-03 17:49:27
15958	15958	-70.904	365.455	82	20100903_p1_15959.BMP	2010-09-03 17:49:30
15961	15961	-48.122	361.46	127	20100903_p1_15962.BMP	2010-09-03 17:49:32
15964	15964	-32.296	371.295	60	20100903_p1_15965.BMP	2010-09-03 17:49:36
15967	15967	-11.242	368.388	120	20100903_p1_15968.BMP	2010-09-03 17:49:39
15969	15969	8.347	372.691	121	20100903_p1_15970.BMP	2010-09-03 17:49:41
15972	15972	28.383	372.727	137	20100903_p1_15973.BMP	2010-09-03 17:49:44
15974	15974	28.383	372.727	134	20100903_p1_15975.BMP	2010-09-03 17:49:46
15975	15975	44.288	376.804	105	20100903_p1_15976.BMP	2010-09-03 17:49:47
15977	15977	65.398	374.613	109	20100903_p1_15978.BMP	2010-09-03 17:49:49
15980	15980	83.362	373.873	96	20100903_p1_15981.BMP	2010-09-03 17:49:52
15983	15983	104.609	372.016	124	20100903_p1_15984.BMP	2010-09-03 17:49:55
15985	15985	122.74	371.532	119	20100903_p1_15986.BMP	2010-09-03 17:49:57
15988	15988	141.203	381.721	54	20100903_p1_15989.BMP	2010-09-03 17:50:01
15991	15991	156.764	373.893	100	20100903_p1_15992.BMP	2010-09-03 17:50:04
15993	15993	172.655	376.675	90	20100903_p1_15994.BMP	2010-09-03 17:50:06
15996	15996	187.288	390.552	107	20100903_p1_15997.BMP	2010-09-03 17:50:09
15999	15999	192.734	394.979	108	20100903_p1_16000.BMP	2010-09-03 17:50:12
16001	16001	200.343	404.996	47	20100903_p1_16002.BMP	2010-09-03 17:50:14
16004	16004	206.532	411.28	116	20100903_p1_16005.BMP	2010-09-03 17:50:17
16006	16006	214.169	421.287	52	20100903_p1_16007.BMP	2010-09-03 17:50:19
16009	16009	223.235	420.217	88	20100903_p1_16010.BMP	2010-09-03 17:50:22
16012	16012	231.373	421.6	100	20100903_p1_16013.BMP	2010-09-03 17:50:26
