# Supplementary material for: Exploratory behavior of re-orienting foragers differs from other flight patterns of honeybees
Source: PLoS One. 2018 Aug 29;13(8):e0202171. doi: 10.1371/journal.pone.0202171 (PMC6114720; doi:10.1371/journal.pone.0202171)
Supplement: S1 Textfiles — The duration of a flight was measured at the hive. Bees usually flew low at the start and end of their flight and could not be detected by the radar during this time. Therefore, the time between the first and the last signal in the textfile deviates from the flight duration recorded at the hive by monitoring take off and landing of the bees. For incomplete flights the time between the first and the last signal was used to calculate the flight duration, but these values were not analyzed any further. Due to the usage of different watches to record the start- and end time of a flight there might be deviations from the times in the textfile because not all watches were synchronized with the radar. (ZIP) [file pone.0202171.s005.zip › Foraging_flight_06.09.10_ph22_1610-1635.txt]

frame	time	x	y	value	filename	filedate
17051	17051	234.266	429.038	107	20100906_p1_17052.BMP	2010-09-06 16:10:35
17059	17059	175.953	435.003	154	20100906_p1_17060.BMP	2010-09-06 16:10:43
17062	17062	150.311	431.675	130	20100906_p1_17063.BMP	2010-09-06 16:10:46
17064	17064	129.884	437.231	163	20100906_p1_17065.BMP	2010-09-06 16:10:48
17067	17067	109.138	436.632	182	20100906_p1_17068.BMP	2010-09-06 16:10:51
17070	17070	84.881	441.846	144	20100906_p1_17071.BMP	2010-09-06 16:10:55
17072	17072	64.281	441.501	170	20100906_p1_17073.BMP	2010-09-06 16:10:57
17075	17075	39.833	440.741	171	20100906_p1_17076.BMP	2010-09-06 16:11:00
17077	17077	17.906	447.68	167	20100906_p1_17078.BMP	2010-09-06 16:11:02
17080	17080	-5.737	455.473	193	20100906_p1_17081.BMP	2010-09-06 16:11:05
17083	17083	-30.546	466.011	134	20100906_p1_17084.BMP	2010-09-06 16:11:08
17086	17086	-53.455	465.236	175	20100906_p1_17087.BMP	2010-09-06 16:11:11
17088	17088	-74.149	465.737	155	20100906_p1_17089.BMP	2010-09-06 16:11:13
17091	17091	-97.155	465.231	161	20100906_p1_17092.BMP	2010-09-06 16:11:16
17094	17094	-120.771	481.827	141	20100906_p1_17095.BMP	2010-09-06 16:11:19
17096	17096	-142.316	487.04	187	20100906_p1_17097.BMP	2010-09-06 16:11:21
17099	17099	-162.843	495.981	160	20100906_p1_17100.BMP	2010-09-06 16:11:24
17102	17102	-185.214	505.701	158	20100906_p1_17103.BMP	2010-09-06 16:11:27
17104	17104	-204.211	507.72	89	20100906_p1_17105.BMP	2010-09-06 16:11:29
17107	17107	-209.937	501.933	147	20100906_p1_17108.BMP	2010-09-06 16:11:33
17112	17112	-223.679	489.344	139	20100906_p1_17113.BMP	2010-09-06 16:11:38
18157	18157	-238.877	504.151	91	20100906_p1_18158.BMP	2010-09-06 16:29:38
18160	18160	-239.498	508.533	131	20100906_p1_18161.BMP	2010-09-06 16:29:41
18163	18163	-240.625	504.905	118	20100906_p1_18164.BMP	2010-09-06 16:29:44
18165	18165	-233.075	503.702	131	20100906_p1_18166.BMP	2010-09-06 16:29:46
18168	18168	-217.45	503.124	126	20100906_p1_18169.BMP	2010-09-06 16:29:49
18170	18170	-209.837	489.508	89	20100906_p1_18171.BMP	2010-09-06 16:29:51
18171	18171	-202.393	494.527	95	20100906_p1_18172.BMP	2010-09-06 16:29:52
18173	18173	-189.765	497.313	83	20100906_p1_18174.BMP	2010-09-06 16:29:54
18176	18176	-181.806	516.684	17	20100906_p1_18177.BMP	2010-09-06 16:29:57
18179	18179	-161.149	507.738	158	20100906_p1_18180.BMP	2010-09-06 16:30:01
18181	18181	-144.588	504.729	111	20100906_p1_18182.BMP	2010-09-06 16:30:03
18184	18184	-133.179	510.245	43	20100906_p1_18185.BMP	2010-09-06 16:30:06
18192	18192	-102.543	503.302	120	20100906_p1_18193.BMP	2010-09-06 16:30:14
18195	18195	-86.809	492.301	23	20100906_p1_18196.BMP	2010-09-06 16:30:17
18197	18197	-78.392	488.67	132	20100906_p1_18198.BMP	2010-09-06 16:30:19
18203	18203	-61.705	475.139	121	20100906_p1_18204.BMP	2010-09-06 16:30:25
18205	18205	-51.099	472.692	142	20100906_p1_18206.BMP	2010-09-06 16:30:27
18208	18208	-39.92	472.139	73	20100906_p1_18209.BMP	2010-09-06 16:30:30
18211	18211	-29.351	469.751	61	20100906_p1_18212.BMP	2010-09-06 16:30:33
18213	18213	-18.647	473.71	126	20100906_p1_18214.BMP	2010-09-06 16:30:36
18216	18216	-1.907	473.045	15	20100906_p1_18217.BMP	2010-09-06 16:30:39
18219	18219	3.909	462.074	132	20100906_p1_18220.BMP	2010-09-06 16:30:42
18221	18221	4.522	463.95	127	20100906_p1_18222.BMP	2010-09-06 16:30:44
18222	18222	15.446	457.25	128	20100906_p1_18223.BMP	2010-09-06 16:30:45
18224	18224	26.559	456.909	95	20100906_p1_18225.BMP	2010-09-06 16:30:47
18227	18227	35.791	450.961	67	20100906_p1_18228.BMP	2010-09-06 16:30:50
18229	18229	46.523	455.124	136	20100906_p1_18230.BMP	2010-09-06 16:30:52
18232	18232	55.37	453.668	122	20100906_p1_18233.BMP	2010-09-06 16:30:55
18235	18235	68.145	452.8	54	20100906_p1_18236.BMP	2010-09-06 16:30:58
18238	18238	75.052	445.752	26	20100906_p1_18239.BMP	2010-09-06 16:31:01
18240	18240	86.191	445.612	138	20100906_p1_18241.BMP	2010-09-06 16:31:03
18243	18243	97.004	439.216	77	20100906_p1_18244.BMP	2010-09-06 16:31:06
18246	18246	108.526	445.433	98	20100906_p1_18247.BMP	2010-09-06 16:31:09
18248	18248	116.366	435.983	138	20100906_p1_18249.BMP	2010-09-06 16:31:12
18251	18251	107.733	422.19	170	20100906_p1_18252.BMP	2010-09-06 16:31:15
18254	18254	112.918	415.907	103	20100906_p1_18255.BMP	2010-09-06 16:31:18
18256	18256	119.442	413.407	56	20100906_p1_18257.BMP	2010-09-06 16:31:20
18257	18257	119.442	413.407	67	20100906_p1_18258.BMP	2010-09-06 16:31:21
18309	18309	150.841	422.942	100	20100906_p1_18310.BMP	2010-09-06 16:32:15
18315	18315	158.621	413.666	108	20100906_p1_18316.BMP	2010-09-06 16:32:21
18318	18318	168.244	414.4	103	20100906_p1_18319.BMP	2010-09-06 16:32:24
18320	18320	175.298	418.216	78	20100906_p1_18321.BMP	2010-09-06 16:32:26
18325	18325	186.629	418.371	79	20100906_p1_18326.BMP	2010-09-06 16:32:31
18328	18328	195.617	432.132	6	20100906_p1_18329.BMP	2010-09-06 16:32:34
18331	18331	199.889	413.632	132	20100906_p1_18332.BMP	2010-09-06 16:32:37
18334	18334	206.304	415.596	51	20100906_p1_18335.BMP	2010-09-06 16:32:40
18336	18336	215.118	418.837	70	20100906_p1_18337.BMP	2010-09-06 16:32:42
18342	18342	229.698	422.184	56	20100906_p1_18343.BMP	2010-09-06 16:32:49
