# Supplementary material for: Exploratory behavior of re-orienting foragers differs from other flight patterns of honeybees
Source: PLoS One. 2018 Aug 29;13(8):e0202171. doi: 10.1371/journal.pone.0202171 (PMC6114720; doi:10.1371/journal.pone.0202171)
Supplement: S1 Textfiles — The duration of a flight was measured at the hive. Bees usually flew low at the start and end of their flight and could not be detected by the radar during this time. Therefore, the time between the first and the last signal in the textfile deviates from the flight duration recorded at the hive by monitoring take off and landing of the bees. For incomplete flights the time between the first and the last signal was used to calculate the flight duration, but these values were not analyzed any further. Due to the usage of different watches to record the start- and end time of a flight there might be deviations from the times in the textfile because not all watches were synchronized with the radar. (ZIP) [file pone.0202171.s005.zip › Foraging_flight_10.09.10_ph26_1451-1510.txt]

frame	time	x	y	value	filename	filedate
4284	4284	232.323	419.158	70	20100910_p1_4285.BMP	2010-09-10 14:51:24
4286	4286	228.251	418.464	98	20100910_p1_4287.BMP	2010-09-10 14:51:26
4287	4287	223.235	420.217	59	20100910_p1_4288.BMP	2010-09-10 14:51:28
4289	4289	215.605	425.014	14	20100910_p1_4290.BMP	2010-09-10 14:51:30
4297	4297	191.585	431.458	6	20100910_p1_4298.BMP	2010-09-10 14:51:38
4302	4302	171.497	428.115	27	20100910_p1_4303.BMP	2010-09-10 14:51:43
4305	4305	161.152	425.522	11	20100910_p1_4306.BMP	2010-09-10 14:51:46
4308	4308	149.887	425.43	14	20100910_p1_4309.BMP	2010-09-10 14:51:50
4310	4310	147.017	432.906	45	20100910_p1_4311.BMP	2010-09-10 14:51:52
4316	4316	125.63	440.99	105	20100910_p1_4317.BMP	2010-09-10 14:51:58
4321	4321	107.859	443.551	92	20100910_p1_4322.BMP	2010-09-10 14:52:03
4326	4326	92.748	443.027	55	20100910_p1_4327.BMP	2010-09-10 14:52:08
4334	4334	68.543	437.645	92	20100910_p1_4335.BMP	2010-09-10 14:52:17
4337	4337	59.371	443.483	111	20100910_p1_4338.BMP	2010-09-10 14:52:20
4339	4339	51.548	442.373	16	20100910_p1_4340.BMP	2010-09-10 14:52:22
4342	4342	45.514	457.677	18	20100910_p1_4343.BMP	2010-09-10 14:52:25
4344	4344	38.061	452.168	9	20100910_p1_4345.BMP	2010-09-10 14:52:27
4352	4352	14.828	455.372	52	20100910_p1_4353.BMP	2010-09-10 14:52:36
4355	4355	4.097	468.395	28	20100910_p1_4356.BMP	2010-09-10 14:52:39
4386	4386	-8.431	458.742	36	20100910_p1_4387.BMP	2010-09-10 14:53:12
4392	4392	-26.905	453.832	33	20100910_p1_4393.BMP	2010-09-10 14:53:18
4397	4397	-51.201	466.382	6	20100910_p1_4398.BMP	2010-09-10 14:53:23
4400	4400	-55.392	447.032	80	20100910_p1_4401.BMP	2010-09-10 14:53:26
4402	4402	-66.013	443.208	93	20100910_p1_4403.BMP	2010-09-10 14:53:28
4405	4405	-74.961	438.693	105	20100910_p1_4406.BMP	2010-09-10 14:53:31
4408	4408	-83.862	440.498	57	20100910_p1_4409.BMP	2010-09-10 14:53:35
4410	4410	-92.243	437.887	64	20100910_p1_4411.BMP	2010-09-10 14:53:37
4415	4415	-111.246	431.642	49	20100910_p1_4416.BMP	2010-09-10 14:53:42
4418	4418	-123.001	430.608	54	20100910_p1_4419.BMP	2010-09-10 14:53:45
4420	4420	-132.574	436.938	72	20100910_p1_4421.BMP	2010-09-10 14:53:47
4423	4423	-140.958	428.21	36	20100910_p1_4424.BMP	2010-09-10 14:53:51
4431	4431	-164.09	428.17	17	20100910_p1_4432.BMP	2010-09-10 14:53:59
4439	4439	-175.513	435.302	89	20100910_p1_4440.BMP	2010-09-10 14:54:07
4441	4441	-178.942	436.821	112	20100910_p1_4442.BMP	2010-09-10 14:54:09
4442	4442	-178.942	436.821	106	20100910_p1_4443.BMP	2010-09-10 14:54:10
4444	4444	-187.53	440.62	131	20100910_p1_4445.BMP	2010-09-10 14:54:12
4447	4447	-196.691	442.611	81	20100910_p1_4448.BMP	2010-09-10 14:54:15
4450	4450	-201.236	440.514	123	20100910_p1_4451.BMP	2010-09-10 14:54:19
4452	4452	-210.432	442.517	173	20100910_p1_4453.BMP	2010-09-10 14:54:21
4455	4455	-217.271	439.393	27	20100910_p1_4456.BMP	2010-09-10 14:54:24
4457	4457	-237.063	452.148	9	20100910_p1_4458.BMP	2010-09-10 14:54:26
4460	4460	-236.858	439.833	91	20100910_p1_4461.BMP	2010-09-10 14:54:29
4473	4473	-254.903	445.677	68	20100910_p1_4474.BMP	2010-09-10 14:54:43
4476	4476	-259.619	449.76	87	20100910_p1_4477.BMP	2010-09-10 14:54:46
4478	4478	-268.85	445.65	60	20100910_p1_4479.BMP	2010-09-10 14:54:48
4481	4481	-275.234	444.366	76	20100910_p1_4482.BMP	2010-09-10 14:54:52
4483	4483	-284.278	460.43	162	20100910_p1_4484.BMP	2010-09-10 14:54:54
4486	4486	-291.134	451.231	70	20100910_p1_4487.BMP	2010-09-10 14:54:57
4489	4489	-296.001	461.421	55	20100910_p1_4490.BMP	2010-09-10 14:55:00
4491	4491	-304.409	473.133	107	20100910_p1_4492.BMP	2010-09-10 14:55:02
4494	4494	-312.166	480.505	126	20100910_p1_4495.BMP	2010-09-10 14:55:05
4517	4517	-385.887	497.486	12	20100910_p1_4518.BMP	2010-09-10 14:55:30
4520	4520	-402.908	520.77	65	20100910_p1_4521.BMP	2010-09-10 14:55:33
4522	4522	-399.804	511.381	33	20100910_p1_4523.BMP	2010-09-10 14:55:35
4525	4525	-405.137	507.537	22	20100910_p1_4526.BMP	2010-09-10 14:55:38
4528	4528	-412.432	516.635	8	20100910_p1_4529.BMP	2010-09-10 14:55:41
4530	4530	-422.044	518.6	105	20100910_p1_4531.BMP	2010-09-10 14:55:43
4536	4536	-438.33	525.336	45	20100910_p1_4537.BMP	2010-09-10 14:55:50
4541	4541	-456.462	532.804	23	20100910_p1_4542.BMP	2010-09-10 14:55:55
4546	4546	-462.432	527.172	67	20100910_p1_4547.BMP	2010-09-10 14:56:00
4549	4549	-468.993	519.767	58	20100910_p1_4550.BMP	2010-09-10 14:56:03
4554	4554	-481.673	518.904	20	20100910_p1_4555.BMP	2010-09-10 14:56:08
4559	4559	-509.676	534.343	19	20100910_p1_4560.BMP	2010-09-10 14:56:14
4562	4562	-493.14	515.518	165	20100910_p1_4563.BMP	2010-09-10 14:56:17
4666	4666	-481.26	538.926	37	20100910_p1_4667.BMP	2010-09-10 14:58:07
5280	5280	-458.799	525.68	68	20100910_p1_5281.BMP	2010-09-10 15:08:54
5288	5288	-449.205	529.819	68	20100910_p1_5289.BMP	2010-09-10 15:09:03
5291	5291	-421.535	526.482	122	20100910_p1_5292.BMP	2010-09-10 15:09:06
5293	5293	-393.974	523.125	12	20100910_p1_5294.BMP	2010-09-10 15:09:08
5294	5294	-392.174	522.374	13	20100910_p1_5295.BMP	2010-09-10 15:09:09
5296	5296	-362.448	526.166	103	20100910_p1_5297.BMP	2010-09-10 15:09:11
5301	5301	-303.87	519.728	64	20100910_p1_5302.BMP	2010-09-10 15:09:16
5307	5307	-241.919	519.871	42	20100910_p1_5308.BMP	2010-09-10 15:09:23
5309	5309	-211.825	527.569	73	20100910_p1_5310.BMP	2010-09-10 15:09:25
5312	5312	-178.369	521.437	24	20100910_p1_5313.BMP	2010-09-10 15:09:28
5315	5315	-152.571	516.54	7	20100910_p1_5316.BMP	2010-09-10 15:09:31
5316	5316	-145.154	509.152	12	20100910_p1_5317.BMP	2010-09-10 15:09:32
5317	5317	-120.129	502.502	43	20100910_p1_5318.BMP	2010-09-10 15:09:33
5318	5318	-118.43	501.767	45	20100910_p1_5319.BMP	2010-09-10 15:09:34
5322	5322	-60.837	495.923	78	20100910_p1_5323.BMP	2010-09-10 15:09:39
5325	5325	-30.467	495.725	144	20100910_p1_5326.BMP	2010-09-10 15:09:42
5330	5330	21.649	476.037	31	20100910_p1_5331.BMP	2010-09-10 15:09:47
5331	5331	20.404	472.28	37	20100910_p1_5332.BMP	2010-09-10 15:09:48
5333	5333	49.698	464.534	88	20100910_p1_5334.BMP	2010-09-10 15:09:50
5336	5336	77	451.402	87	20100910_p1_5337.BMP	2010-09-10 15:09:53
5338	5338	108.569	456.121	112	20100910_p1_5339.BMP	2010-09-10 15:09:56
5341	5341	131.631	447.258	60	20100910_p1_5342.BMP	2010-09-10 15:09:59
5344	5344	153.339	434.816	100	20100910_p1_5345.BMP	2010-09-10 15:10:02
5346	5346	177.354	438.749	2	20100910_p1_5347.BMP	2010-09-10 15:10:04
5352	5352	224.907	419.632	110	20100910_p1_5353.BMP	2010-09-10 15:10:10
5402	5402	232.323	419.158	98	20100910_p1_5403.BMP	2010-09-10 15:11:03
5404	5404	232.355	433.933	49	20100910_p1_5405.BMP	2010-09-10 15:11:05
5407	5407	227.072	425.214	99	20100910_p1_5408.BMP	2010-09-10 15:11:08
5412	5412	252.756	422.631	100	20100910_p1_5413.BMP	2010-09-10 15:11:13
5415	5415	252.249	416.491	78	20100910_p1_5416.BMP	2010-09-10 15:11:16
5417	5417	246.978	422.516	126	20100910_p1_5418.BMP	2010-09-10 15:11:19
5419	5419	234.948	416.136	113	20100910_p1_5420.BMP	2010-09-10 15:11:21
5422	5422	231.599	417.299	20	20100910_p1_5423.BMP	2010-09-10 15:11:24
5438	5438	232.096	423.459	88	20100910_p1_5439.BMP	2010-09-10 15:11:41
5441	5441	229.698	422.184	56	20100910_p1_5442.BMP	2010-09-10 15:11:44
5449	5449	231.373	421.6	18	20100910_p1_5450.BMP	2010-09-10 15:11:53
