# Supplementary material for: Exploratory behavior of re-orienting foragers differs from other flight patterns of honeybees
Source: PLoS One. 2018 Aug 29;13(8):e0202171. doi: 10.1371/journal.pone.0202171 (PMC6114720; doi:10.1371/journal.pone.0202171)
Supplement: S1 Textfiles — The duration of a flight was measured at the hive. Bees usually flew low at the start and end of their flight and could not be detected by the radar during this time. Therefore, the time between the first and the last signal in the textfile deviates from the flight duration recorded at the hive by monitoring take off and landing of the bees. For incomplete flights the time between the first and the last signal was used to calculate the flight duration, but these values were not analyzed any further. Due to the usage of different watches to record the start- and end time of a flight there might be deviations from the times in the textfile because not all watches were synchronized with the radar. (ZIP) [file pone.0202171.s005.zip › Foraging_flight_10.09.10_ph30_1525-1544.txt]

frame	time	x	y	value	filename	filedate
6207	6207	222.285	422.664	46	20100910_p1_6208.BMP	2010-09-10 15:25:09
6312	6312	-49.437	435.983	73	20100910_p1_6313.BMP	2010-09-10 15:26:59
6339	6339	-64.28	448.784	9	20100910_p1_6340.BMP	2010-09-10 15:27:27
6344	6344	-85.531	441.232	9	20100910_p1_6345.BMP	2010-09-10 15:27:33
6347	6347	-94.4	455.626	5	20100910_p1_6348.BMP	2010-09-10 15:27:36
6349	6349	-101.161	446.01	47	20100910_p1_6350.BMP	2010-09-10 15:27:38
6354	6354	-115.174	456.361	14	20100910_p1_6355.BMP	2010-09-10 15:27:43
7193	7193	-163.927	479.827	135	20100910_p1_7194.BMP	2010-09-10 15:42:27
7198	7198	-124.75	462.657	77	20100910_p1_7199.BMP	2010-09-10 15:42:32
7200	7200	-96.107	450.078	95	20100910_p1_7201.BMP	2010-09-10 15:42:34
7203	7203	-71.578	443.531	63	20100910_p1_7204.BMP	2010-09-10 15:42:38
7206	7206	-46.035	440.856	78	20100910_p1_7207.BMP	2010-09-10 15:42:41
7209	7209	-19.23	425.032	45	20100910_p1_7210.BMP	2010-09-10 15:42:44
7211	7211	8.296	423.951	29	20100910_p1_7212.BMP	2010-09-10 15:42:46
7214	7214	37.821	418.026	107	20100910_p1_7215.BMP	2010-09-10 15:42:49
7217	7217	66.003	419.383	115	20100910_p1_7218.BMP	2010-09-10 15:42:52
7219	7219	97.277	424.116	90	20100910_p1_7220.BMP	2010-09-10 15:42:54
7222	7222	110.327	419.046	61	20100910_p1_7223.BMP	2010-09-10 15:42:57
7225	7225	137.97	423.485	102	20100910_p1_7226.BMP	2010-09-10 15:43:01
7227	7227	158.369	418.022	28	20100910_p1_7228.BMP	2010-09-10 15:43:03
7230	7230	188.046	422.11	104	20100910_p1_7231.BMP	2010-09-10 15:43:06
7233	7233	208.453	421.189	72	20100910_p1_7234.BMP	2010-09-10 15:43:09
7235	7235	229.698	422.184	116	20100910_p1_7236.BMP	2010-09-10 15:43:11
