# Supplementary material for: Exploratory behavior of re-orienting foragers differs from other flight patterns of honeybees
Source: PLoS One. 2018 Aug 29;13(8):e0202171. doi: 10.1371/journal.pone.0202171 (PMC6114720; doi:10.1371/journal.pone.0202171)
Supplement: S1 Textfiles — The duration of a flight was measured at the hive. Bees usually flew low at the start and end of their flight and could not be detected by the radar during this time. Therefore, the time between the first and the last signal in the textfile deviates from the flight duration recorded at the hive by monitoring take off and landing of the bees. For incomplete flights the time between the first and the last signal was used to calculate the flight duration, but these values were not analyzed any further. Due to the usage of different watches to record the start- and end time of a flight there might be deviations from the times in the textfile because not all watches were synchronized with the radar. (ZIP) [file pone.0202171.s005.zip › Foraging_flight_11.09.10_ph31_1229-1431.txt]

frame	time	x	y	value	filename	filedate
4163	4163	174.552	431.257	88	20100911_p1_4164.BMP	2010-09-11 12:30:30
4176	4176	131.242	440.991	27	20100911_p1_4177.BMP	2010-09-11 12:30:44
4177	4177	127.951	442.244	30	20100911_p1_4178.BMP	2010-09-11 12:30:45
4179	4179	122.045	446.641	25	20100911_p1_4180.BMP	2010-09-11 12:30:47
4182	4182	110.169	444.797	140	20100911_p1_4183.BMP	2010-09-11 12:30:50
4187	4187	103.247	441.061	97	20100911_p1_4188.BMP	2010-09-11 12:30:55
4235	4235	71.192	423.727	7	20100911_p1_4236.BMP	2010-09-11 12:31:45
4249	4249	22.504	405.148	134	20100911_p1_4250.BMP	2010-09-11 12:31:59
4251	4251	9.135	397.977	66	20100911_p1_4252.BMP	2010-09-11 12:32:01
4259	4259	-16.841	409.115	56	20100911_p1_4260.BMP	2010-09-11 12:32:10
4262	4262	-29.441	410.329	20	20100911_p1_4263.BMP	2010-09-11 12:32:13
4265	4265	-36.672	405.003	106	20100911_p1_4266.BMP	2010-09-11 12:32:16
4273	4273	-69.65	406.884	57	20100911_p1_4274.BMP	2010-09-11 12:32:24
4275	4275	-79.033	406.855	64	20100911_p1_4276.BMP	2010-09-11 12:32:26
4281	4281	-96.189	412.408	20	20100911_p1_4282.BMP	2010-09-11 12:32:33
4283	4283	-105.02	395.502	66	20100911_p1_4284.BMP	2010-09-11 12:32:35
4286	4286	-113.319	393.006	92	20100911_p1_4287.BMP	2010-09-11 12:32:38
4289	4289	-120.547	394.194	87	20100911_p1_4290.BMP	2010-09-11 12:32:41
4291	4291	-131.62	388.856	7	20100911_p1_4292.BMP	2010-09-11 12:32:43
4294	4294	-131.543	382.631	151	20100911_p1_4295.BMP	2010-09-11 12:32:46
4296	4296	-144.387	384.339	179	20100911_p1_4297.BMP	2010-09-11 12:32:48
4299	4299	-153.792	378.348	90	20100911_p1_4300.BMP	2010-09-11 12:32:51
4302	4302	-167.491	390.68	142	20100911_p1_4303.BMP	2010-09-11 12:32:54
4304	4304	-177.086	390.914	184	20100911_p1_4305.BMP	2010-09-11 12:32:56
4310	4310	-193.314	381.941	43	20100911_p1_4311.BMP	2010-09-11 12:33:03
4312	4312	-202.982	382.229	79	20100911_p1_4313.BMP	2010-09-11 12:33:05
4315	4315	-211.477	379.969	132	20100911_p1_4316.BMP	2010-09-11 12:33:08
10782	10782	-27.298	345.763	18	20100911_p1_10783.BMP	2010-09-11 14:24:58
10803	10803	104.29	320.793	13	20100911_p1_10804.BMP	2010-09-11 14:25:20
10809	10809	137.333	332.022	70	20100911_p1_10810.BMP	2010-09-11 14:25:26
10811	10811	143.87	344.54	87	20100911_p1_10812.BMP	2010-09-11 14:25:28
10814	10814	151.332	354.598	14	20100911_p1_10815.BMP	2010-09-11 14:25:32
10817	10817	147.393	353.896	10	20100911_p1_10818.BMP	2010-09-11 14:25:35
10870	10870	181.263	304.054	25	20100911_p1_10871.BMP	2010-09-11 14:26:30
10883	10883	162.498	262.17	17	20100911_p1_10884.BMP	2010-09-11 14:26:43
10884	10884	160.994	258.491	18	20100911_p1_10885.BMP	2010-09-11 14:26:44
10886	10886	160.465	244.11	39	20100911_p1_10887.BMP	2010-09-11 14:26:46
10894	10894	141.097	227.443	69	20100911_p1_10895.BMP	2010-09-11 14:26:55
10902	10902	151.363	201.635	62	20100911_p1_10903.BMP	2010-09-11 14:27:03
10910	10910	166.258	223.753	49	20100911_p1_10911.BMP	2010-09-11 14:27:11
10915	10915	164.405	244.934	78	20100911_p1_10916.BMP	2010-09-11 14:27:16
10923	10923	169.984	280.593	71	20100911_p1_10924.BMP	2010-09-11 14:27:25
10928	10928	162.045	306.359	20	20100911_p1_10929.BMP	2010-09-11 14:27:30
10939	10939	191.087	361.717	8	20100911_p1_10940.BMP	2010-09-11 14:27:41
10942	10942	196.155	374.737	38	20100911_p1_10943.BMP	2010-09-11 14:27:44
