# Supplementary material for: Exploratory behavior of re-orienting foragers differs from other flight patterns of honeybees
Source: PLoS One. 2018 Aug 29;13(8):e0202171. doi: 10.1371/journal.pone.0202171 (PMC6114720; doi:10.1371/journal.pone.0202171)
Supplement: S1 Textfiles — The duration of a flight was measured at the hive. Bees usually flew low at the start and end of their flight and could not be detected by the radar during this time. Therefore, the time between the first and the last signal in the textfile deviates from the flight duration recorded at the hive by monitoring take off and landing of the bees. For incomplete flights the time between the first and the last signal was used to calculate the flight duration, but these values were not analyzed any further. Due to the usage of different watches to record the start- and end time of a flight there might be deviations from the times in the textfile because not all watches were synchronized with the radar. (ZIP) [file pone.0202171.s005.zip › Foraging_flight_11.09.10_ph32_1157-1215.txt]

frame	time	x	y	value	filename	filedate
2262	2262	230.912	430.211	132	20100911_p1_2263.BMP	2010-09-11 11:57:39
2265	2265	224.93	434.426	31	20100911_p1_2266.BMP	2010-09-11 11:57:42
2268	2268	208.934	427.375	5	20100911_p1_2269.BMP	2010-09-11 11:57:45
2270	2270	205.361	432.887	80	20100911_p1_2271.BMP	2010-09-11 11:57:47
2273	2273	200.364	434.675	100	20100911_p1_2274.BMP	2010-09-11 11:57:50
2276	2276	184.944	433.858	63	20100911_p1_2277.BMP	2010-09-11 11:57:54
2284	2284	158.98	434.854	17	20100911_p1_2285.BMP	2010-09-11 11:58:02
2492	2492	105.729	416.543	149	20100911_p1_2493.BMP	2010-09-11 12:01:37
2495	2495	98.848	412.793	145	20100911_p1_2496.BMP	2010-09-11 12:01:41
2506	2506	61.47	416.927	119	20100911_p1_2507.BMP	2010-09-11 12:01:52
2514	2514	27.444	420.192	47	20100911_p1_2515.BMP	2010-09-11 12:02:00
2516	2516	17.059	422.396	124	20100911_p1_2517.BMP	2010-09-11 12:02:02
2519	2519	6.664	424.64	81	20100911_p1_2520.BMP	2010-09-11 12:02:05
2522	2522	-1.505	428.102	34	20100911_p1_2523.BMP	2010-09-11 12:02:09
2527	2527	-21.916	428.314	115	20100911_p1_2528.BMP	2010-09-11 12:02:14
2530	2530	-30.13	431.853	108	20100911_p1_2531.BMP	2010-09-11 12:02:17
2607	2607	-61.103	434.731	136	20100911_p1_2608.BMP	2010-09-11 12:03:36
2610	2610	-76.103	434.984	101	20100911_p1_2611.BMP	2010-09-11 12:03:39
2613	2613	-88.336	438.265	103	20100911_p1_2614.BMP	2010-09-11 12:03:43
2616	2616	-101.176	439.732	97	20100911_p1_2617.BMP	2010-09-11 12:03:46
2618	2618	-113.494	443.08	139	20100911_p1_2619.BMP	2010-09-11 12:03:48
2626	2626	-146.761	453.601	206	20100911_p1_2627.BMP	2010-09-11 12:03:56
2711	2711	-166.594	451.989	13	20100911_p1_2712.BMP	2010-09-11 12:05:25
3082	3082	-183.618	447.12	183	20100911_p1_3083.BMP	2010-09-11 12:11:49
3085	3085	-179.563	441.212	172	20100911_p1_3086.BMP	2010-09-11 12:11:53
3088	3088	-169.831	434.842	126	20100911_p1_3089.BMP	2010-09-11 12:11:56
3090	3090	-156.791	433.181	150	20100911_p1_3091.BMP	2010-09-11 12:11:58
3093	3093	-140.409	430.038	169	20100911_p1_3094.BMP	2010-09-11 12:12:01
3096	3096	-123.001	430.608	164	20100911_p1_3097.BMP	2010-09-11 12:12:04
3098	3098	-111.802	429.802	172	20100911_p1_3099.BMP	2010-09-11 12:12:06
3101	3101	-97.29	427.544	167	20100911_p1_3102.BMP	2010-09-11 12:12:09
3104	3104	-83.931	427.922	152	20100911_p1_3105.BMP	2010-09-11 12:12:12
3106	3106	-68.425	423.183	65	20100911_p1_3107.BMP	2010-09-11 12:12:15
3109	3109	-57.29	428.839	43	20100911_p1_3110.BMP	2010-09-11 12:12:18
3112	3112	-47.877	428.955	104	20100911_p1_3113.BMP	2010-09-11 12:12:21
3114	3114	-35.768	425.806	95	20100911_p1_3115.BMP	2010-09-11 12:12:23
3117	3117	-22.509	426.443	94	20100911_p1_3118.BMP	2010-09-11 12:12:26
3120	3120	-11.048	421.52	68	20100911_p1_3121.BMP	2010-09-11 12:12:29
3122	3122	1.765	426.715	98	20100911_p1_3123.BMP	2010-09-11 12:12:31
3125	3125	16.042	424.96	158	20100911_p1_3126.BMP	2010-09-11 12:12:34
3127	3127	16.042	424.96	151	20100911_p1_3128.BMP	2010-09-11 12:12:37
3128	3128	27.444	420.192	184	20100911_p1_3129.BMP	2010-09-11 12:12:38
3130	3130	40.33	425.554	174	20100911_p1_3131.BMP	2010-09-11 12:12:40
3133	3133	53.627	426.536	174	20100911_p1_3134.BMP	2010-09-11 12:12:43
3136	3136	61.47	416.927	138	20100911_p1_3137.BMP	2010-09-11 12:12:46
3138	3138	65.664	423.805	172	20100911_p1_3139.BMP	2010-09-11 12:12:48
3141	3141	78.354	423.01	173	20100911_p1_3142.BMP	2010-09-11 12:12:51
3144	3144	88.121	419.141	43	20100911_p1_3145.BMP	2010-09-11 12:12:54
3146	3146	92.648	410.933	66	20100911_p1_3147.BMP	2010-09-11 12:12:56
3149	3149	99.809	410.276	186	20100911_p1_3150.BMP	2010-09-11 12:12:59
3152	3152	116.569	420.925	164	20100911_p1_3153.BMP	2010-09-11 12:13:02
3154	3154	130.049	422.202	147	20100911_p1_3155.BMP	2010-09-11 12:13:04
3157	3157	143.997	429.766	122	20100911_p1_3158.BMP	2010-09-11 12:13:08
3160	3160	156.901	429.225	145	20100911_p1_3161.BMP	2010-09-11 12:13:11
3162	3162	161.152	425.522	47	20100911_p1_3163.BMP	2010-09-11 12:13:13
3165	3165	175.505	428.78	171	20100911_p1_3166.BMP	2010-09-11 12:13:16
3168	3168	191.585	431.458	179	20100911_p1_3169.BMP	2010-09-11 12:13:19
3171	3171	199.895	428.475	191	20100911_p1_3172.BMP	2010-09-11 12:13:22
3173	3173	216.087	431.196	140	20100911_p1_3174.BMP	2010-09-11 12:13:24
3176	3176	225.399	425.801	160	20100911_p1_3177.BMP	2010-09-11 12:13:27
3179	3179	234.266	429.038	130	20100911_p1_3180.BMP	2010-09-11 12:13:30
3242	3242	233.048	421.016	48	20100911_p1_3243.BMP	2010-09-11 12:14:36
3264	3264	232.096	423.459	105	20100911_p1_3265.BMP	2010-09-11 12:14:59
3272	3272	229.698	422.184	17	20100911_p1_3273.BMP	2010-09-11 12:15:07
