# Supplementary material for: Exploratory behavior of re-orienting foragers differs from other flight patterns of honeybees
Source: PLoS One. 2018 Aug 29;13(8):e0202171. doi: 10.1371/journal.pone.0202171 (PMC6114720; doi:10.1371/journal.pone.0202171)
Supplement: S1 Textfiles — The duration of a flight was measured at the hive. Bees usually flew low at the start and end of their flight and could not be detected by the radar during this time. Therefore, the time between the first and the last signal in the textfile deviates from the flight duration recorded at the hive by monitoring take off and landing of the bees. For incomplete flights the time between the first and the last signal was used to calculate the flight duration, but these values were not analyzed any further. Due to the usage of different watches to record the start- and end time of a flight there might be deviations from the times in the textfile because not all watches were synchronized with the radar. (ZIP) [file pone.0202171.s005.zip › Foraging_flight_13.09.10_ph39_1433-1446.txt]

frame	time	x	y	value	filename	filedate
3278	3278	234.496	424.734	146	20100913_p1_3279.BMP	2010-09-13 14:33:50
3280	3280	242.092	405.246	156	20100913_p1_3281.BMP	2010-09-13 14:33:52
3283	3283	264.903	395.4	187	20100913_p1_3284.BMP	2010-09-13 14:33:55
3286	3286	275.649	379.278	203	20100913_p1_3287.BMP	2010-09-13 14:33:58
3289	3289	286.207	367.483	58	20100913_p1_3290.BMP	2010-09-13 14:34:01
3291	3291	287.338	342.263	196	20100913_p1_3292.BMP	2010-09-13 14:34:03
3294	3294	295.441	329.379	167	20100913_p1_3295.BMP	2010-09-13 14:34:06
3296	3296	295.546	306.803	130	20100913_p1_3297.BMP	2010-09-13 14:34:08
3299	3299	308.805	292.531	178	20100913_p1_3300.BMP	2010-09-13 14:34:12
3302	3302	319.48	281.18	147	20100913_p1_3303.BMP	2010-09-13 14:34:15
3305	3305	325.379	263.309	197	20100913_p1_3306.BMP	2010-09-13 14:34:18
3307	3307	329.757	242.047	158	20100913_p1_3308.BMP	2010-09-13 14:34:20
3310	3310	343.163	232.152	212	20100913_p1_3311.BMP	2010-09-13 14:34:23
3313	3313	352.003	211.841	208	20100913_p1_3314.BMP	2010-09-13 14:34:26
3315	3315	361.526	197.336	209	20100913_p1_3316.BMP	2010-09-13 14:34:28
3318	3318	372.172	180.636	218	20100913_p1_3319.BMP	2010-09-13 14:34:31
3321	3321	382.96	163.972	160	20100913_p1_3322.BMP	2010-09-13 14:34:34
3323	3323	396.47	148.481	185	20100913_p1_3324.BMP	2010-09-13 14:34:36
3326	3326	398.881	140.113	113	20100913_p1_3327.BMP	2010-09-13 14:34:39
3329	3329	407.687	141.332	151	20100913_p1_3330.BMP	2010-09-13 14:34:42
3699	3699	402.982	144.642	39	20100913_p1_3700.BMP	2010-09-13 14:41:04
3701	3701	394.183	143.41	162	20100913_p1_3702.BMP	2010-09-13 14:41:06
3704	3704	391.025	150.083	117	20100913_p1_3705.BMP	2010-09-13 14:41:09
3707	3707	388.652	158.458	168	20100913_p1_3708.BMP	2010-09-13 14:41:12
3709	3709	385.267	169.079	203	20100913_p1_3710.BMP	2010-09-13 14:41:14
3712	3712	382.433	171.84	143	20100913_p1_3713.BMP	2010-09-13 14:41:17
3714	3714	385.004	186.58	14	20100913_p1_3715.BMP	2010-09-13 14:41:20
3717	3717	377.305	183.014	167	20100913_p1_3718.BMP	2010-09-13 14:41:23
3720	3720	370.675	190.776	157	20100913_p1_3721.BMP	2010-09-13 14:41:26
3722	3722	366.327	190.099	190	20100913_p1_3723.BMP	2010-09-13 14:41:28
3723	3723	365.864	198.021	164	20100913_p1_3724.BMP	2010-09-13 14:41:29
3725	3725	359.524	201.821	176	20100913_p1_3726.BMP	2010-09-13 14:41:31
3760	3760	357.314	210.29	168	20100913_p1_3761.BMP	2010-09-13 14:42:07
3763	3763	354.34	217.046	166	20100913_p1_3764.BMP	2010-09-13 14:42:10
3766	3766	341.214	218.915	155	20100913_p1_3767.BMP	2010-09-13 14:42:13
3768	3768	339.066	227.426	191	20100913_p1_3769.BMP	2010-09-13 14:42:15
3771	3771	331.088	231.739	179	20100913_p1_3772.BMP	2010-09-13 14:42:18
3774	3774	329.757	242.047	175	20100913_p1_3775.BMP	2010-09-13 14:42:21
3776	3776	319.316	245.126	193	20100913_p1_3777.BMP	2010-09-13 14:42:23
3779	3779	315.506	254.238	172	20100913_p1_3780.BMP	2010-09-13 14:42:26
3781	3781	305.925	259.09	193	20100913_p1_3782.BMP	2010-09-13 14:42:28
3784	3784	306.377	269.006	163	20100913_p1_3785.BMP	2010-09-13 14:42:31
3787	3787	297.791	271.589	25	20100913_p1_3788.BMP	2010-09-13 14:42:34
3827	3827	295.143	274.408	137	20100913_p1_3828.BMP	2010-09-13 14:43:16
3830	3830	291.566	279.539	133	20100913_p1_3831.BMP	2010-09-13 14:43:19
3833	3833	285.365	287.52	174	20100913_p1_3834.BMP	2010-09-13 14:43:22
3835	3835	277.643	291.93	152	20100913_p1_3836.BMP	2010-09-13 14:43:24
3838	3838	278.87	303.811	178	20100913_p1_3839.BMP	2010-09-13 14:43:27
3841	3841	271.176	308.265	154	20100913_p1_3842.BMP	2010-09-13 14:43:30
3844	3844	275.761	319.152	160	20100913_p1_3845.BMP	2010-09-13 14:43:33
3846	3846	275.594	323.322	143	20100913_p1_3847.BMP	2010-09-13 14:43:35
3849	3849	273.563	332.219	170	20100913_p1_3850.BMP	2010-09-13 14:43:38
3852	3852	268.499	333.842	134	20100913_p1_3853.BMP	2010-09-13 14:43:41
3854	3854	263.097	343.872	29	20100913_p1_3855.BMP	2010-09-13 14:43:43
3857	3857	254.871	342.395	130	20100913_p1_3858.BMP	2010-09-13 14:43:46
3860	3860	251.342	347.706	22	20100913_p1_3861.BMP	2010-09-13 14:43:49
3862	3862	244.646	349.908	67	20100913_p1_3863.BMP	2010-09-13 14:43:51
3865	3865	240.558	349.172	195	20100913_p1_3866.BMP	2010-09-13 14:43:54
3868	3868	234.633	353.225	129	20100913_p1_3869.BMP	2010-09-13 14:43:58
3870	3870	227.976	355.448	65	20100913_p1_3871.BMP	2010-09-13 14:44:00
3873	3873	227.054	357.852	184	20100913_p1_3874.BMP	2010-09-13 14:44:03
3875	3875	224.092	350.467	160	20100913_p1_3876.BMP	2010-09-13 14:44:05
3905	3905	220.211	345.485	17	20100913_p1_3906.BMP	2010-09-13 14:44:36
3908	3908	212.288	339.761	176	20100913_p1_3909.BMP	2010-09-13 14:44:38
3924	3924	208.989	340.868	152	20100913_p1_3925.BMP	2010-09-13 14:44:55
3927	3927	205.695	341.978	178	20100913_p1_3928.BMP	2010-09-13 14:44:58
3929	3929	215.42	342.901	137	20100913_p1_3930.BMP	2010-09-13 14:45:00
3932	3932	220.036	349.732	158	20100913_p1_3933.BMP	2010-09-13 14:45:03
3935	3935	223.174	352.869	151	20100913_p1_3936.BMP	2010-09-13 14:45:07
3938	3938	228.532	361.546	127	20100913_p1_3939.BMP	2010-09-13 14:45:10
3940	3940	238.158	366.692	175	20100913_p1_3941.BMP	2010-09-13 14:45:12
3975	3975	235.17	378.182	40	20100913_p1_3976.BMP	2010-09-13 14:45:48
3978	3978	235.503	388.571	132	20100913_p1_3979.BMP	2010-09-13 14:45:51
3980	3980	237.702	394.127	114	20100913_p1_3981.BMP	2010-09-13 14:45:53
3983	3983	238.739	406.397	160	20100913_p1_3984.BMP	2010-09-13 14:45:56
3986	3986	235.389	407.551	157	20100913_p1_3987.BMP	2010-09-13 14:45:59
3988	3988	238.077	419.27	93	20100913_p1_3989.BMP	2010-09-13 14:46:01
3991	3991	232.323	419.158	155	20100913_p1_3992.BMP	2010-09-13 14:46:04
