# Supplementary material for: Exploratory behavior of re-orienting foragers differs from other flight patterns of honeybees
Source: PLoS One. 2018 Aug 29;13(8):e0202171. doi: 10.1371/journal.pone.0202171 (PMC6114720; doi:10.1371/journal.pone.0202171)
Supplement: S1 Textfiles — The duration of a flight was measured at the hive. Bees usually flew low at the start and end of their flight and could not be detected by the radar during this time. Therefore, the time between the first and the last signal in the textfile deviates from the flight duration recorded at the hive by monitoring take off and landing of the bees. For incomplete flights the time between the first and the last signal was used to calculate the flight duration, but these values were not analyzed any further. Due to the usage of different watches to record the start- and end time of a flight there might be deviations from the times in the textfile because not all watches were synchronized with the radar. (ZIP) [file pone.0202171.s005.zip › Foraging_flight_31.08.10_ph8_1344-1410.txt]

frame	time	x	y	value	filename	filedate
5797	5797	230.649	419.74	75	20100831_p1_5798.BMP	2010-08-31 13:45:20
5800	5800	230.421	424.044	90	20100831_p1_5801.BMP	2010-08-31 13:45:23
5802	5802	226.84	429.524	141	20100831_p1_5803.BMP	2010-08-31 13:45:25
5805	5805	214.417	431.788	112	20100831_p1_5806.BMP	2010-08-31 13:45:28
5808	5808	199.895	428.475	154	20100831_p1_5809.BMP	2010-08-31 13:45:32
5810	5810	188.264	432.657	115	20100831_p1_5811.BMP	2010-08-31 13:45:34
5813	5813	176.908	432.525	93	20100831_p1_5814.BMP	2010-08-31 13:45:37
5815	5815	170.027	439.304	139	20100831_p1_5816.BMP	2010-08-31 13:45:39
5818	5818	162.713	439.87	98	20100831_p1_5819.BMP	2010-08-31 13:45:42
5880	5880	156.637	433.589	44	20100831_p1_5881.BMP	2010-08-31 13:46:46
5883	5883	144.684	431.644	129	20100831_p1_5884.BMP	2010-08-31 13:46:49
5885	5885	132.208	438.486	149	20100831_p1_5886.BMP	2010-08-31 13:46:51
5888	5888	120.025	440.997	124	20100831_p1_5889.BMP	2010-08-31 13:46:54
5891	5891	106.218	444.188	152	20100831_p1_5892.BMP	2010-08-31 13:46:58
5893	5893	96.367	448.033	112	20100831_p1_5894.BMP	2010-08-31 13:47:00
5896	5896	88.157	451.262	149	20100831_p1_5897.BMP	2010-08-31 13:47:03
5899	5899	81.271	447.561	70	20100831_p1_5900.BMP	2010-08-31 13:47:06
5901	5901	71.774	447.062	131	20100831_p1_5902.BMP	2010-08-31 13:47:08
5904	5904	62.291	446.587	141	20100831_p1_5905.BMP	2010-08-31 13:47:11
5907	5907	51.912	437.942	93	20100831_p1_5908.BMP	2010-08-31 13:47:14
5909	5909	45.631	446.926	148	20100831_p1_5910.BMP	2010-08-31 13:47:16
5912	5912	37.676	456.605	167	20100831_p1_5913.BMP	2010-08-31 13:47:19
5915	5915	23.67	453.831	151	20100831_p1_5916.BMP	2010-08-31 13:47:22
5918	5918	18.541	466.643	38	20100831_p1_5919.BMP	2010-08-31 13:47:25
5920	5920	7.208	460.692	144	20100831_p1_5921.BMP	2010-08-31 13:47:28
5923	5923	8.211	475.212	124	20100831_p1_5924.BMP	2010-08-31 13:47:31
5925	5925	5.515	478.47	66	20100831_p1_5926.BMP	2010-08-31 13:47:33
5963	5963	-3.21	486.382	145	20100831_p1_5964.BMP	2010-08-31 13:48:12
5965	5965	-17.282	483.775	75	20100831_p1_5966.BMP	2010-08-31 13:48:14
5968	5968	-29.077	482.384	59	20100831_p1_5969.BMP	2010-08-31 13:48:18
5971	5971	-35.743	485.216	144	20100831_p1_5972.BMP	2010-08-31 13:48:21
5973	5973	-43.372	496.951	137	20100831_p1_5974.BMP	2010-08-31 13:48:23
5976	5976	-48.397	499.088	102	20100831_p1_5977.BMP	2010-08-31 13:48:26
5979	5979	-53.914	505.676	147	20100831_p1_5980.BMP	2010-08-31 13:48:29
5981	5981	-63.408	511.838	114	20100831_p1_5982.BMP	2010-08-31 13:48:31
5984	5984	-73.02	511.709	98	20100831_p1_5985.BMP	2010-08-31 13:48:34
5987	5987	-81.462	515.32	137	20100831_p1_5988.BMP	2010-08-31 13:48:37
5990	5990	-90.51	517.084	156	20100831_p1_5991.BMP	2010-08-31 13:48:40
5992	5992	-99.046	514.425	167	20100831_p1_5993.BMP	2010-08-31 13:48:42
5995	5995	-106.417	515.489	127	20100831_p1_5996.BMP	2010-08-31 13:48:45
6000	6000	-113.215	518.415	67	20100831_p1_6001.BMP	2010-08-31 13:48:51
6003	6003	-122.272	526.512	46	20100831_p1_6004.BMP	2010-08-31 13:48:54
6006	6006	-128.555	525.016	125	20100831_p1_6007.BMP	2010-08-31 13:48:57
6024	6024	-132.552	524.64	129	20100831_p1_6025.BMP	2010-08-31 13:49:15
6025	6025	-133.131	522.793	130	20100831_p1_6026.BMP	2010-08-31 13:49:16
6027	6027	-145.112	527.955	118	20100831_p1_6028.BMP	2010-08-31 13:49:18
6030	6030	-162.3	522.831	170	20100831_p1_6031.BMP	2010-08-31 13:49:21
6033	6033	-166.314	528.734	123	20100831_p1_6034.BMP	2010-08-31 13:49:24
6035	6035	-168.033	535.734	69	20100831_p1_6036.BMP	2010-08-31 13:49:27
6038	6038	-178.387	540.187	112	20100831_p1_6039.BMP	2010-08-31 13:49:30
6044	6044	-181.844	541.673	128	20100831_p1_6045.BMP	2010-08-31 13:49:36
6046	6046	-187.034	543.903	17	20100831_p1_6047.BMP	2010-08-31 13:49:38
6049	6049	-190.491	539.144	69	20100831_p1_6050.BMP	2010-08-31 13:49:41
6135	6135	-198.018	552.778	108	20100831_p1_6136.BMP	2010-08-31 13:51:10
6137	6137	-212.489	550.666	117	20100831_p1_6138.BMP	2010-08-31 13:51:12
6143	6143	-217.011	523.594	116	20100831_p1_6144.BMP	2010-08-31 13:51:18
7066	7066	-206.583	519.095	14	20100831_p1_7067.BMP	2010-08-31 14:07:14
7068	7068	-213.593	534.545	44	20100831_p1_7069.BMP	2010-08-31 14:07:16
7071	7071	-207.78	527.898	141	20100831_p1_7072.BMP	2010-08-31 14:07:20
7074	7074	-198.509	519.752	132	20100831_p1_7075.BMP	2010-08-31 14:07:23
7076	7076	-189.875	522.25	149	20100831_p1_7077.BMP	2010-08-31 14:07:25
7079	7079	-189.854	516.012	200	20100831_p1_7080.BMP	2010-08-31 14:07:28
7082	7082	-172.033	510.374	98	20100831_p1_7083.BMP	2010-08-31 14:07:31
7084	7084	-163.443	512.9	150	20100831_p1_7085.BMP	2010-08-31 14:07:33
7087	7087	-146.865	509.893	112	20100831_p1_7088.BMP	2010-08-31 14:07:37
7090	7090	-134.886	510.983	50	20100831_p1_7091.BMP	2010-08-31 14:07:40
7095	7095	-112.678	513.98	20	20100831_p1_7096.BMP	2010-08-31 14:07:45
7098	7098	-101.853	517.737	94	20100831_p1_7099.BMP	2010-08-31 14:07:48
7100	7100	-85.433	514.909	150	20100831_p1_7101.BMP	2010-08-31 14:07:50
7103	7103	-74.027	520.596	152	20100831_p1_7104.BMP	2010-08-31 14:07:53
7106	7106	-63.204	524.455	96	20100831_p1_7107.BMP	2010-08-31 14:07:56
7108	7108	-47.562	513.58	80	20100831_p1_7109.BMP	2010-08-31 14:07:58
7111	7111	-36.754	517.504	102	20100831_p1_7112.BMP	2010-08-31 14:08:02
7116	7116	-12.859	503.207	47	20100831_p1_7117.BMP	2010-08-31 14:08:07
7119	7119	-2.854	499.024	138	20100831_p1_7120.BMP	2010-08-31 14:08:10
7122	7122	7.133	494.866	51	20100831_p1_7123.BMP	2010-08-31 14:08:13
7124	7124	16.475	505.942	14	20100831_p1_7125.BMP	2010-08-31 14:08:15
7127	7127	26.242	495.512	125	20100831_p1_7128.BMP	2010-08-31 14:08:18
7130	7130	38.096	497.072	98	20100831_p1_7131.BMP	2010-08-31 14:08:21
7132	7132	45.124	489.933	140	20100831_p1_7133.BMP	2010-08-31 14:08:23
7135	7135	56.718	485.236	184	20100831_p1_7136.BMP	2010-08-31 14:08:27
7138	7138	65.074	471.167	184	20100831_p1_7139.BMP	2010-08-31 14:08:30
7140	7140	74.967	467.207	143	20100831_p1_7141.BMP	2010-08-31 14:08:32
7143	7143	87.17	453.794	181	20100831_p1_7144.BMP	2010-08-31 14:08:35
7146	7146	94.401	453.088	159	20100831_p1_7147.BMP	2010-08-31 14:08:38
7148	7148	97.039	460.62	141	20100831_p1_7149.BMP	2010-08-31 14:08:40
7149	7149	105.592	452.996	171	20100831_p1_7150.BMP	2010-08-31 14:08:41
7151	7151	116.134	451.054	141	20100831_p1_7152.BMP	2010-08-31 14:08:43
7154	7154	123.092	454.798	147	20100831_p1_7155.BMP	2010-08-31 14:08:46
7157	7157	130.366	454.156	155	20100831_p1_7158.BMP	2010-08-31 14:08:49
7159	7159	138.906	446.638	155	20100831_p1_7160.BMP	2010-08-31 14:08:51
7162	7162	147.561	449.786	164	20100831_p1_7163.BMP	2010-08-31 14:08:54
7202	7202	142.889	447.271	123	20100831_p1_7203.BMP	2010-08-31 14:09:36
7205	7205	150.99	459.179	148	20100831_p1_7206.BMP	2010-08-31 14:09:39
7207	7207	155.961	457.317	60	20100831_p1_7208.BMP	2010-08-31 14:09:41
7210	7210	159.686	462.33	125	20100831_p1_7211.BMP	2010-08-31 14:09:44
7213	7213	163.822	473.594	185	20100831_p1_7214.BMP	2010-08-31 14:09:48
7216	7216	162.846	476.093	188	20100831_p1_7217.BMP	2010-08-31 14:09:51
7218	7218	160.597	485.475	118	20100831_p1_7219.BMP	2010-08-31 14:09:53
7221	7221	167.667	489.235	181	20100831_p1_7222.BMP	2010-08-31 14:09:56
7223	7223	171.407	494.244	182	20100831_p1_7224.BMP	2010-08-31 14:09:58
7226	7226	183.122	489.897	155	20100831_p1_7227.BMP	2010-08-31 14:10:01
7229	7229	194.15	483.71	188	20100831_p1_7230.BMP	2010-08-31 14:10:04
7232	7232	211.088	488.178	159	20100831_p1_7233.BMP	2010-08-31 14:10:07
7234	7234	222.425	477.713	157	20100831_p1_7235.BMP	2010-08-31 14:10:09
7237	7237	223.459	460.368	188	20100831_p1_7238.BMP	2010-08-31 14:10:12
7240	7240	226.845	444.334	154	20100831_p1_7241.BMP	2010-08-31 14:10:16
7242	7242	232.096	423.459	148	20100831_p1_7243.BMP	2010-08-31 14:10:18
7245	7245	228.975	420.324	42	20100831_p1_7246.BMP	2010-08-31 14:10:21
7250	7250	230.649	419.74	57	20100831_p1_7251.BMP	2010-08-31 14:10:26
