# Supplementary material for: Exploratory behavior of re-orienting foragers differs from other flight patterns of honeybees
Source: PLoS One. 2018 Aug 29;13(8):e0202171. doi: 10.1371/journal.pone.0202171 (PMC6114720; doi:10.1371/journal.pone.0202171)
Supplement: S1 Textfiles — The duration of a flight was measured at the hive. Bees usually flew low at the start and end of their flight and could not be detected by the radar during this time. Therefore, the time between the first and the last signal in the textfile deviates from the flight duration recorded at the hive by monitoring take off and landing of the bees. For incomplete flights the time between the first and the last signal was used to calculate the flight duration, but these values were not analyzed any further. Due to the usage of different watches to record the start- and end time of a flight there might be deviations from the times in the textfile because not all watches were synchronized with the radar. (ZIP) [file pone.0202171.s005.zip › Orientation_flight1_03.09.10_bh57_1448-1456.txt]

frame	time	x	y	value	filename	filedate
5524	5524	234.989	430.898	6	20100903_p1_5525.BMP	2010-09-03 14:48:55
5530	5530	229.698	422.184	47	20100903_p1_5531.BMP	2010-09-03 14:49:01
5532	5532	232.096	423.459	79	20100903_p1_5533.BMP	2010-09-03 14:49:03
5535	5535	231.373	421.6	18	20100903_p1_5536.BMP	2010-09-03 14:49:06
5538	5538	230.421	424.044	64	20100903_p1_5539.BMP	2010-09-03 14:49:09
5540	5540	233.772	422.875	134	20100903_p1_5541.BMP	2010-09-03 14:49:12
5543	5543	228.746	424.629	158	20100903_p1_5544.BMP	2010-09-03 14:49:15
5546	5546	232.096	423.459	130	20100903_p1_5547.BMP	2010-09-03 14:49:18
5548	5548	232.82	425.319	5	20100903_p1_5549.BMP	2010-09-03 14:49:20
5551	5551	219.894	421.388	140	20100903_p1_5552.BMP	2010-09-03 14:49:23
5554	5554	226.351	423.353	97	20100903_p1_5555.BMP	2010-09-03 14:49:26
5671	5671	225.886	431.974	64	20100903_p1_5672.BMP	2010-09-03 14:51:27
5673	5673	214.169	421.287	135	20100903_p1_5674.BMP	2010-09-03 14:51:29
5676	5676	213.406	404.634	120	20100903_p1_5677.BMP	2010-09-03 14:51:32
5679	5679	207.624	389.75	95	20100903_p1_5680.BMP	2010-09-03 14:51:35
5681	5681	199.769	384.041	127	20100903_p1_5682.BMP	2010-09-03 14:51:37
5684	5684	184.844	374.472	121	20100903_p1_5685.BMP	2010-09-03 14:51:41
5687	5687	186.689	369.592	132	20100903_p1_5688.BMP	2010-09-03 14:51:44
5689	5689	185.562	376.335	63	20100903_p1_5690.BMP	2010-09-03 14:51:46
5756	5756	183.497	385.539	6	20100903_p1_5757.BMP	2010-09-03 14:52:55
5759	5759	189.433	396.149	173	20100903_p1_5760.BMP	2010-09-03 14:52:58
5762	5762	202.001	404.41	145	20100903_p1_5763.BMP	2010-09-03 14:53:01
5764	5764	211.743	405.216	107	20100903_p1_5765.BMP	2010-09-03 14:53:03
5767	5767	221.07	414.634	132	20100903_p1_5768.BMP	2010-09-03 14:53:06
5770	5770	227.528	416.605	100	20100903_p1_5771.BMP	2010-09-03 14:53:09
5884	5884	232.82	425.319	108	20100903_p1_5885.BMP	2010-09-03 14:55:07
5895	5895	232.096	423.459	26	20100903_p1_5896.BMP	2010-09-03 14:55:19
