# Supplementary material for: Exploratory behavior of re-orienting foragers differs from other flight patterns of honeybees
Source: PLoS One. 2018 Aug 29;13(8):e0202171. doi: 10.1371/journal.pone.0202171 (PMC6114720; doi:10.1371/journal.pone.0202171)
Supplement: S1 Textfiles — The duration of a flight was measured at the hive. Bees usually flew low at the start and end of their flight and could not be detected by the radar during this time. Therefore, the time between the first and the last signal in the textfile deviates from the flight duration recorded at the hive by monitoring take off and landing of the bees. For incomplete flights the time between the first and the last signal was used to calculate the flight duration, but these values were not analyzed any further. Due to the usage of different watches to record the start- and end time of a flight there might be deviations from the times in the textfile because not all watches were synchronized with the radar. (ZIP) [file pone.0202171.s005.zip › Orientation_flight1_03.09.10_ngh41_1603-1615.txt]

frame	time	x	y	value	filename	filedate
9910	9910	228.975	420.324	54	20100903_p1_9911.BMP	2010-09-03 16:05:08
9913	9913	227.072	425.214	56	20100903_p1_9914.BMP	2010-09-03 16:05:11
9916	9916	233.772	422.875	29	20100903_p1_9917.BMP	2010-09-03 16:05:14
9918	9918	228.975	420.324	42	20100903_p1_9919.BMP	2010-09-03 16:05:16
9923	9923	229.236	430.798	56	20100903_p1_9924.BMP	2010-09-03 16:05:21
9931	9931	223.235	420.217	9	20100903_p1_9932.BMP	2010-09-03 16:05:29
9953	9953	226.12	427.662	7	20100903_p1_9954.BMP	2010-09-03 16:05:52
9961	9961	227.302	420.908	62	20100903_p1_9962.BMP	2010-09-03 16:06:01
9963	9963	228.024	422.768	131	20100903_p1_9964.BMP	2010-09-03 16:06:03
9966	9966	238.114	434.032	121	20100903_p1_9967.BMP	2010-09-03 16:06:06
9969	9969	228.515	428.937	63	20100903_p1_9970.BMP	2010-09-03 16:06:09
9971	9971	220.147	431.879	114	20100903_p1_9972.BMP	2010-09-03 16:06:11
9974	9974	215.605	425.014	77	20100903_p1_9975.BMP	2010-09-03 16:06:14
9977	9977	204.409	420.504	141	20100903_p1_9978.BMP	2010-09-03 16:06:17
9979	9979	209.402	418.736	26	20100903_p1_9980.BMP	2010-09-03 16:06:19
10291	10291	207.476	408.831	9	20100903_p1_10292.BMP	2010-09-03 16:11:42
10294	10294	199.129	396.956	126	20100903_p1_10295.BMP	2010-09-03 16:11:45
10296	10296	199.847	398.819	103	20100903_p1_10297.BMP	2010-09-03 16:11:47
10299	10299	189.362	381.347	127	20100903_p1_10300.BMP	2010-09-03 16:11:50
10302	10302	182.688	368.881	129	20100903_p1_10303.BMP	2010-09-03 16:11:54
10305	10305	181.828	352.267	122	20100903_p1_10306.BMP	2010-09-03 16:11:57
10307	10307	191.267	338.471	101	20100903_p1_10308.BMP	2010-09-03 16:11:59
10310	10310	187.761	324.946	113	20100903_p1_10311.BMP	2010-09-03 16:12:02
10312	10312	183.339	313.842	112	20100903_p1_10313.BMP	2010-09-03 16:12:04
10337	10337	174.79	306.228	116	20100903_p1_10338.BMP	2010-09-03 16:12:30
10339	10339	180.828	316.79	121	20100903_p1_10340.BMP	2010-09-03 16:12:32
10342	10342	184.339	330.315	136	20100903_p1_10343.BMP	2010-09-03 16:12:35
10345	10345	184.001	338.855	75	20100903_p1_10346.BMP	2010-09-03 16:12:38
10347	10347	182.013	347.979	36	20100903_p1_10348.BMP	2010-09-03 16:12:40
10350	10350	182.167	362.717	100	20100903_p1_10351.BMP	2010-09-03 16:12:43
10353	10353	177.774	370.615	140	20100903_p1_10354.BMP	2010-09-03 16:12:46
10355	10355	168.885	371.656	150	20100903_p1_10356.BMP	2010-09-03 16:12:48
10358	10358	164.258	383.938	97	20100903_p1_10359.BMP	2010-09-03 16:12:51
10361	10361	171.729	379.128	138	20100903_p1_10362.BMP	2010-09-03 16:12:54
10363	10363	182.347	392.309	147	20100903_p1_10364.BMP	2010-09-03 16:12:56
10366	10366	188.003	392.418	151	20100903_p1_10367.BMP	2010-09-03 16:13:00
10369	10369	190.861	399.881	151	20100903_p1_10370.BMP	2010-09-03 16:13:03
10371	10371	199.847	398.819	110	20100903_p1_10372.BMP	2010-09-03 16:13:05
10374	10374	207.698	404.521	109	20100903_p1_10375.BMP	2010-09-03 16:13:08
10377	10377	209.857	410.108	152	20100903_p1_10378.BMP	2010-09-03 16:13:11
10409	10409	212.014	415.697	107	20100903_p1_10410.BMP	2010-09-03 16:13:44
10412	10412	216.556	422.563	58	20100903_p1_10413.BMP	2010-09-03 16:13:47
10414	10414	225.399	425.801	105	20100903_p1_10415.BMP	2010-09-03 16:13:49
10417	10417	234.989	430.898	118	20100903_p1_10418.BMP	2010-09-03 16:13:52
10420	10420	243.881	434.134	98	20100903_p1_10421.BMP	2010-09-03 16:13:55
10422	10422	248.204	430.523	117	20100903_p1_10423.BMP	2010-09-03 16:13:57
10425	10425	248.931	432.38	10	20100903_p1_10426.BMP	2010-09-03 16:14:00
10428	10428	242.888	421.822	125	20100903_p1_10429.BMP	2010-09-03 16:14:03
10430	10430	236.434	434.619	97	20100903_p1_10431.BMP	2010-09-03 16:14:05
10433	10433	230.421	424.044	130	20100903_p1_10434.BMP	2010-09-03 16:14:09
10438	10438	232.589	429.624	41	20100903_p1_10439.BMP	2010-09-03 16:14:14
