# Supplementary material for: Exploratory behavior of re-orienting foragers differs from other flight patterns of honeybees
Source: PLoS One. 2018 Aug 29;13(8):e0202171. doi: 10.1371/journal.pone.0202171 (PMC6114720; doi:10.1371/journal.pone.0202171)
Supplement: S1 Textfiles — The duration of a flight was measured at the hive. Bees usually flew low at the start and end of their flight and could not be detected by the radar during this time. Therefore, the time between the first and the last signal in the textfile deviates from the flight duration recorded at the hive by monitoring take off and landing of the bees. For incomplete flights the time between the first and the last signal was used to calculate the flight duration, but these values were not analyzed any further. Due to the usage of different watches to record the start- and end time of a flight there might be deviations from the times in the textfile because not all watches were synchronized with the radar. (ZIP) [file pone.0202171.s005.zip › Orientation_flight1_03.09.10_wl52_1707-1712.txt]

frame	time	x	y	value	filename	filedate
13551	13551	232.82	425.319	57	20100903_p1_13552.BMP	2010-09-03 17:07:58
13556	13556	232.096	423.459	83	20100903_p1_13557.BMP	2010-09-03 17:08:03
13559	13559	229.698	422.184	53	20100903_p1_13560.BMP	2010-09-03 17:08:06
13561	13561	228.024	422.768	63	20100903_p1_13562.BMP	2010-09-03 17:08:08
13566	13566	234.989	430.898	131	20100903_p1_13567.BMP	2010-09-03 17:08:14
13569	13569	228.746	424.629	84	20100903_p1_13570.BMP	2010-09-03 17:08:17
13572	13572	231.866	427.764	167	20100903_p1_13573.BMP	2010-09-03 17:08:20
13575	13575	229.957	432.659	109	20100903_p1_13576.BMP	2010-09-03 17:08:23
13577	13577	237.39	432.172	159	20100903_p1_13578.BMP	2010-09-03 17:08:25
13580	13580	241.004	441.472	81	20100903_p1_13581.BMP	2010-09-03 17:08:28
13582	13582	237.399	446.963	123	20100903_p1_13583.BMP	2010-09-03 17:08:31
13585	13585	234.279	443.83	88	20100903_p1_13586.BMP	2010-09-03 17:08:34
13588	13588	246.539	445.875	109	20100903_p1_13589.BMP	2010-09-03 17:08:37
13683	13683	232.82	425.319	73	20100903_p1_13684.BMP	2010-09-03 17:10:15
13688	13688	228.975	420.324	53	20100903_p1_13689.BMP	2010-09-03 17:10:21
13704	13704	228.975	420.324	51	20100903_p1_13705.BMP	2010-09-03 17:10:37
13726	13726	233.543	427.179	102	20100903_p1_13727.BMP	2010-09-03 17:11:00
13757	13757	228.746	424.629	18	20100903_p1_13758.BMP	2010-09-03 17:11:32
13774	13774	223.462	415.911	13	20100903_p1_13775.BMP	2010-09-03 17:11:49
