# Supplementary material for: Exploratory behavior of re-orienting foragers differs from other flight patterns of honeybees
Source: PLoS One. 2018 Aug 29;13(8):e0202171. doi: 10.1371/journal.pone.0202171 (PMC6114720; doi:10.1371/journal.pone.0202171)
Supplement: S1 Textfiles — The duration of a flight was measured at the hive. Bees usually flew low at the start and end of their flight and could not be detected by the radar during this time. Therefore, the time between the first and the last signal in the textfile deviates from the flight duration recorded at the hive by monitoring take off and landing of the bees. For incomplete flights the time between the first and the last signal was used to calculate the flight duration, but these values were not analyzed any further. Due to the usage of different watches to record the start- and end time of a flight there might be deviations from the times in the textfile because not all watches were synchronized with the radar. (ZIP) [file pone.0202171.s005.zip › Orientation_flight1_04.09.10_ngh38_1331-1340.txt]

frame	time	x	y	value	filename	filedate
6107	6107	232.82	425.319	98	20100904_p1_6108.BMP	2010-09-04 13:31:49
6109	6109	232.82	425.319	78	20100904_p1_6110.BMP	2010-09-04 13:31:51
6112	6112	232.82	425.319	143	20100904_p1_6113.BMP	2010-09-04 13:31:54
6115	6115	234.948	416.136	96	20100904_p1_6116.BMP	2010-09-04 13:31:57
6118	6118	226.579	419.048	48	20100904_p1_6119.BMP	2010-09-04 13:32:00
6120	6120	213.451	419.424	125	20100904_p1_6121.BMP	2010-09-04 13:32:02
6123	6123	218.454	417.664	79	20100904_p1_6124.BMP	2010-09-04 13:32:06
6126	6126	218.18	407.192	83	20100904_p1_6127.BMP	2010-09-04 13:32:09
6128	6128	206.258	400.796	148	20100904_p1_6129.BMP	2010-09-04 13:32:11
6131	6131	196.314	404.304	94	20100904_p1_6132.BMP	2010-09-04 13:32:14
6134	6134	199.129	396.956	123	20100904_p1_6135.BMP	2010-09-04 13:32:17
6137	6137	184.212	387.405	135	20100904_p1_6138.BMP	2010-09-04 13:32:20
6139	6139	172.44	380.996	154	20100904_p1_6140.BMP	2010-09-04 13:32:22
6142	6142	163.491	367.219	157	20100904_p1_6143.BMP	2010-09-04 13:32:25
6145	6145	161.564	357.296	111	20100904_p1_6146.BMP	2010-09-04 13:32:29
6148	6148	156.694	359.041	149	20100904_p1_6149.BMP	2010-09-04 13:32:32
6150	6150	135.618	351.806	109	20100904_p1_6151.BMP	2010-09-04 13:32:34
6153	6153	124.595	351.619	119	20100904_p1_6154.BMP	2010-09-04 13:32:37
6156	6156	123.68	354.095	85	20100904_p1_6157.BMP	2010-09-04 13:32:40
6532	6532	126.436	361.604	131	20100904_p1_6533.BMP	2010-09-04 13:39:09
6534	6534	131.958	361.684	106	20100904_p1_6535.BMP	2010-09-04 13:39:11
6537	6537	144.434	365.614	64	20100904_p1_6538.BMP	2010-09-04 13:39:14
6557	6557	170.803	381.583	97	20100904_p1_6558.BMP	2010-09-04 13:39:35
6559	6559	172.708	391.517	104	20100904_p1_6560.BMP	2010-09-04 13:39:37
6562	6562	168.492	395.163	140	20100904_p1_6563.BMP	2010-09-04 13:39:40
6565	6565	175.309	403.328	126	20100904_p1_6566.BMP	2010-09-04 13:39:43
6567	6567	179.078	408.344	152	20100904_p1_6568.BMP	2010-09-04 13:39:45
6609	6609	184.974	418.967	137	20100904_p1_6610.BMP	2010-09-04 13:40:28
6612	6612	191.598	416.588	154	20100904_p1_6613.BMP	2010-09-04 13:40:31
6614	6614	208.684	416.872	75	20100904_p1_6615.BMP	2010-09-04 13:40:33
