# Supplementary material for: Exploratory behavior of re-orienting foragers differs from other flight patterns of honeybees
Source: PLoS One. 2018 Aug 29;13(8):e0202171. doi: 10.1371/journal.pone.0202171 (PMC6114720; doi:10.1371/journal.pone.0202171)
Supplement: S1 Textfiles — The duration of a flight was measured at the hive. Bees usually flew low at the start and end of their flight and could not be detected by the radar during this time. Therefore, the time between the first and the last signal in the textfile deviates from the flight duration recorded at the hive by monitoring take off and landing of the bees. For incomplete flights the time between the first and the last signal was used to calculate the flight duration, but these values were not analyzed any further. Due to the usage of different watches to record the start- and end time of a flight there might be deviations from the times in the textfile because not all watches were synchronized with the radar. (ZIP) [file pone.0202171.s005.zip › Orientation_flight1_05.09.10_bl15_1222-1231.txt]

frame	time	x	y	value	filename	filedate
3023	3023	233.543	427.179	14	20100905_p1_3024.BMP	2010-09-05 12:22:30
3031	3031	224.907	419.632	162	20100905_p1_3032.BMP	2010-09-05 12:22:38
3034	3034	223.492	430.7	17	20100905_p1_3035.BMP	2010-09-05 12:22:42
3036	3036	217.274	424.426	123	20100905_p1_3037.BMP	2010-09-05 12:22:44
3039	3039	200.135	424.146	111	20100905_p1_3040.BMP	2010-09-05 12:22:47
3042	3042	184.026	421.434	149	20100905_p1_3043.BMP	2010-09-05 12:22:50
3044	3044	170.347	420.019	162	20100905_p1_3045.BMP	2010-09-05 12:22:52
3129	3129	171.539	413.199	114	20100905_p1_3130.BMP	2010-09-05 12:24:20
3132	3132	175.074	407.664	121	20100905_p1_3133.BMP	2010-09-05 12:24:23
3135	3135	177.896	415.147	28	20100905_p1_3136.BMP	2010-09-05 12:24:26
3167	3167	179.547	414.55	94	20100905_p1_3168.BMP	2010-09-05 12:25:00
3172	3172	191.361	420.919	80	20100905_p1_3173.BMP	2010-09-05 12:25:05
3252	3252	198.943	430.938	128	20100905_p1_3253.BMP	2010-09-05 12:26:28
3254	3254	210.123	435.432	22	20100905_p1_3255.BMP	2010-09-05 12:26:30
