# Supplementary material for: Exploratory behavior of re-orienting foragers differs from other flight patterns of honeybees
Source: PLoS One. 2018 Aug 29;13(8):e0202171. doi: 10.1371/journal.pone.0202171 (PMC6114720; doi:10.1371/journal.pone.0202171)
Supplement: S1 Textfiles — The duration of a flight was measured at the hive. Bees usually flew low at the start and end of their flight and could not be detected by the radar during this time. Therefore, the time between the first and the last signal in the textfile deviates from the flight duration recorded at the hive by monitoring take off and landing of the bees. For incomplete flights the time between the first and the last signal was used to calculate the flight duration, but these values were not analyzed any further. Due to the usage of different watches to record the start- and end time of a flight there might be deviations from the times in the textfile because not all watches were synchronized with the radar. (ZIP) [file pone.0202171.s005.zip › Orientation_flight1_10.09.10_wl2_1532-1538.txt]

frame	time	x	y	value	filename	filedate
6656	6656	228.975	420.324	86	20100910_p1_6657.BMP	2010-09-10 15:33:02
6659	6659	238.346	429.727	111	20100910_p1_6660.BMP	2010-09-10 15:33:05
6664	6664	230.874	415.44	34	20100910_p1_6665.BMP	2010-09-10 15:33:10
6667	6667	248.948	447.147	6	20100910_p1_6668.BMP	2010-09-10 15:33:13
6672	6672	241.208	422.403	88	20100910_p1_6673.BMP	2010-09-10 15:33:19
6675	6675	249.161	428.084	34	20100910_p1_6676.BMP	2010-09-10 15:33:22
6677	6677	242.605	411.385	100	20100910_p1_6678.BMP	2010-09-10 15:33:24
6680	6680	245.962	410.231	105	20100910_p1_6681.BMP	2010-09-10 15:33:27
6683	6683	241.875	409.53	80	20100910_p1_6684.BMP	2010-09-10 15:33:30
6685	6685	238.954	402.113	121	20100910_p1_6686.BMP	2010-09-10 15:33:32
6688	6688	235.605	403.264	12	20100910_p1_6689.BMP	2010-09-10 15:33:36
6690	6690	255.318	404.933	138	20100910_p1_6691.BMP	2010-09-10 15:33:38
6693	6693	257.521	410.484	151	20100910_p1_6694.BMP	2010-09-10 15:33:41
6696	6696	263.53	406.343	17	20100910_p1_6697.BMP	2010-09-10 15:33:44
6699	6699	260.462	384.333	75	20100910_p1_6700.BMP	2010-09-10 15:33:47
6704	6704	286.901	388.061	70	20100910_p1_6705.BMP	2010-09-10 15:33:52
6706	6706	277.341	378.718	105	20100910_p1_6707.BMP	2010-09-10 15:33:55
6709	6709	289.006	379.036	101	20100910_p1_6710.BMP	2010-09-10 15:33:58
6793	6793	288.804	383.266	41	20100910_p1_6794.BMP	2010-09-10 15:35:26
6796	6796	276.936	387.195	24	20100910_p1_6797.BMP	2010-09-10 15:35:29
6798	6798	285.841	409.296	34	20100910_p1_6799.BMP	2010-09-10 15:35:32
6801	6801	265.11	391.144	88	20100910_p1_6802.BMP	2010-09-10 15:35:35
6803	6803	263.006	400.23	74	20100910_p1_6804.BMP	2010-09-10 15:35:37
6806	6806	260.892	409.337	130	20100910_p1_6807.BMP	2010-09-10 15:35:40
6808	6808	250.055	410.932	75	20100910_p1_6809.BMP	2010-09-10 15:35:42
6835	6835	239.685	403.967	8	20100910_p1_6836.BMP	2010-09-10 15:36:11
6838	6838	242.661	426.118	10	20100910_p1_6839.BMP	2010-09-10 15:36:14
6840	6840	234.266	429.038	33	20100910_p1_6841.BMP	2010-09-10 15:36:16
6845	6845	230.421	424.044	137	20100910_p1_6846.BMP	2010-09-10 15:36:21
6848	6848	230.421	424.044	25	20100910_p1_6849.BMP	2010-09-10 15:36:24
6901	6901	229.698	422.184	56	20100910_p1_6902.BMP	2010-09-10 15:37:20
