# Supplementary material for: Exploratory behavior of re-orienting foragers differs from other flight patterns of honeybees
Source: PLoS One. 2018 Aug 29;13(8):e0202171. doi: 10.1371/journal.pone.0202171 (PMC6114720; doi:10.1371/journal.pone.0202171)
Supplement: S1 Textfiles — The duration of a flight was measured at the hive. Bees usually flew low at the start and end of their flight and could not be detected by the radar during this time. Therefore, the time between the first and the last signal in the textfile deviates from the flight duration recorded at the hive by monitoring take off and landing of the bees. For incomplete flights the time between the first and the last signal was used to calculate the flight duration, but these values were not analyzed any further. Due to the usage of different watches to record the start- and end time of a flight there might be deviations from the times in the textfile because not all watches were synchronized with the radar. (ZIP) [file pone.0202171.s005.zip › Orientation_flight1_11.09.10_bh96_1204-1207.txt]

frame	time	x	y	value	filename	filedate
2677	2677	236.173	424.151	89	20100911_p1_2678.BMP	2010-09-11 12:04:49
2680	2680	237.622	427.868	89	20100911_p1_2681.BMP	2010-09-11 12:04:52
2685	2685	231.634	432.072	145	20100911_p1_2686.BMP	2010-09-11 12:04:58
2687	2687	239.794	433.446	125	20100911_p1_2688.BMP	2010-09-11 12:05:00
2725	2725	239.07	431.586	5	20100911_p1_2726.BMP	2010-09-11 12:05:39
2728	2728	233.543	427.179	89	20100911_p1_2729.BMP	2010-09-11 12:05:42
2730	2730	234.496	424.734	146	20100911_p1_2731.BMP	2010-09-11 12:05:44
2739	2739	232.096	423.459	75	20100911_p1_2740.BMP	2010-09-11 12:05:53
2746	2746	228.975	420.324	57	20100911_p1_2747.BMP	2010-09-11 12:06:01
2755	2755	230.421	424.044	60	20100911_p1_2756.BMP	2010-09-11 12:06:10
2787	2787	233.048	421.016	87	20100911_p1_2788.BMP	2010-09-11 12:06:43
2789	2789	234.266	429.038	110	20100911_p1_2790.BMP	2010-09-11 12:06:45
