# Supplementary material for: Exploratory behavior of re-orienting foragers differs from other flight patterns of honeybees
Source: PLoS One. 2018 Aug 29;13(8):e0202171. doi: 10.1371/journal.pone.0202171 (PMC6114720; doi:10.1371/journal.pone.0202171)
Supplement: S1 Textfiles — The duration of a flight was measured at the hive. Bees usually flew low at the start and end of their flight and could not be detected by the radar during this time. Therefore, the time between the first and the last signal in the textfile deviates from the flight duration recorded at the hive by monitoring take off and landing of the bees. For incomplete flights the time between the first and the last signal was used to calculate the flight duration, but these values were not analyzed any further. Due to the usage of different watches to record the start- and end time of a flight there might be deviations from the times in the textfile because not all watches were synchronized with the radar. (ZIP) [file pone.0202171.s005.zip › Orientation_flight1_11.09.10_bv1_1337-1344.txt]

frame	time	x	y	value	filename	filedate
8158	8158	224.907	419.632	12	20100911_p1_8159.BMP	2010-09-11 13:39:37
8160	8160	222.514	418.356	54	20100911_p1_8161.BMP	2010-09-11 13:39:39
8163	8163	227.302	420.908	79	20100911_p1_8164.BMP	2010-09-11 13:39:42
8166	8166	240.255	424.843	104	20100911_p1_8167.BMP	2010-09-11 13:39:45
8171	8171	249.187	442.841	110	20100911_p1_8172.BMP	2010-09-11 13:39:50
8205	8205	228.251	418.464	32	20100911_p1_8206.BMP	2010-09-11 13:40:26
