# Supplementary material for: Exploratory behavior of re-orienting foragers differs from other flight patterns of honeybees
Source: PLoS One. 2018 Aug 29;13(8):e0202171. doi: 10.1371/journal.pone.0202171 (PMC6114720; doi:10.1371/journal.pone.0202171)
Supplement: S1 Textfiles — The duration of a flight was measured at the hive. Bees usually flew low at the start and end of their flight and could not be detected by the radar during this time. Therefore, the time between the first and the last signal in the textfile deviates from the flight duration recorded at the hive by monitoring take off and landing of the bees. For incomplete flights the time between the first and the last signal was used to calculate the flight duration, but these values were not analyzed any further. Due to the usage of different watches to record the start- and end time of a flight there might be deviations from the times in the textfile because not all watches were synchronized with the radar. (ZIP) [file pone.0202171.s005.zip › Orientation_flight1_11.09.10_bv2_1813-1817.txt]

frame	time	x	y	value	filename	filedate
23971	23971	232.599	444.421	12	20100911_p1_23972.BMP	2010-09-11 18:13:11
23974	23974	230.441	438.834	51	20100911_p1_23975.BMP	2010-09-11 18:13:14
23977	23977	211.067	418.148	35	20100911_p1_23978.BMP	2010-09-11 18:13:17
24020	24020	220.123	417.079	132	20100911_p1_24021.BMP	2010-09-11 18:14:01
24023	24023	228.251	418.464	40	20100911_p1_24024.BMP	2010-09-11 18:14:04
24025	24025	234.222	414.279	146	20100911_p1_24026.BMP	2010-09-11 18:14:06
24028	24028	248.374	411.508	153	20100911_p1_24029.BMP	2010-09-11 18:14:10
24031	24031	244.113	429.833	126	20100911_p1_24032.BMP	2010-09-11 18:14:13
24036	24036	225.133	415.328	70	20100911_p1_24037.BMP	2010-09-11 18:14:18
24039	24039	232.82	425.319	95	20100911_p1_24040.BMP	2010-09-11 18:14:21
24041	24041	230.201	443.15	126	20100911_p1_24042.BMP	2010-09-11 18:14:23
24044	24044	228.281	433.247	20	20100911_p1_24045.BMP	2010-09-11 18:14:26
24052	24052	237.573	413.119	10	20100911_p1_24053.BMP	2010-09-11 18:14:34
24055	24055	247.859	405.375	109	20100911_p1_24056.BMP	2010-09-11 18:14:38
24057	24057	252.167	401.805	129	20100911_p1_24058.BMP	2010-09-11 18:14:40
24060	24060	247.221	384.595	48	20100911_p1_24061.BMP	2010-09-11 18:14:43
24063	24063	258.778	384.897	147	20100911_p1_24064.BMP	2010-09-11 18:14:46
24065	24065	265.11	391.144	157	20100911_p1_24066.BMP	2010-09-11 18:14:48
24068	24068	268.069	398.523	111	20100911_p1_24069.BMP	2010-09-11 18:14:51
24071	24071	269.853	412.591	161	20100911_p1_24072.BMP	2010-09-11 18:14:54
24073	24073	257.081	419.043	137	20100911_p1_24074.BMP	2010-09-11 18:14:56
24076	24076	245.068	427.392	162	20100911_p1_24077.BMP	2010-09-11 18:14:59
24079	24079	230.649	419.74	100	20100911_p1_24080.BMP	2010-09-11 18:15:02
24095	24095	227.302	420.908	65	20100911_p1_24096.BMP	2010-09-11 18:15:19
24170	24170	234.266	429.038	61	20100911_p1_24171.BMP	2010-09-11 18:16:37
