# Supplementary material for: Exploratory behavior of re-orienting foragers differs from other flight patterns of honeybees
Source: PLoS One. 2018 Aug 29;13(8):e0202171. doi: 10.1371/journal.pone.0202171 (PMC6114720; doi:10.1371/journal.pone.0202171)
Supplement: S1 Textfiles — The duration of a flight was measured at the hive. Bees usually flew low at the start and end of their flight and could not be detected by the radar during this time. Therefore, the time between the first and the last signal in the textfile deviates from the flight duration recorded at the hive by monitoring take off and landing of the bees. For incomplete flights the time between the first and the last signal was used to calculate the flight duration, but these values were not analyzed any further. Due to the usage of different watches to record the start- and end time of a flight there might be deviations from the times in the textfile because not all watches were synchronized with the radar. (ZIP) [file pone.0202171.s005.zip › Orientation_flight1_12.09.10_bl55_1600-1603.txt]

frame	time	x	y	value	filename	filedate
15998	15998	233.543	427.179	52	20100912_p1_15999.BMP	2010-09-12 16:00:31
16001	16001	237.156	436.479	57	20100912_p1_16002.BMP	2010-09-12 16:00:34
16006	16006	236.898	426.009	102	20100912_p1_16007.BMP	2010-09-12 16:00:39
16009	16009	237.628	457.462	40	20100912_p1_16010.BMP	2010-09-12 16:00:42
16012	16012	222.283	452.306	56	20100912_p1_16013.BMP	2010-09-12 16:00:46
16014	16014	221.319	454.769	92	20100912_p1_16015.BMP	2010-09-12 16:00:48
16110	16110	235.474	451.872	16	20100912_p1_16111.BMP	2010-09-12 16:02:27
16113	16113	231.879	442.559	9	20100912_p1_16114.BMP	2010-09-12 16:02:30
16116	16116	226.12	427.662	21	20100912_p1_16117.BMP	2010-09-12 16:02:33
16124	16124	257.359	429.469	113	20100912_p1_16125.BMP	2010-09-12 16:02:41
16142	16142	237.126	421.71	134	20100912_p1_16143.BMP	2010-09-12 16:03:00
