# Supplementary material for: Exploratory behavior of re-orienting foragers differs from other flight patterns of honeybees
Source: PLoS One. 2018 Aug 29;13(8):e0202171. doi: 10.1371/journal.pone.0202171 (PMC6114720; doi:10.1371/journal.pone.0202171)
Supplement: S1 Textfiles — The duration of a flight was measured at the hive. Bees usually flew low at the start and end of their flight and could not be detected by the radar during this time. Therefore, the time between the first and the last signal in the textfile deviates from the flight duration recorded at the hive by monitoring take off and landing of the bees. For incomplete flights the time between the first and the last signal was used to calculate the flight duration, but these values were not analyzed any further. Due to the usage of different watches to record the start- and end time of a flight there might be deviations from the times in the textfile because not all watches were synchronized with the radar. (ZIP) [file pone.0202171.s005.zip › Orientation_flight1_12.09.10_rl54_1335-1344.txt]

frame	time	x	y	value	filename	filedate
7737	7737	227.302	420.908	35	20100912_p1_7738.BMP	2010-09-12 13:38:19
7745	7745	230.421	424.044	50	20100912_p1_7746.BMP	2010-09-12 13:38:27
7775	7775	226.579	419.048	35	20100912_p1_7776.BMP	2010-09-12 13:38:58
7883	7883	223.462	415.911	32	20100912_p1_7884.BMP	2010-09-12 13:40:49
7899	7899	228.024	422.768	68	20100912_p1_7900.BMP	2010-09-12 13:41:06
7917	7917	232.82	425.319	82	20100912_p1_7918.BMP	2010-09-12 13:41:25
7946	7946	232.82	425.319	111	20100912_p1_7947.BMP	2010-09-12 13:41:55
