# Supplementary material for: Exploratory behavior of re-orienting foragers differs from other flight patterns of honeybees
Source: PLoS One. 2018 Aug 29;13(8):e0202171. doi: 10.1371/journal.pone.0202171 (PMC6114720; doi:10.1371/journal.pone.0202171)
Supplement: S1 Textfiles — The duration of a flight was measured at the hive. Bees usually flew low at the start and end of their flight and could not be detected by the radar during this time. Therefore, the time between the first and the last signal in the textfile deviates from the flight duration recorded at the hive by monitoring take off and landing of the bees. For incomplete flights the time between the first and the last signal was used to calculate the flight duration, but these values were not analyzed any further. Due to the usage of different watches to record the start- and end time of a flight there might be deviations from the times in the textfile because not all watches were synchronized with the radar. (ZIP) [file pone.0202171.s005.zip › Orientation_flight1_12.09.10_wl35_1552-1557.txt]

frame	time	x	y	value	filename	filedate
15560	15560	219.663	425.701	43	20100912_p1_15561.BMP	2010-09-12 15:52:59
15608	15608	217.236	409.635	11	20100912_p1_15609.BMP	2010-09-12 15:53:49
15611	15611	215.346	414.526	27	20100912_p1_15612.BMP	2010-09-12 15:53:52
15638	15638	207.737	419.325	35	20100912_p1_15639.BMP	2010-09-12 15:54:19
15657	15657	217.274	424.426	11	20100912_p1_15658.BMP	2010-09-12 15:54:39
15689	15689	225.356	411.027	34	20100912_p1_15690.BMP	2010-09-12 15:55:12
