# Supplementary material for: Exploratory behavior of re-orienting foragers differs from other flight patterns of honeybees
Source: PLoS One. 2018 Aug 29;13(8):e0202171. doi: 10.1371/journal.pone.0202171 (PMC6114720; doi:10.1371/journal.pone.0202171)
Supplement: S1 Textfiles — The duration of a flight was measured at the hive. Bees usually flew low at the start and end of their flight and could not be detected by the radar during this time. Therefore, the time between the first and the last signal in the textfile deviates from the flight duration recorded at the hive by monitoring take off and landing of the bees. For incomplete flights the time between the first and the last signal was used to calculate the flight duration, but these values were not analyzed any further. Due to the usage of different watches to record the start- and end time of a flight there might be deviations from the times in the textfile because not all watches were synchronized with the radar. (ZIP) [file pone.0202171.s005.zip › Orientation_flight1_12.09.10_wl78_1653-1655.txt]

frame	time	x	y	value	filename	filedate
19092	19092	228.975	420.324	29	20100912_p1_19093.BMP	2010-09-12 16:53:49
19095	19095	238.6	440.2	17	20100912_p1_19096.BMP	2010-09-12 16:53:52
19100	19100	223.492	430.7	60	20100912_p1_19101.BMP	2010-09-12 16:53:57
19121	19121	215.346	414.526	49	20100912_p1_19122.BMP	2010-09-12 16:54:19
19124	19124	222.017	412.19	91	20100912_p1_19125.BMP	2010-09-12 16:54:22
19132	19132	202.032	419.229	88	20100912_p1_19133.BMP	2010-09-12 16:54:31
19135	19135	201.549	413.043	100	20100912_p1_19136.BMP	2010-09-12 16:54:34
19137	19137	212.24	411.386	102	20100912_p1_19138.BMP	2010-09-12 16:54:36
19140	19140	227.794	427.075	144	20100912_p1_19141.BMP	2010-09-12 16:54:39
19143	19143	242.687	440.884	28	20100912_p1_19144.BMP	2010-09-12 16:54:42
19148	19148	229.698	422.184	112	20100912_p1_19149.BMP	2010-09-12 16:54:47
