# Supplementary material for: Exploratory behavior of re-orienting foragers differs from other flight patterns of honeybees
Source: PLoS One. 2018 Aug 29;13(8):e0202171. doi: 10.1371/journal.pone.0202171 (PMC6114720; doi:10.1371/journal.pone.0202171)
Supplement: S1 Textfiles — The duration of a flight was measured at the hive. Bees usually flew low at the start and end of their flight and could not be detected by the radar during this time. Therefore, the time between the first and the last signal in the textfile deviates from the flight duration recorded at the hive by monitoring take off and landing of the bees. For incomplete flights the time between the first and the last signal was used to calculate the flight duration, but these values were not analyzed any further. Due to the usage of different watches to record the start- and end time of a flight there might be deviations from the times in the textfile because not all watches were synchronized with the radar. (ZIP) [file pone.0202171.s005.zip › Orientation_flight1_12.09.10_wl89_1705-1708.txt]

frame	time	x	y	value	filename	filedate
19769	19769	228.251	418.464	56	20100912_p1_19770.BMP	2010-09-12 17:05:29
19771	19771	232.096	423.459	106	20100912_p1_19772.BMP	2010-09-12 17:05:31
19774	19774	227.302	420.908	23	20100912_p1_19775.BMP	2010-09-12 17:05:34
19776	19776	224.907	419.632	5	20100912_p1_19777.BMP	2010-09-12 17:05:36
19779	19779	234.989	430.898	103	20100912_p1_19780.BMP	2010-09-12 17:05:39
19782	19782	234.724	420.434	114	20100912_p1_19783.BMP	2010-09-12 17:05:43
19784	19784	230.421	424.044	95	20100912_p1_19785.BMP	2010-09-12 17:05:45
19787	19787	215.57	410.218	61	20100912_p1_19788.BMP	2010-09-12 17:05:48
19790	19790	231.144	425.904	110	20100912_p1_19791.BMP	2010-09-12 17:05:51
19835	19835	224.212	432.563	123	20100912_p1_19836.BMP	2010-09-12 17:06:38
19837	19837	213.451	419.424	110	20100912_p1_19838.BMP	2010-09-12 17:06:40
19840	19840	211.067	418.148	118	20100912_p1_19841.BMP	2010-09-12 17:06:43
19843	19843	221.07	414.634	136	20100912_p1_19844.BMP	2010-09-12 17:06:46
19845	19845	226.301	408.587	22	20100912_p1_19846.BMP	2010-09-12 17:06:48
19850	19850	233.559	441.968	71	20100912_p1_19851.BMP	2010-09-12 17:06:53
19853	19853	229.721	436.972	30	20100912_p1_19854.BMP	2010-09-12 17:06:56
19856	19856	227.751	412.305	77	20100912_p1_19857.BMP	2010-09-12 17:07:00
19858	19858	219.626	410.913	22	20100912_p1_19859.BMP	2010-09-12 17:07:02
19906	19906	224.678	423.939	6	20100912_p1_19907.BMP	2010-09-12 17:07:51
19907	19907	228.251	418.464	25	20100912_p1_19908.BMP	2010-09-12 17:07:52
19928	19928	231.599	417.299	47	20100912_p1_19929.BMP	2010-09-12 17:08:14
19946	19946	227.302	420.908	17	20100912_p1_19947.BMP	2010-09-12 17:08:33
19954	19954	228.975	420.324	83	20100912_p1_19955.BMP	2010-09-12 17:08:41
