# Supplementary material for: Exploratory behavior of re-orienting foragers differs from other flight patterns of honeybees
Source: PLoS One. 2018 Aug 29;13(8):e0202171. doi: 10.1371/journal.pone.0202171 (PMC6114720; doi:10.1371/journal.pone.0202171)
Supplement: S1 Textfiles — The duration of a flight was measured at the hive. Bees usually flew low at the start and end of their flight and could not be detected by the radar during this time. Therefore, the time between the first and the last signal in the textfile deviates from the flight duration recorded at the hive by monitoring take off and landing of the bees. For incomplete flights the time between the first and the last signal was used to calculate the flight duration, but these values were not analyzed any further. Due to the usage of different watches to record the start- and end time of a flight there might be deviations from the times in the textfile because not all watches were synchronized with the radar. (ZIP) [file pone.0202171.s005.zip › Orientation_flight1_31.08.10_bh36_1418-1420.txt]

frame	time	x	y	value	filename	filedate
7712	7712	233.543	427.179	106	20100831_p1_7713.BMP	2010-08-31 14:18:24
7715	7715	238.346	429.727	65	20100831_p1_7716.BMP	2010-08-31 14:18:27
7720	7720	236.898	426.009	127	20100831_p1_7721.BMP	2010-08-31 14:18:32
7726	7726	229.925	417.881	77	20100831_p1_7727.BMP	2010-08-31 14:18:38
7731	7731	230.421	424.044	118	20100831_p1_7732.BMP	2010-08-31 14:18:43
7734	7734	228.251	418.464	72	20100831_p1_7735.BMP	2010-08-31 14:18:46
7736	7736	229.698	422.184	54	20100831_p1_7737.BMP	2010-08-31 14:18:49
7739	7739	232.096	423.459	56	20100831_p1_7740.BMP	2010-08-31 14:18:52
7752	7752	227.302	420.908	32	20100831_p1_7753.BMP	2010-08-31 14:19:05
7755	7755	231.373	421.6	71	20100831_p1_7756.BMP	2010-08-31 14:19:08
7761	7761	228.024	422.768	18	20100831_p1_7762.BMP	2010-08-31 14:19:14
7798	7798	229.469	426.489	7	20100831_p1_7799.BMP	2010-08-31 14:19:53
