# Supplementary material for: Exploratory behavior of re-orienting foragers differs from other flight patterns of honeybees
Source: PLoS One. 2018 Aug 29;13(8):e0202171. doi: 10.1371/journal.pone.0202171 (PMC6114720; doi:10.1371/journal.pone.0202171)
Supplement: S1 Textfiles — The duration of a flight was measured at the hive. Bees usually flew low at the start and end of their flight and could not be detected by the radar during this time. Therefore, the time between the first and the last signal in the textfile deviates from the flight duration recorded at the hive by monitoring take off and landing of the bees. For incomplete flights the time between the first and the last signal was used to calculate the flight duration, but these values were not analyzed any further. Due to the usage of different watches to record the start- and end time of a flight there might be deviations from the times in the textfile because not all watches were synchronized with the radar. (ZIP) [file pone.0202171.s005.zip › Orientation_flight1_31.08.10_rl70_1515-1523.txt]

frame	time	x	y	value	filename	filedate
11046	11046	230.421	424.044	85	20100831_p1_11047.BMP	2010-08-31 15:16:04
11052	11052	231.373	421.6	68	20100831_p1_11053.BMP	2010-08-31 15:16:10
11057	11057	233.999	418.575	125	20100831_p1_11058.BMP	2010-08-31 15:16:15
11060	11060	233.999	418.575	106	20100831_p1_11061.BMP	2010-08-31 15:16:18
11062	11062	237.064	406.974	142	20100831_p1_11063.BMP	2010-08-31 15:16:21
11065	11065	251.22	404.228	122	20100831_p1_11066.BMP	2010-08-31 15:16:24
11068	11068	251.432	399.955	91	20100831_p1_11069.BMP	2010-08-31 15:16:27
11070	11070	256.356	383.617	154	20100831_p1_11071.BMP	2010-08-31 15:16:29
11078	11078	280.755	358.881	98	20100831_p1_11079.BMP	2010-08-31 15:16:37
11081	11081	273.424	355.042	35	20100831_p1_11082.BMP	2010-08-31 15:16:40
11171	11171	262.929	366.806	71	20100831_p1_11172.BMP	2010-08-31 15:18:14
11182	11182	263.424	391.71	126	20100831_p1_11183.BMP	2010-08-31 15:18:26
11187	11187	254.795	398.813	62	20100831_p1_11188.BMP	2010-08-31 15:18:31
11192	11192	240.316	391.134	122	20100831_p1_11193.BMP	2010-08-31 15:18:36
11195	11195	233.832	389.141	66	20100831_p1_11196.BMP	2010-08-31 15:18:39
11197	11197	236.76	396.552	5	20100831_p1_11198.BMP	2010-08-31 15:18:41
11214	11214	235.818	398.98	71	20100831_p1_11215.BMP	2010-08-31 15:18:59
11219	11219	234.661	405.695	26	20100831_p1_11220.BMP	2010-08-31 15:19:04
11221	11221	233.273	416.717	19	20100831_p1_11222.BMP	2010-08-31 15:19:06
11227	11227	230.649	419.74	76	20100831_p1_11228.BMP	2010-08-31 15:19:13
11229	11229	233.048	421.016	45	20100831_p1_11230.BMP	2010-08-31 15:19:15
11232	11232	231.373	421.6	53	20100831_p1_11233.BMP	2010-08-31 15:19:18
11248	11248	227.794	427.075	26	20100831_p1_11249.BMP	2010-08-31 15:19:35
11251	11251	232.82	425.319	86	20100831_p1_11252.BMP	2010-08-31 15:19:38
11256	11256	232.82	425.319	46	20100831_p1_11257.BMP	2010-08-31 15:19:43
11259	11259	230.649	419.74	67	20100831_p1_11260.BMP	2010-08-31 15:19:46
11299	11299	229.698	422.184	89	20100831_p1_11300.BMP	2010-08-31 15:20:27
11341	11341	228.515	428.937	22	20100831_p1_11342.BMP	2010-08-31 15:21:11
11365	11365	228.975	420.324	72	20100831_p1_11366.BMP	2010-08-31 15:21:37
11368	11368	230.421	424.044	93	20100831_p1_11369.BMP	2010-08-31 15:21:40
11400	11400	228.024	422.768	21	20100831_p1_11401.BMP	2010-08-31 15:22:13
11416	11416	229.698	422.184	10	20100831_p1_11417.BMP	2010-08-31 15:22:29
11437	11437	235.944	428.453	84	20100831_p1_11438.BMP	2010-08-31 15:22:51
11440	11440	233.543	427.179	145	20100831_p1_11441.BMP	2010-08-31 15:22:54
