# Supplementary material for: Exploratory behavior of re-orienting foragers differs from other flight patterns of honeybees
Source: PLoS One. 2018 Aug 29;13(8):e0202171. doi: 10.1371/journal.pone.0202171 (PMC6114720; doi:10.1371/journal.pone.0202171)
Supplement: S1 Textfiles — The duration of a flight was measured at the hive. Bees usually flew low at the start and end of their flight and could not be detected by the radar during this time. Therefore, the time between the first and the last signal in the textfile deviates from the flight duration recorded at the hive by monitoring take off and landing of the bees. For incomplete flights the time between the first and the last signal was used to calculate the flight duration, but these values were not analyzed any further. Due to the usage of different watches to record the start- and end time of a flight there might be deviations from the times in the textfile because not all watches were synchronized with the radar. (ZIP) [file pone.0202171.s005.zip › Re-orientation_flight1_Hive1_02.09.11_wh69_1715.txt]

frame	time	x	y	value	filename	filedate
19048	19048	132.799	304.26	98	20110902_p1_19049.BMP	2011-09-02 17:15:03
19051	19051	132.799	304.26	82	20110902_p1_19052.BMP	2011-09-02 17:15:06
19054	19054	140.212	312.52	116	20110902_p1_19055.BMP	2011-09-02 17:15:09
19057	19057	138.238	308.508	160	20110902_p1_19058.BMP	2011-09-02 17:15:12
19060	19060	134.88	310.225	157	20110902_p1_19061.BMP	2011-09-02 17:15:15
19062	19062	121.363	315.207	142	20110902_p1_19063.BMP	2011-09-02 17:15:17
19065	19065	125.136	321.295	8	20110902_p1_19066.BMP	2011-09-02 17:15:20
19067	19067	109.116	310.562	84	20110902_p1_19068.BMP	2011-09-02 17:15:22
19073	19073	107.202	306.532	101	20110902_p1_19074.BMP	2011-09-02 17:15:28
19076	19076	97.337	313.828	145	20110902_p1_19077.BMP	2011-09-02 17:15:32
19078	19078	89.633	333.163	142	20110902_p1_19079.BMP	2011-09-02 17:15:34
19081	19081	83.218	344.759	81	20110902_p1_19082.BMP	2011-09-02 17:15:37
19168	19168	76.038	334.567	110	20110902_p1_19169.BMP	2011-09-02 17:17:06
19170	19170	66.114	344.131	128	20110902_p1_19171.BMP	2011-09-02 17:17:08
19173	19173	56.128	353.778	137	20110902_p1_19174.BMP	2011-09-02 17:17:11
19176	19176	44.259	357.477	151	20110902_p1_19177.BMP	2011-09-02 17:17:14
19187	19187	25.615	367.153	130	20110902_p1_19188.BMP	2011-09-02 17:17:25
19189	19189	11.891	355.035	97	20110902_p1_19190.BMP	2011-09-02 17:17:27
19227	19227	5.113	363.006	117	20110902_p1_19228.BMP	2011-09-02 17:18:07
19230	19230	-8.528	365.017	169	20110902_p1_19231.BMP	2011-09-02 17:18:10
19232	19232	-22.215	369.114	129	20110902_p1_19233.BMP	2011-09-02 17:18:12
19240	19240	-34.372	383.252	139	20110902_p1_19241.BMP	2011-09-02 17:18:20
19243	19243	-46.256	373.478	118	20110902_p1_19244.BMP	2011-09-02 17:18:23
