# Supplementary material for: Exploratory behavior of re-orienting foragers differs from other flight patterns of honeybees
Source: PLoS One. 2018 Aug 29;13(8):e0202171. doi: 10.1371/journal.pone.0202171 (PMC6114720; doi:10.1371/journal.pone.0202171)
Supplement: S1 Textfiles — The duration of a flight was measured at the hive. Bees usually flew low at the start and end of their flight and could not be detected by the radar during this time. Therefore, the time between the first and the last signal in the textfile deviates from the flight duration recorded at the hive by monitoring take off and landing of the bees. For incomplete flights the time between the first and the last signal was used to calculate the flight duration, but these values were not analyzed any further. Due to the usage of different watches to record the start- and end time of a flight there might be deviations from the times in the textfile because not all watches were synchronized with the radar. (ZIP) [file pone.0202171.s005.zip › Re-orientation_flight1_Hive1_02.09.11_wl65_1526.txt]

frame	time	x	y	value	filename	filedate
12552	12552	133.483	315.966	112	20110902_p1_12553.BMP	2011-09-02 15:23:36
12555	12555	133.259	312.062	151	20110902_p1_12556.BMP	2011-09-02 15:23:39
12557	12557	136.959	316.19	139	20110902_p1_12558.BMP	2011-09-02 15:23:41
12560	12560	133.145	310.11	166	20110902_p1_12561.BMP	2011-09-02 15:23:44
12563	12563	137.183	320.094	136	20110902_p1_12564.BMP	2011-09-02 15:23:47
12566	12566	135.22	316.078	114	20110902_p1_12567.BMP	2011-09-02 15:23:50
12568	12568	134.649	306.326	138	20110902_p1_12569.BMP	2011-09-02 15:23:52
12571	12571	142.3	318.48	112	20110902_p1_12572.BMP	2011-09-02 15:23:55
12574	12574	135.108	314.126	82	20110902_p1_12575.BMP	2011-09-02 15:23:58
12577	12577	129.68	309.884	5	20110902_p1_12578.BMP	2011-09-02 15:24:01
12579	12579	125.24	323.255	152	20110902_p1_12580.BMP	2011-09-02 15:24:03
12582	12582	121.879	325.011	127	20110902_p1_12583.BMP	2011-09-02 15:24:07
12584	12584	124.109	334.925	72	20110902_p1_12585.BMP	2011-09-02 15:24:09
12587	12587	117.635	344.382	154	20110902_p1_12588.BMP	2011-09-02 15:24:12
12590	12590	109.225	349.863	146	20110902_p1_12591.BMP	2011-09-02 15:24:15
12593	12593	113.111	359.898	162	20110902_p1_12594.BMP	2011-09-02 15:24:18
12595	12595	104.951	373.351	173	20110902_p1_12596.BMP	2011-09-02 15:24:20
12598	12598	109.289	397.257	154	20110902_p1_12599.BMP	2011-09-02 15:24:23
12601	12601	113.337	413.244	165	20110902_p1_12602.BMP	2011-09-02 15:24:26
12604	12604	115.979	441.071	153	20110902_p1_12605.BMP	2011-09-02 15:24:29
12606	12606	116.666	464.895	190	20110902_p1_12607.BMP	2011-09-02 15:24:31
12609	12609	111.735	480.636	82	20110902_p1_12610.BMP	2011-09-02 15:24:34
12612	12612	110.144	488.543	138	20110902_p1_12613.BMP	2011-09-02 15:24:37
13488	13488	106.477	484.469	165	20110902_p1_13489.BMP	2011-09-02 15:39:38
13491	13491	104.966	496.363	138	20110902_p1_13492.BMP	2011-09-02 15:39:41
13494	13494	103.394	506.274	62	20110902_p1_13495.BMP	2011-09-02 15:39:44
13497	13497	94.932	531.98	205	20110902_p1_13498.BMP	2011-09-02 15:39:48
13499	13499	89.643	537.857	173	20110902_p1_13500.BMP	2011-09-02 15:39:50
13502	13502	86.33	555.747	186	20110902_p1_13503.BMP	2011-09-02 15:39:53
13505	13505	84.789	573.677	179	20110902_p1_13506.BMP	2011-09-02 15:39:56
13507	13507	77.737	587.544	165	20110902_p1_13508.BMP	2011-09-02 15:39:58
13510	13510	72.618	615.434	118	20110902_p1_13511.BMP	2011-09-02 15:40:01
13513	13513	67.451	645.341	188	20110902_p1_13514.BMP	2011-09-02 15:40:04
13514	13514	67.469	647.339	189	20110902_p1_13515.BMP	2011-09-02 15:40:05
13516	13516	62.044	653.282	225	20110902_p1_13517.BMP	2011-09-02 15:40:07
13518	13518	56.697	671.224	201	20110902_p1_13519.BMP	2011-09-02 15:40:09
13521	13521	51.395	701.169	203	20110902_p1_13522.BMP	2011-09-02 15:40:12
13524	13524	47.82	719.139	222	20110902_p1_13525.BMP	2011-09-02 15:40:15
13526	13526	40.591	749.092	94	20110902_p1_13527.BMP	2011-09-02 15:40:17
13529	13529	35.033	743.07	160	20110902_p1_13530.BMP	2011-09-02 15:40:21
13532	13532	38.839	773.079	174	20110902_p1_13533.BMP	2011-09-02 15:40:24
13533	13533	38.854	777.079	175	20110902_p1_13534.BMP	2011-09-02 15:40:25
13534	13534	37.052	791.069	214	20110902_p1_13535.BMP	2011-09-02 15:40:26
13537	13537	25.987	813.032	233	20110902_p1_13538.BMP	2011-09-02 15:40:29
13540	13540	20.436	823.019	65	20110902_p1_13541.BMP	2011-09-02 15:40:32
13594	13594	13.014	831.008	39	20110902_p1_13595.BMP	2011-09-02 15:41:27
13597	13597	13.039	855.007	45	20110902_p1_13598.BMP	2011-09-02 15:41:30
13599	13599	3.725	855.001	96	20110902_p1_13600.BMP	2011-09-02 15:41:32
13602	13602	14.907	859.009	7	20110902_p1_13603.BMP	2011-09-02 15:41:36
