# Supplementary material for: Exploratory behavior of re-orienting foragers differs from other flight patterns of honeybees
Source: PLoS One. 2018 Aug 29;13(8):e0202171. doi: 10.1371/journal.pone.0202171 (PMC6114720; doi:10.1371/journal.pone.0202171)
Supplement: S1 Textfiles — The duration of a flight was measured at the hive. Bees usually flew low at the start and end of their flight and could not be detected by the radar during this time. Therefore, the time between the first and the last signal in the textfile deviates from the flight duration recorded at the hive by monitoring take off and landing of the bees. For incomplete flights the time between the first and the last signal was used to calculate the flight duration, but these values were not analyzed any further. Due to the usage of different watches to record the start- and end time of a flight there might be deviations from the times in the textfile because not all watches were synchronized with the radar. (ZIP) [file pone.0202171.s005.zip › Re-orientation_flight1_Hive1_02.09.11_wl74_1434-1443.txt]

frame	time	x	y	value	filename	filedate
9513	9513	131.067	304.144	69	20110902_p1_9514.BMP	2011-09-02 14:31:35
9515	9515	136.959	316.19	139	20110902_p1_9516.BMP	2011-09-02 14:31:38
9518	9518	132.799	304.26	98	20110902_p1_9519.BMP	2011-09-02 14:31:40
9521	9521	133.259	312.062	144	20110902_p1_9522.BMP	2011-09-02 14:31:44
9524	9524	138.471	312.404	88	20110902_p1_9525.BMP	2011-09-02 14:31:47
9526	9526	132.915	306.209	63	20110902_p1_9527.BMP	2011-09-02 14:31:49
9532	9532	142.638	324.331	107	20110902_p1_9533.BMP	2011-09-02 14:31:55
9534	9534	131.857	317.81	164	20110902_p1_9535.BMP	2011-09-02 14:31:57
9537	9537	136.846	314.239	158	20110902_p1_9538.BMP	2011-09-02 14:32:00
9540	9540	134.995	312.175	138	20110902_p1_9541.BMP	2011-09-02 14:32:03
9542	9542	142.185	316.532	125	20110902_p1_9543.BMP	2011-09-02 14:32:05
9545	9545	152.797	319.176	161	20110902_p1_9546.BMP	2011-09-02 14:32:08
9548	9548	141.236	300.968	152	20110902_p1_9549.BMP	2011-09-02 14:32:12
9550	9550	149.698	297.715	125	20110902_p1_9551.BMP	2011-09-02 14:32:14
9553	9553	152.804	292.174	116	20110902_p1_9554.BMP	2011-09-02 14:32:17
9659	9659	153.322	299.905	108	20110902_p1_9660.BMP	2011-09-02 14:34:06
9662	9662	138.49	285.324	134	20110902_p1_9663.BMP	2011-09-02 14:34:09
9665	9665	145.084	307.039	136	20110902_p1_9666.BMP	2011-09-02 14:34:12
9667	9667	151.391	324.895	105	20110902_p1_9668.BMP	2011-09-02 14:34:14
9670	9670	151.276	322.949	154	20110902_p1_9671.BMP	2011-09-02 14:34:17
9673	9673	148.331	332.466	152	20110902_p1_9674.BMP	2011-09-02 14:34:20
9675	9675	139.79	335.837	152	20110902_p1_9676.BMP	2011-09-02 14:34:22
9678	9678	130.759	329.444	162	20110902_p1_9679.BMP	2011-09-02 14:34:25
9800	9800	128.602	321.506	151	20110902_p1_9801.BMP	2011-09-02 14:36:31
9803	9803	135.22	316.078	139	20110902_p1_9804.BMP	2011-09-02 14:36:34
9806	9806	140.668	320.317	172	20110902_p1_9807.BMP	2011-09-02 14:36:37
9809	9809	136.846	314.239	157	20110902_p1_9810.BMP	2011-09-02 14:36:40
9811	9811	138.238	308.508	139	20110902_p1_9812.BMP	2011-09-02 14:36:42
9864	9864	132.681	302.312	55	20110902_p1_9865.BMP	2011-09-02 14:37:36
9866	9866	141.327	332.033	21	20110902_p1_9867.BMP	2011-09-02 14:37:38
9867	9867	141.433	333.987	21	20110902_p1_9868.BMP	2011-09-02 14:37:39
9869	9869	134.88	310.225	112	20110902_p1_9870.BMP	2011-09-02 14:37:41
9948	9948	138.7	316.303	65	20110902_p1_9949.BMP	2011-09-02 14:39:03
9951	9951	131.067	304.144	145	20110902_p1_9952.BMP	2011-09-02 14:39:06
9953	9953	140.212	312.52	113	20110902_p1_9954.BMP	2011-09-02 14:39:08
9956	9956	138.471	312.404	70	20110902_p1_9957.BMP	2011-09-02 14:39:11
9962	9962	135.108	314.126	116	20110902_p1_9963.BMP	2011-09-02 14:39:17
9965	9965	136.147	302.549	8	20110902_p1_9966.BMP	2011-09-02 14:39:20
9967	9967	145.324	310.926	163	20110902_p1_9968.BMP	2011-09-02 14:39:22
9970	9970	135.537	292.827	130	20110902_p1_9971.BMP	2011-09-02 14:39:25
9973	9973	130.833	300.245	77	20110902_p1_9974.BMP	2011-09-02 14:39:28
9989	9989	136.846	314.239	46	20110902_p1_9990.BMP	2011-09-02 14:39:44
9995	9995	133.145	310.11	147	20110902_p1_9996.BMP	2011-09-02 14:39:51
10044	10044	133.145	310.11	97	20110902_p1_10045.BMP	2011-09-02 14:40:41
