# Supplementary material for: Exploratory behavior of re-orienting foragers differs from other flight patterns of honeybees
Source: PLoS One. 2018 Aug 29;13(8):e0202171. doi: 10.1371/journal.pone.0202171 (PMC6114720; doi:10.1371/journal.pone.0202171)
Supplement: S1 Textfiles — The duration of a flight was measured at the hive. Bees usually flew low at the start and end of their flight and could not be detected by the radar during this time. Therefore, the time between the first and the last signal in the textfile deviates from the flight duration recorded at the hive by monitoring take off and landing of the bees. For incomplete flights the time between the first and the last signal was used to calculate the flight duration, but these values were not analyzed any further. Due to the usage of different watches to record the start- and end time of a flight there might be deviations from the times in the textfile because not all watches were synchronized with the radar. (ZIP) [file pone.0202171.s005.zip › Re-orientation_flight1_Hive1_03.09.11_wh29_1626-1642.txt]

frame	time	x	y	value	filename	filedate
22110	22110	127.144	296.111	103	20110903_p_122111.BMP	2011-09-03 16:27:19
22112	22112	132.563	300.364	115	20110903_p_122113.BMP	2011-09-03 16:27:21
22118	22118	156.189	317.471	116	20110903_p_122119.BMP	2011-09-03 16:27:27
22123	22123	146.358	328.454	106	20110903_p_122124.BMP	2011-09-03 16:27:32
22132	22132	133.01	339.345	102	20110903_p_122133.BMP	2011-09-03 16:27:41
22134	22134	124.957	352.618	93	20110903_p_122135.BMP	2011-09-03 16:27:43
22137	22137	126.701	352.709	115	20110903_p_122138.BMP	2011-09-03 16:27:47
22140	22140	120.414	368.122	110	20110903_p_122141.BMP	2011-09-03 16:27:49
22142	22142	116.093	391.598	138	20110903_p_122143.BMP	2011-09-03 16:27:52
22145	22145	105.717	395.141	14	20110903_p_122146.BMP	2011-09-03 16:27:55
22150	22150	100.782	404.866	18	20110903_p_122151.BMP	2011-09-03 16:28:00
22151	22151	100.904	408.835	22	20110903_p_122152.BMP	2011-09-03 16:28:01
22153	22153	89.06	424.343	102	20110903_p_122154.BMP	2011-09-03 16:28:03
22156	22156	75.362	439.905	105	20110903_p_122157.BMP	2011-09-03 16:28:06
22162	22162	51.016	457.388	34	20110903_p_122163.BMP	2011-09-03 16:28:12
22164	22164	35.294	471.176	38	20110903_p_122165.BMP	2011-09-03 16:28:14
22167	22167	31.665	459.149	148	20110903_p_122168.BMP	2011-09-03 16:28:17
22189	22189	27.96	435.13	52	20110903_p_122190.BMP	2011-09-03 16:28:39
22194	22194	5.199	409.005	36	20110903_p_122195.BMP	2011-09-03 16:28:45
22210	22210	-6.919	403.009	83	20110903_p_122211.BMP	2011-09-03 16:29:01
22213	22213	-12.116	405.028	13	20110903_p_122214.BMP	2011-09-03 16:29:04
22216	22216	-10.306	383.023	123	20110903_p_122217.BMP	2011-09-03 16:29:07
22227	22227	-11.996	377.032	13	20110903_p_122228.BMP	2011-09-03 16:29:18
22229	22229	-10.166	349.027	78	20110903_p_122230.BMP	2011-09-03 16:29:20
22235	22235	-10.111	337.028	117	20110903_p_122236.BMP	2011-09-03 16:29:26
22238	22238	-10.082	331.029	91	20110903_p_122239.BMP	2011-09-03 16:29:30
22246	22246	8.231	293.025	43	20110903_p_122247.BMP	2011-09-03 16:29:38
22346	22346	18.199	301.115	65	20110903_p_122347.BMP	2011-09-03 16:31:20
22349	22349	26.422	297.247	86	20110903_p_122350.BMP	2011-09-03 16:31:23
22354	22354	51.191	293.934	67	20110903_p_122355.BMP	2011-09-03 16:31:28
22357	22357	64.8	302.398	124	20110903_p_122358.BMP	2011-09-03 16:31:31
22360	22360	73.04	298.802	108	20110903_p_122361.BMP	2011-09-03 16:31:34
22374	22374	115.892	279.795	142	20110903_p_122375.BMP	2011-09-03 16:31:49
22379	22379	115.646	275.898	97	20110903_p_122380.BMP	2011-09-03 16:31:54
22398	22398	136.501	308.391	111	20110903_p_122399.BMP	2011-09-03 16:32:13
22401	22401	145.56	314.817	87	20110903_p_122402.BMP	2011-09-03 16:32:16
22404	22404	136.384	306.443	116	20110903_p_122405.BMP	2011-09-03 16:32:19
22414	22414	135.159	287.004	120	20110903_p_122415.BMP	2011-09-03 16:32:30
22417	22417	143.22	304.975	86	20110903_p_122418.BMP	2011-09-03 16:32:33
22420	22420	134.413	302.43	34	20110903_p_122421.BMP	2011-09-03 16:32:36
22422	22422	135.552	321.937	60	20110903_p_122423.BMP	2011-09-03 16:32:38
22431	22431	131.183	306.094	126	20110903_p_122432.BMP	2011-09-03 16:32:47
22433	22433	136.846	314.239	122	20110903_p_122434.BMP	2011-09-03 16:32:49
22436	22436	140.442	316.417	103	20110903_p_122437.BMP	2011-09-03 16:32:52
22439	22439	132.799	304.26	103	20110903_p_122440.BMP	2011-09-03 16:32:55
22441	22441	131.183	306.094	125	20110903_p_122442.BMP	2011-09-03 16:32:57
22442	22442	131.298	308.045	124	20110903_p_122443.BMP	2011-09-03 16:32:58
22444	22444	138.355	310.456	106	20110903_p_122445.BMP	2011-09-03 16:33:00
22447	22447	142.976	301.09	70	20110903_p_122448.BMP	2011-09-03 16:33:03
22450	22450	143.22	304.975	83	20110903_p_122451.BMP	2011-09-03 16:33:06
22453	22453	134.294	300.483	81	20110903_p_122454.BMP	2011-09-03 16:33:09
22455	22455	128.627	292.335	140	20110903_p_122456.BMP	2011-09-03 16:33:11
22458	22458	130.833	300.245	66	20110903_p_122459.BMP	2011-09-03 16:33:14
22461	22461	136.959	316.19	132	20110903_p_122462.BMP	2011-09-03 16:33:17
22463	22463	126.656	317.485	121	20110903_p_122464.BMP	2011-09-03 16:33:19
22477	22477	127.091	269.036	114	20110903_p_122478.BMP	2011-09-03 16:33:34
22480	22480	131.105	254.017	114	20110903_p_122481.BMP	2011-09-03 16:33:37
22488	22488	157.232	258.192	127	20110903_p_122489.BMP	2011-09-03 16:33:45
22493	22493	159.735	267.889	108	20110903_p_122494.BMP	2011-09-03 16:33:50
22496	22496	163.591	296.825	125	20110903_p_122497.BMP	2011-09-03 16:33:53
22497	22497	165.484	298.884	126	20110903_p_122498.BMP	2011-09-03 16:33:54
22499	22499	149.826	299.651	75	20110903_p_122500.BMP	2011-09-03 16:33:56
22501	22501	139.252	296.96	70	20110903_p_122502.BMP	2011-09-03 16:33:58
22504	22504	134.88	310.225	94	20110903_p_122505.BMP	2011-09-03 16:34:01
22510	22510	131.298	308.045	124	20110903_p_122511.BMP	2011-09-03 16:34:07
22512	22512	133.031	308.159	115	20110903_p_122513.BMP	2011-09-03 16:34:09
22520	22520	136.846	314.239	85	20110903_p_122521.BMP	2011-09-03 16:34:18
22529	22529	135.108	314.126	115	20110903_p_122530.BMP	2011-09-03 16:34:27
22534	22534	137.072	318.142	80	20110903_p_122535.BMP	2011-09-03 16:34:32
22550	22550	130.474	294.403	22	20110903_p_122551.BMP	2011-09-03 16:34:48
22553	22553	144.385	324.442	97	20110903_p_122554.BMP	2011-09-03 16:34:51
22556	22556	136.959	316.19	72	20110903_p_122557.BMP	2011-09-03 16:34:54
22559	22559	129.338	304.028	120	20110903_p_122560.BMP	2011-09-03 16:34:57
22561	22561	131.298	308.045	114	20110903_p_122562.BMP	2011-09-03 16:34:59
22562	22562	134.995	312.175	114	20110903_p_122563.BMP	2011-09-03 16:35:00
22570	22570	130.951	302.194	82	20110903_p_122571.BMP	2011-09-03 16:35:08
22575	22575	137.882	302.669	57	20110903_p_122576.BMP	2011-09-03 16:35:13
22578	22578	143.22	304.975	115	20110903_p_122579.BMP	2011-09-03 16:35:17
22581	22581	145.793	318.71	60	20110903_p_122582.BMP	2011-09-03 16:35:20
22583	22583	136.846	314.239	114	20110903_p_122584.BMP	2011-09-03 16:35:22
22600	22600	134.995	312.175	75	20110903_p_122601.BMP	2011-09-03 16:35:39
22602	22602	136.732	312.289	125	20110903_p_122603.BMP	2011-09-03 16:35:41
22605	22605	132.799	304.26	110	20110903_p_122606.BMP	2011-09-03 16:35:44
22608	22608	140.212	312.52	107	20110903_p_122609.BMP	2011-09-03 16:35:47
22619	22619	132.799	304.26	82	20110903_p_122620.BMP	2011-09-03 16:35:59
22627	22627	135.443	319.983	82	20110903_p_122628.BMP	2011-09-03 16:36:07
22629	22629	137.183	320.094	55	20110903_p_122630.BMP	2011-09-03 16:36:09
22632	22632	128.748	294.282	40	20110903_p_122633.BMP	2011-09-03 16:36:12
22635	22635	136.617	310.34	126	20110903_p_122636.BMP	2011-09-03 16:36:15
22648	22648	142.3	318.48	128	20110903_p_122649.BMP	2011-09-03 16:36:29
22651	22651	145.084	307.039	105	20110903_p_122652.BMP	2011-09-03 16:36:32
22654	22654	155.328	303.903	76	20110903_p_122655.BMP	2011-09-03 16:36:35
22659	22659	176.085	299.682	51	20110903_p_122660.BMP	2011-09-03 16:36:40
22665	22665	171.899	267.027	78	20110903_p_122666.BMP	2011-09-03 16:36:46
22667	22667	169.523	259.271	67	20110903_p_122668.BMP	2011-09-03 16:36:48
22670	22670	156.451	248.676	31	20110903_p_122671.BMP	2011-09-03 16:36:51
22675	22675	137.681	250.776	87	20110903_p_122676.BMP	2011-09-03 16:36:56
22678	22678	123.221	239.957	119	20110903_p_122679.BMP	2011-09-03 16:36:59
22681	22681	112.457	231.34	74	20110903_p_122682.BMP	2011-09-03 16:37:02
22683	22683	105.751	230.729	113	20110903_p_122684.BMP	2011-09-03 16:37:05
22686	22686	96.985	224.179	89	20110903_p_122687.BMP	2011-09-03 16:37:08
22689	22689	84.146	205.691	22	20110903_p_122690.BMP	2011-09-03 16:37:11
22691	22691	81.059	207.325	112	20110903_p_122692.BMP	2011-09-03 16:37:13
22694	22694	78.201	191.668	95	20110903_p_122695.BMP	2011-09-03 16:37:16
22697	22697	77.358	182.019	86	20110903_p_122698.BMP	2011-09-03 16:37:19
22700	22700	86.216	175.457	73	20110903_p_122701.BMP	2011-09-03 16:37:22
22701	22701	82.23	167.451	73	20110903_p_122702.BMP	2011-09-03 16:37:23
22702	22702	85.315	152.978	78	20110903_p_122703.BMP	2011-09-03 16:37:24
22710	22710	90.318	142.76	103	20110903_p_122711.BMP	2011-09-03 16:37:32
22711	22711	96.61	154.576	107	20110903_p_122712.BMP	2011-09-03 16:37:33
22713	22713	79.167	141.061	85	20110903_p_122714.BMP	2011-09-03 16:37:35
22716	22716	70.279	143.427	91	20110903_p_122717.BMP	2011-09-03 16:37:38
22719	22719	62.318	153.621	83	20110903_p_122720.BMP	2011-09-03 16:37:41
22721	22721	53.75	158.343	34	20110903_p_122722.BMP	2011-09-03 16:37:43
22727	22727	60.226	182.184	69	20110903_p_122728.BMP	2011-09-03 16:37:49
22729	22729	59.098	187.902	31	20110903_p_122730.BMP	2011-09-03 16:37:52
22732	22732	68.987	217.937	57	20110903_p_122733.BMP	2011-09-03 16:37:55
22733	22733	69.111	219.898	57	20110903_p_122734.BMP	2011-09-03 16:37:56
22735	22735	75.952	226.275	119	20110903_p_122736.BMP	2011-09-03 16:37:58
22737	22737	88.811	248.67	122	20110903_p_122738.BMP	2011-09-03 16:38:00
22740	22740	92.621	256.738	48	20110903_p_122741.BMP	2011-09-03 16:38:03
22743	22743	103.646	273.099	111	20110903_p_122744.BMP	2011-09-03 16:38:06
22746	22746	112.602	281.506	100	20110903_p_122747.BMP	2011-09-03 16:38:09
22749	22749	129.105	300.127	113	20110903_p_122750.BMP	2011-09-03 16:38:12
22751	22751	138.7	316.303	119	20110903_p_122752.BMP	2011-09-03 16:38:14
