# Supplementary material for: Exploratory behavior of re-orienting foragers differs from other flight patterns of honeybees
Source: PLoS One. 2018 Aug 29;13(8):e0202171. doi: 10.1371/journal.pone.0202171 (PMC6114720; doi:10.1371/journal.pone.0202171)
Supplement: S1 Textfiles — The duration of a flight was measured at the hive. Bees usually flew low at the start and end of their flight and could not be detected by the radar during this time. Therefore, the time between the first and the last signal in the textfile deviates from the flight duration recorded at the hive by monitoring take off and landing of the bees. For incomplete flights the time between the first and the last signal was used to calculate the flight duration, but these values were not analyzed any further. Due to the usage of different watches to record the start- and end time of a flight there might be deviations from the times in the textfile because not all watches were synchronized with the radar. (ZIP) [file pone.0202171.s005.zip › Re-orientation_flight1_Hive1_03.09.11_wh74_1445.txt]

frame	time	x	y	value	filename	filedate
16044	16044	132.799	304.26	136	20110903_p_116045.BMP	2011-09-03 14:43:49
16047	16047	134.88	310.225	93	20110903_p_116048.BMP	2011-09-03 14:43:52
16049	16049	125.997	305.752	138	20110903_p_116050.BMP	2011-09-03 14:43:54
16052	16052	113.95	304.985	150	20110903_p_116053.BMP	2011-09-03 14:43:57
16058	16058	128.708	323.464	133	20110903_p_116059.BMP	2011-09-03 14:44:03
16060	16060	125.747	333.061	130	20110903_p_116061.BMP	2011-09-03 14:44:05
16063	16063	122.848	344.657	42	20110903_p_116064.BMP	2011-09-03 14:44:08
16066	16066	127.976	342.975	78	20110903_p_116067.BMP	2011-09-03 14:44:12
16068	16068	133.208	343.267	106	20110903_p_116069.BMP	2011-09-03 14:44:13
16071	16071	144.793	365.43	126	20110903_p_116072.BMP	2011-09-03 14:44:17
16074	16074	155.183	362.094	56	20110903_p_116075.BMP	2011-09-03 14:44:20
16077	16077	163.93	360.647	53	20110903_p_116078.BMP	2011-09-03 14:44:23
16079	16079	178.781	373.183	82	20110903_p_116080.BMP	2011-09-03 14:44:25
16085	16085	189.085	366.027	70	20110903_p_116086.BMP	2011-09-03 14:44:31
16088	16088	195.926	360.642	29	20110903_p_116089.BMP	2011-09-03 14:44:34
16099	16099	231.474	353.303	64	20110903_p_116100.BMP	2011-09-03 14:44:45
16101	16101	232.444	339.993	14	20110903_p_116102.BMP	2011-09-03 14:44:47
16104	16104	245.209	340.858	10	20110903_p_116105.BMP	2011-09-03 14:44:50
16112	16112	275.593	329.665	165	20110903_p_116113.BMP	2011-09-03 14:44:58
16115	16115	265.46	315.776	95	20110903_p_116116.BMP	2011-09-03 14:45:02
16118	16118	259.403	307.825	126	20110903_p_116119.BMP	2011-09-03 14:45:05
16121	16121	262.688	302.436	128	20110903_p_116122.BMP	2011-09-03 14:45:08
16123	16123	259.608	285.396	91	20110903_p_116124.BMP	2011-09-03 14:45:10
16134	16134	252.092	282.96	105	20110903_p_116135.BMP	2011-09-03 14:45:21
16137	16137	253.507	277.488	149	20110903_p_116138.BMP	2011-09-03 14:45:24
16139	16139	250.352	260.57	141	20110903_p_116140.BMP	2011-09-03 14:45:26
16148	16148	248.379	236.552	115	20110903_p_116149.BMP	2011-09-03 14:45:35
16150	16150	242.198	228.743	92	20110903_p_116151.BMP	2011-09-03 14:45:37
16153	16153	221.284	219.621	2	20110903_p_116154.BMP	2011-09-03 14:45:40
16156	16156	221.76	205.211	86	20110903_p_116157.BMP	2011-09-03 14:45:43
16159	16159	223.431	203.57	126	20110903_p_116160.BMP	2011-09-03 14:45:46
16164	16164	222.042	189.147	14	20110903_p_116165.BMP	2011-09-03 14:45:51
16183	16183	217.094	176.287	100	20110903_p_116184.BMP	2011-09-03 14:46:11
16186	16186	206.542	162.975	112	20110903_p_116187.BMP	2011-09-03 14:46:14
16189	16189	201.888	153.819	121	20110903_p_116190.BMP	2011-09-03 14:46:17
16192	16192	213.233	156.694	51	20110903_p_116193.BMP	2011-09-03 14:46:20
16194	16194	196.14	151.49	90	20110903_p_116195.BMP	2011-09-03 14:46:22
16197	16197	193.241	158.106	103	20110903_p_116198.BMP	2011-09-03 14:46:25
16200	16200	181.843	153.381	109	20110903_p_116201.BMP	2011-09-03 14:46:28
16202	16202	162.839	144.229	105	20110903_p_116203.BMP	2011-09-03 14:46:30
16205	16205	162.392	140.739	109	20110903_p_116206.BMP	2011-09-03 14:46:33
16208	16208	149.362	135.645	111	20110903_p_116209.BMP	2011-09-03 14:46:36
16211	16211	137.727	127.247	114	20110903_p_116212.BMP	2011-09-03 14:46:39
16213	16213	126.743	134.198	101	20110903_p_116214.BMP	2011-09-03 14:46:42
16216	16216	113.945	127.092	101	20110903_p_116217.BMP	2011-09-03 14:46:45
16219	16219	106.075	118.976	79	20110903_p_116220.BMP	2011-09-03 14:46:48
16221	16221	89.052	104.122	88	20110903_p_116222.BMP	2011-09-03 14:46:50
16224	16224	84.186	94.877	74	20110903_p_116225.BMP	2011-09-03 14:46:53
16235	16235	84.822	90.123	117	20110903_p_116236.BMP	2011-09-03 14:47:04
16238	16238	75.298	81.68	101	20110903_p_116239.BMP	2011-09-03 14:47:07
16240	16240	66.65	70.286	117	20110903_p_116241.BMP	2011-09-03 14:47:09
16243	16243	70.227	72.691	84	20110903_p_116244.BMP	2011-09-03 14:47:12
16246	16246	63.896	77.413	78	20110903_p_116247.BMP	2011-09-03 14:47:15
16249	16249	52.994	73.014	89	20110903_p_116250.BMP	2011-09-03 14:47:18
16251	16251	40.625	59.869	79	20110903_p_116252.BMP	2011-09-03 14:47:20
16254	16254	33.523	51.271	68	20110903_p_116255.BMP	2011-09-03 14:47:23
16257	16257	29.277	48.165	54	20110903_p_116258.BMP	2011-09-03 14:47:26
16260	16260	24.066	44.566	14	20110903_p_116261.BMP	2011-09-03 14:47:29
17698	17698	79.581	53.054	14	20110903_p_117699.BMP	2011-09-03 15:12:03
17704	17704	68.921	44.064	17	20110903_p_117705.BMP	2011-09-03 15:12:09
17706	17706	69.317	45.454	25	20110903_p_117707.BMP	2011-09-03 15:12:11
17712	17712	71.451	47.25	27	20110903_p_117713.BMP	2011-09-03 15:12:17
17720	17720	83.107	53.775	69	20110903_p_117721.BMP	2011-09-03 15:12:26
17722	17722	83.462	55.232	97	20110903_p_117723.BMP	2011-09-03 15:12:27
17725	17725	80.315	55.977	69	20110903_p_117726.BMP	2011-09-03 15:12:31
17728	17728	87.443	50.495	63	20110903_p_117729.BMP	2011-09-03 15:12:34
17731	17731	80.847	37.494	41	20110903_p_117732.BMP	2011-09-03 15:12:37
17734	17734	90.475	31.365	43	20110903_p_117735.BMP	2011-09-03 15:12:40
17736	17736	104.925	26.547	54	20110903_p_117737.BMP	2011-09-03 15:12:42
17739	17739	111.692	16.69	79	20110903_p_117740.BMP	2011-09-03 15:12:45
17742	17742	119.136	7.855	95	20110903_p_117743.BMP	2011-09-03 15:12:48
17745	17745	125	0	74	20110903_p_117746.BMP	2011-09-03 15:12:51
17747	17747	133.118	-8.15	95	20110903_p_117748.BMP	2011-09-03 15:12:53
17750	17750	135.458	-16.419	60	20110903_p_117751.BMP	2011-09-03 15:12:56
17753	17753	142.177	-27.878	70	20110903_p_117754.BMP	2011-09-03 15:12:59
17755	17755	147.021	-38.169	64	20110903_p_117756.BMP	2011-09-03 15:13:02
17758	17758	144.059	-46.607	44	20110903_p_117759.BMP	2011-09-03 15:13:04
17761	17761	147.082	-55.691	47	20110903_p_117762.BMP	2011-09-03 15:13:08
17764	17764	152.295	-66.72	39	20110903_p_117765.BMP	2011-09-03 15:13:11
17766	17766	175.651	-87.826	87	20110903_p_117767.BMP	2011-09-03 15:13:13
17769	17769	170.767	-93.695	48	20110903_p_117770.BMP	2011-09-03 15:13:16
17772	17772	175.978	-105.587	116	20110903_p_117773.BMP	2011-09-03 15:13:19
17774	17774	181.168	-117.682	63	20110903_p_117775.BMP	2011-09-03 15:13:21
17777	17777	178.072	-122.328	55	20110903_p_117778.BMP	2011-09-03 15:13:24
17779	17779	187.346	-138.541	76	20110903_p_117780.BMP	2011-09-03 15:13:27
17780	17780	195.354	-144.53	76	20110903_p_117781.BMP	2011-09-03 15:13:28
17781	17781	198.96	-160.452	105	20110903_p_117782.BMP	2011-09-03 15:13:29
