# Supplementary material for: Exploratory behavior of re-orienting foragers differs from other flight patterns of honeybees
Source: PLoS One. 2018 Aug 29;13(8):e0202171. doi: 10.1371/journal.pone.0202171 (PMC6114720; doi:10.1371/journal.pone.0202171)
Supplement: S1 Textfiles — The duration of a flight was measured at the hive. Bees usually flew low at the start and end of their flight and could not be detected by the radar during this time. Therefore, the time between the first and the last signal in the textfile deviates from the flight duration recorded at the hive by monitoring take off and landing of the bees. For incomplete flights the time between the first and the last signal was used to calculate the flight duration, but these values were not analyzed any further. Due to the usage of different watches to record the start- and end time of a flight there might be deviations from the times in the textfile because not all watches were synchronized with the radar. (ZIP) [file pone.0202171.s005.zip › Re-orientation_flight1_Hive1_03.09.11_wh80_1553.txt]

frame	time	x	y	value	filename	filedate
20004	20004	133.031	308.159	120	20110903_p_120005.BMP	2011-09-03 15:51:26
20007	20007	138.471	312.404	136	20110903_p_120008.BMP	2011-09-03 15:51:29
20009	20009	131.298	308.045	135	20110903_p_120010.BMP	2011-09-03 15:51:31
20012	20012	138.238	308.508	96	20110903_p_120013.BMP	2011-09-03 15:51:34
20015	20015	135.22	316.078	100	20110903_p_120016.BMP	2011-09-03 15:51:37
20018	20018	146.247	326.504	91	20110903_p_120019.BMP	2011-09-03 15:51:41
20020	20020	146.707	305.219	132	20110903_p_120021.BMP	2011-09-03 15:51:43
20023	20023	163.589	323.77	120	20110903_p_120024.BMP	2011-09-03 15:51:46
20026	20026	168.768	322.193	121	20110903_p_120027.BMP	2011-09-03 15:51:49
20028	20028	162.982	314.081	152	20110903_p_120029.BMP	2011-09-03 15:51:51
20029	20029	161.344	315.894	119	20110903_p_120030.BMP	2011-09-03 15:51:52
20031	20031	157.082	304.029	131	20110903_p_120032.BMP	2011-09-03 15:51:54
20034	20034	156.567	296.298	76	20110903_p_120035.BMP	2011-09-03 15:51:57
20037	20037	155.764	284.73	109	20110903_p_120038.BMP	2011-09-03 15:52:00
20040	20040	148.914	286.116	70	20110903_p_120041.BMP	2011-09-03 15:52:03
20042	20042	134.506	277.316	106	20110903_p_120043.BMP	2011-09-03 15:52:05
20045	20045	125.775	274.718	104	20110903_p_120046.BMP	2011-09-03 15:52:08
20048	20048	115.521	273.95	128	20110903_p_120049.BMP	2011-09-03 15:52:11
20051	20051	117.599	279.918	106	20110903_p_120052.BMP	2011-09-03 15:52:14
20053	20053	101.957	272.982	136	20110903_p_120054.BMP	2011-09-03 15:52:16
20056	20056	87.046	275.919	111	20110903_p_120057.BMP	2011-09-03 15:52:19
20059	20059	78.102	263.596	137	20110903_p_120060.BMP	2011-09-03 15:52:22
20061	20061	79.657	261.73	96	20110903_p_120062.BMP	2011-09-03 15:52:24
20064	20064	78	261.626	116	20110903_p_120065.BMP	2011-09-03 15:52:27
20367	20367	72.844	257.381	105	20110903_p_120368.BMP	2011-09-03 15:57:36
20372	20372	52.634	242.434	85	20110903_p_120373.BMP	2011-09-03 15:57:41
20375	20375	51.021	242.351	117	20110903_p_120376.BMP	2011-09-03 15:57:44
20378	20378	45.479	224.257	119	20110903_p_120379.BMP	2011-09-03 15:57:48
20380	20380	38.69	212.023	107	20110903_p_120381.BMP	2011-09-03 15:57:50
20383	20383	34.288	219.753	92	20110903_p_120384.BMP	2011-09-03 15:57:53
20975	20975	32.455	211.727	20	20110903_p_120976.BMP	2011-09-03 16:07:59
20978	20978	26.297	213.473	105	20110903_p_120979.BMP	2011-09-03 16:08:02
20981	20981	18.165	195.271	84	20110903_p_120982.BMP	2011-09-03 16:08:05
21008	21008	9.05	193.069	74	20110903_p_121009.BMP	2011-09-03 16:08:33
21010	21010	7.399	179.054	70	20110903_p_121011.BMP	2011-09-03 16:08:35
21018	21018	2.932	173.009	69	20110903_p_121019.BMP	2011-09-03 16:08:43
21021	21021	1.452	167.002	49	20110903_p_121022.BMP	2011-09-03 16:08:46
21024	21024	1.438	161.003	49	20110903_p_121025.BMP	2011-09-03 16:08:49
21027	21027	1.457	169.002	49	20110903_p_121028.BMP	2011-09-03 16:08:52
21029	21029	1.452	167.002	49	20110903_p_121030.BMP	2011-09-03 16:08:54
21032	21032	1.442	163.002	49	20110903_p_121033.BMP	2011-09-03 16:08:57
21035	21035	1.452	167.002	49	20110903_p_121036.BMP	2011-09-03 16:09:00
21046	21046	1.466	173.002	47	20110903_p_121047.BMP	2011-09-03 16:09:11
21049	21049	1.457	169.002	49	20110903_p_121050.BMP	2011-09-03 16:09:14
21051	21051	1.447	165.002	43	20110903_p_121052.BMP	2011-09-03 16:09:16
21054	21054	1.457	169.002	49	20110903_p_121055.BMP	2011-09-03 16:09:19
21057	21057	1.452	167.002	49	20110903_p_121058.BMP	2011-09-03 16:09:23
21060	21060	2.932	173.009	53	20110903_p_121061.BMP	2011-09-03 16:09:26
21062	21062	1.447	165.002	49	20110903_p_121063.BMP	2011-09-03 16:09:28
21065	21065	1.457	169.002	49	20110903_p_121066.BMP	2011-09-03 16:09:31
21067	21067	1.447	165.002	43	20110903_p_121068.BMP	2011-09-03 16:09:33
21070	21070	1.452	167.002	49	20110903_p_121071.BMP	2011-09-03 16:09:36
21078	21078	1.475	177.002	56	20110903_p_121079.BMP	2011-09-03 16:09:44
21081	21081	1.442	163.002	40	20110903_p_121082.BMP	2011-09-03 16:09:47
21084	21084	1.462	171.002	47	20110903_p_121085.BMP	2011-09-03 16:09:50
21087	21087	1.466	173.002	37	20110903_p_121088.BMP	2011-09-03 16:09:53
21089	21089	1.452	167.002	49	20110903_p_121090.BMP	2011-09-03 16:09:55
21095	21095	1.427	157.003	49	20110903_p_121096.BMP	2011-09-03 16:10:02
21097	21097	1.457	169.002	49	20110903_p_121098.BMP	2011-09-03 16:10:04
21100	21100	1.447	165.002	49	20110903_p_121101.BMP	2011-09-03 16:10:07
21103	21103	1.452	167.002	49	20110903_p_121104.BMP	2011-09-03 16:10:10
21106	21106	1.432	159.003	30	20110903_p_121107.BMP	2011-09-03 16:10:13
21108	21108	1.452	167.002	49	20110903_p_121109.BMP	2011-09-03 16:10:15
21111	21111	1.447	165.002	48	20110903_p_121112.BMP	2011-09-03 16:10:18
21114	21114	1.457	169.002	49	20110903_p_121115.BMP	2011-09-03 16:10:21
21117	21117	1.462	171.002	25	20110903_p_121118.BMP	2011-09-03 16:10:24
21119	21119	1.447	165.002	39	20110903_p_121120.BMP	2011-09-03 16:10:26
21122	21122	2.865	159.01	66	20110903_p_121123.BMP	2011-09-03 16:10:29
21125	21125	1.447	165.002	49	20110903_p_121126.BMP	2011-09-03 16:10:32
21127	21127	1.452	167.002	49	20110903_p_121128.BMP	2011-09-03 16:10:34
21130	21130	1.457	169.002	49	20110903_p_121131.BMP	2011-09-03 16:10:37
21133	21133	1.452	167.002	49	20110903_p_121134.BMP	2011-09-03 16:10:40
21136	21136	1.462	171.002	49	20110903_p_121137.BMP	2011-09-03 16:10:43
21138	21138	1.438	161.003	49	20110903_p_121139.BMP	2011-09-03 16:10:45
21141	21141	1.427	157.003	48	20110903_p_121142.BMP	2011-09-03 16:10:48
21144	21144	1.452	167.002	49	20110903_p_121145.BMP	2011-09-03 16:10:52
21149	21149	1.462	171.002	50	20110903_p_121150.BMP	2011-09-03 16:10:57
21152	21152	1.452	167.002	49	20110903_p_121153.BMP	2011-09-03 16:11:00
21155	21155	1.457	169.002	49	20110903_p_121156.BMP	2011-09-03 16:11:03
21163	21163	2.895	165.01	50	20110903_p_121164.BMP	2011-09-03 16:11:11
21166	21166	1.452	167.002	49	20110903_p_121167.BMP	2011-09-03 16:11:14
21169	21169	1.466	173.002	50	20110903_p_121170.BMP	2011-09-03 16:11:17
21171	21171	1.457	169.002	49	20110903_p_121172.BMP	2011-09-03 16:11:19
21174	21174	1.447	165.002	39	20110903_p_121175.BMP	2011-09-03 16:11:22
21177	21177	1.432	159.003	30	20110903_p_121178.BMP	2011-09-03 16:11:25
21179	21179	1.466	173.002	44	20110903_p_121180.BMP	2011-09-03 16:11:27
21182	21182	1.462	171.002	25	20110903_p_121183.BMP	2011-09-03 16:11:30
21185	21185	1.427	157.003	47	20110903_p_121186.BMP	2011-09-03 16:11:33
21188	21188	1.462	171.002	25	20110903_p_121189.BMP	2011-09-03 16:11:36
21190	21190	1.432	159.003	30	20110903_p_121191.BMP	2011-09-03 16:11:38
21193	21193	1.452	167.002	49	20110903_p_121194.BMP	2011-09-03 16:11:41
21196	21196	1.447	165.002	43	20110903_p_121197.BMP	2011-09-03 16:11:44
21199	21199	1.462	171.002	48	20110903_p_121200.BMP	2011-09-03 16:11:47
21201	21201	1.452	167.002	49	20110903_p_121202.BMP	2011-09-03 16:11:49
21204	21204	1.457	169.002	25	20110903_p_121205.BMP	2011-09-03 16:11:53
21207	21207	1.438	161.003	49	20110903_p_121208.BMP	2011-09-03 16:11:56
21209	21209	1.452	167.002	49	20110903_p_121210.BMP	2011-09-03 16:11:58
21220	21220	1.457	169.002	49	20110903_p_121221.BMP	2011-09-03 16:12:09
21223	21223	1.466	173.002	47	20110903_p_121224.BMP	2011-09-03 16:12:12
21226	21226	1.452	167.002	49	20110903_p_121227.BMP	2011-09-03 16:12:15
21229	21229	1.457	169.002	49	20110903_p_121230.BMP	2011-09-03 16:12:18
21231	21231	1.452	167.002	42	20110903_p_121232.BMP	2011-09-03 16:12:20
21234	21234	1.457	169.002	49	20110903_p_121235.BMP	2011-09-03 16:12:23
21237	21237	1.427	157.003	49	20110903_p_121238.BMP	2011-09-03 16:12:26
21240	21240	1.438	161.003	48	20110903_p_121241.BMP	2011-09-03 16:12:29
21242	21242	1.452	167.002	45	20110903_p_121243.BMP	2011-09-03 16:12:31
21245	21245	1.457	169.002	47	20110903_p_121246.BMP	2011-09-03 16:12:34
21248	21248	1.447	165.002	48	20110903_p_121249.BMP	2011-09-03 16:12:37
21250	21250	1.457	169.002	49	20110903_p_121251.BMP	2011-09-03 16:12:39
21253	21253	1.447	165.002	49	20110903_p_121254.BMP	2011-09-03 16:12:42
21256	21256	1.452	167.002	49	20110903_p_121257.BMP	2011-09-03 16:12:45
21259	21259	1.457	169.002	49	20110903_p_121260.BMP	2011-09-03 16:12:48
21261	21261	1.462	171.002	25	20110903_p_121262.BMP	2011-09-03 16:12:51
21264	21264	1.447	165.002	39	20110903_p_121265.BMP	2011-09-03 16:12:54
21267	21267	1.447	165.002	25	20110903_p_121268.BMP	2011-09-03 16:12:57
21269	21269	1.457	169.002	47	20110903_p_121270.BMP	2011-09-03 16:12:59
21272	21272	1.438	161.003	49	20110903_p_121273.BMP	2011-09-03 16:13:02
21275	21275	1.452	167.002	49	20110903_p_121276.BMP	2011-09-03 16:13:05
21278	21278	1.457	169.002	45	20110903_p_121279.BMP	2011-09-03 16:13:08
21280	21280	1.442	163.002	40	20110903_p_121281.BMP	2011-09-03 16:13:10
21283	21283	1.457	169.002	45	20110903_p_121284.BMP	2011-09-03 16:13:13
21286	21286	1.427	157.003	49	20110903_p_121287.BMP	2011-09-03 16:13:16
21288	21288	1.447	165.002	39	20110903_p_121289.BMP	2011-09-03 16:13:18
21291	21291	1.457	169.002	49	20110903_p_121292.BMP	2011-09-03 16:13:21
21294	21294	1.452	167.002	45	20110903_p_121295.BMP	2011-09-03 16:13:24
21297	21297	1.442	163.002	46	20110903_p_121298.BMP	2011-09-03 16:13:27
21299	21299	1.471	175.002	26	20110903_p_121300.BMP	2011-09-03 16:13:29
21302	21302	1.452	167.002	45	20110903_p_121303.BMP	2011-09-03 16:13:33
21305	21305	1.447	165.002	43	20110903_p_121306.BMP	2011-09-03 16:13:36
21307	21307	1.452	167.002	49	20110903_p_121308.BMP	2011-09-03 16:13:38
21310	21310	1.447	165.002	43	20110903_p_121311.BMP	2011-09-03 16:13:41
21313	21313	1.447	165.002	49	20110903_p_121314.BMP	2011-09-03 16:13:44
21316	21316	1.452	167.002	49	20110903_p_121317.BMP	2011-09-03 16:13:47
21318	21318	1.457	169.002	49	20110903_p_121319.BMP	2011-09-03 16:13:49
21324	21324	1.442	163.002	38	20110903_p_121325.BMP	2011-09-03 16:13:55
21327	21327	1.457	169.002	48	20110903_p_121328.BMP	2011-09-03 16:13:58
21329	21329	2.932	173.009	53	20110903_p_121330.BMP	2011-09-03 16:14:00
21332	21332	1.447	165.002	49	20110903_p_121333.BMP	2011-09-03 16:14:03
21335	21335	1.442	163.002	40	20110903_p_121336.BMP	2011-09-03 16:14:06
21337	21337	1.462	171.002	50	20110903_p_121338.BMP	2011-09-03 16:14:08
21340	21340	1.466	173.002	47	20110903_p_121341.BMP	2011-09-03 16:14:11
21343	21343	1.452	167.002	49	20110903_p_121344.BMP	2011-09-03 16:14:15
21346	21346	1.438	161.003	49	20110903_p_121347.BMP	2011-09-03 16:14:18
21348	21348	2.923	171.009	71	20110903_p_121349.BMP	2011-09-03 16:14:20
21351	21351	1.452	167.002	49	20110903_p_121352.BMP	2011-09-03 16:14:23
21354	21354	1.457	169.002	25	20110903_p_121355.BMP	2011-09-03 16:14:26
21356	21356	1.447	165.002	43	20110903_p_121357.BMP	2011-09-03 16:14:28
21359	21359	1.457	169.002	49	20110903_p_121360.BMP	2011-09-03 16:14:31
21362	21362	1.452	167.002	49	20110903_p_121363.BMP	2011-09-03 16:14:34
21365	21365	1.457	169.002	49	20110903_p_121366.BMP	2011-09-03 16:14:37
21367	21367	1.447	165.002	49	20110903_p_121368.BMP	2011-09-03 16:14:39
21370	21370	1.452	167.002	49	20110903_p_121371.BMP	2011-09-03 16:14:42
21375	21375	1.457	169.002	25	20110903_p_121376.BMP	2011-09-03 16:14:47
21381	21381	1.462	171.002	48	20110903_p_121382.BMP	2011-09-03 16:14:53
21384	21384	1.457	169.002	49	20110903_p_121385.BMP	2011-09-03 16:14:56
21386	21386	1.462	171.002	48	20110903_p_121387.BMP	2011-09-03 16:14:59
21389	21389	1.457	169.002	49	20110903_p_121390.BMP	2011-09-03 16:15:02
21392	21392	1.447	165.002	39	20110903_p_121393.BMP	2011-09-03 16:15:05
21394	21394	1.471	175.002	25	20110903_p_121395.BMP	2011-09-03 16:15:07
21397	21397	1.466	173.002	47	20110903_p_121398.BMP	2011-09-03 16:15:10
21400	21400	1.452	167.002	46	20110903_p_121401.BMP	2011-09-03 16:15:13
21403	21403	1.452	167.002	49	20110903_p_121404.BMP	2011-09-03 16:15:16
21405	21405	1.457	169.002	49	20110903_p_121406.BMP	2011-09-03 16:15:18
21411	21411	1.438	161.003	34	20110903_p_121412.BMP	2011-09-03 16:15:24
21413	21413	1.452	167.002	47	20110903_p_121414.BMP	2011-09-03 16:15:26
21416	21416	2.95	177.009	55	20110903_p_121417.BMP	2011-09-03 16:15:29
21419	21419	1.457	169.002	49	20110903_p_121420.BMP	2011-09-03 16:15:32
21422	21422	1.466	173.002	47	20110903_p_121423.BMP	2011-09-03 16:15:35
21424	21424	2.865	159.01	54	20110903_p_121425.BMP	2011-09-03 16:15:37
21427	21427	1.457	169.002	49	20110903_p_121428.BMP	2011-09-03 16:15:41
21432	21432	1.452	167.002	49	20110903_p_121433.BMP	2011-09-03 16:15:46
21435	21435	1.457	169.002	49	20110903_p_121436.BMP	2011-09-03 16:15:49
21438	21438	1.462	171.002	49	20110903_p_121439.BMP	2011-09-03 16:15:52
21441	21441	1.462	171.002	47	20110903_p_121442.BMP	2011-09-03 16:15:55
21443	21443	1.457	169.002	49	20110903_p_121444.BMP	2011-09-03 16:15:57
21446	21446	1.462	171.002	46	20110903_p_121447.BMP	2011-09-03 16:16:00
21449	21449	1.452	167.002	48	20110903_p_121450.BMP	2011-09-03 16:16:03
21452	21452	1.452	167.002	49	20110903_p_121453.BMP	2011-09-03 16:16:06
21457	21457	1.462	171.002	47	20110903_p_121458.BMP	2011-09-03 16:16:11
21460	21460	1.447	165.002	48	20110903_p_121461.BMP	2011-09-03 16:16:14
21462	21462	1.452	167.002	49	20110903_p_121463.BMP	2011-09-03 16:16:16
21468	21468	1.457	169.002	49	20110903_p_121469.BMP	2011-09-03 16:16:22
21476	21476	1.452	167.002	49	20110903_p_121477.BMP	2011-09-03 16:16:30
21479	21479	1.457	169.002	49	20110903_p_121480.BMP	2011-09-03 16:16:33
21482	21482	1.457	169.002	48	20110903_p_121483.BMP	2011-09-03 16:16:37
21484	21484	1.452	167.002	49	20110903_p_121485.BMP	2011-09-03 16:16:39
21487	21487	1.442	163.002	40	20110903_p_121488.BMP	2011-09-03 16:16:42
21490	21490	2.95	177.009	55	20110903_p_121491.BMP	2011-09-03 16:16:45
21492	21492	1.442	163.002	45	20110903_p_121493.BMP	2011-09-03 16:16:47
21495	21495	1.466	173.002	47	20110903_p_121496.BMP	2011-09-03 16:16:50
21498	21498	1.457	169.002	48	20110903_p_121499.BMP	2011-09-03 16:16:53
21501	21501	1.457	169.002	45	20110903_p_121502.BMP	2011-09-03 16:16:56
21503	21503	1.452	167.002	49	20110903_p_121504.BMP	2011-09-03 16:16:58
21506	21506	1.447	165.002	49	20110903_p_121507.BMP	2011-09-03 16:17:01
21509	21509	1.447	165.002	25	20110903_p_121510.BMP	2011-09-03 16:17:04
21511	21511	1.452	167.002	49	20110903_p_121512.BMP	2011-09-03 16:17:06
21514	21514	1.462	171.002	49	20110903_p_121515.BMP	2011-09-03 16:17:09
21517	21517	1.475	177.002	26	20110903_p_121518.BMP	2011-09-03 16:17:12
21520	21520	1.462	171.002	49	20110903_p_121521.BMP	2011-09-03 16:17:15
21522	21522	1.447	165.002	25	20110903_p_121523.BMP	2011-09-03 16:17:17
21525	21525	1.457	169.002	49	20110903_p_121526.BMP	2011-09-03 16:17:20
21528	21528	1.457	169.002	45	20110903_p_121529.BMP	2011-09-03 16:17:23
21531	21531	1.432	159.003	30	20110903_p_121532.BMP	2011-09-03 16:17:27
21533	21533	1.462	171.002	45	20110903_p_121534.BMP	2011-09-03 16:17:28
21536	21536	1.471	175.002	25	20110903_p_121537.BMP	2011-09-03 16:17:32
21539	21539	1.457	169.002	49	20110903_p_121540.BMP	2011-09-03 16:17:35
21547	21547	2.95	177.009	55	20110903_p_121548.BMP	2011-09-03 16:17:43
21550	21550	1.442	163.002	47	20110903_p_121551.BMP	2011-09-03 16:17:46
21552	21552	1.438	161.003	34	20110903_p_121553.BMP	2011-09-03 16:17:48
21555	21555	1.452	167.002	49	20110903_p_121556.BMP	2011-09-03 16:17:51
21566	21566	1.462	171.002	49	20110903_p_121567.BMP	2011-09-03 16:18:02
21569	21569	1.452	167.002	49	20110903_p_121570.BMP	2011-09-03 16:18:05
21574	21574	1.457	169.002	49	20110903_p_121575.BMP	2011-09-03 16:18:10
21577	21577	1.452	167.002	49	20110903_p_121578.BMP	2011-09-03 16:18:13
21580	21580	2.95	177.009	56	20110903_p_121581.BMP	2011-09-03 16:18:17
21582	21582	1.457	169.002	49	20110903_p_121583.BMP	2011-09-03 16:18:19
21585	21585	1.452	167.002	49	20110903_p_121586.BMP	2011-09-03 16:18:22
21588	21588	2.932	173.009	53	20110903_p_121589.BMP	2011-09-03 16:18:25
21591	21591	1.457	169.002	49	20110903_p_121592.BMP	2011-09-03 16:18:28
21593	21593	1.452	167.002	49	20110903_p_121594.BMP	2011-09-03 16:18:30
21599	21599	1.466	173.002	54	20110903_p_121600.BMP	2011-09-03 16:18:36
21601	21601	1.447	165.002	49	20110903_p_121602.BMP	2011-09-03 16:18:38
21604	21604	1.452	167.002	49	20110903_p_121605.BMP	2011-09-03 16:18:41
21607	21607	1.457	169.002	49	20110903_p_121608.BMP	2011-09-03 16:18:44
21613	21613	1.452	167.002	49	20110903_p_121614.BMP	2011-09-03 16:18:50
21615	21615	1.457	169.002	49	20110903_p_121616.BMP	2011-09-03 16:18:52
21618	21618	1.471	175.002	52	20110903_p_121619.BMP	2011-09-03 16:18:55
21620	21620	2.95	177.009	55	20110903_p_121621.BMP	2011-09-03 16:18:57
21623	21623	1.438	161.003	49	20110903_p_121624.BMP	2011-09-03 16:19:00
21626	21626	1.452	167.002	49	20110903_p_121627.BMP	2011-09-03 16:19:03
21629	21629	1.457	169.002	49	20110903_p_121630.BMP	2011-09-03 16:19:07
21631	21631	1.457	169.002	50	20110903_p_121632.BMP	2011-09-03 16:19:09
21634	21634	1.462	171.002	50	20110903_p_121635.BMP	2011-09-03 16:19:12
21637	21637	1.466	173.002	50	20110903_p_121638.BMP	2011-09-03 16:19:15
21640	21640	1.447	165.002	49	20110903_p_121641.BMP	2011-09-03 16:19:18
21642	21642	1.466	173.002	50	20110903_p_121643.BMP	2011-09-03 16:19:20
21645	21645	1.452	167.002	49	20110903_p_121646.BMP	2011-09-03 16:19:23
21648	21648	1.466	173.002	50	20110903_p_121649.BMP	2011-09-03 16:19:26
21650	21650	1.457	169.002	49	20110903_p_121651.BMP	2011-09-03 16:19:28
21653	21653	1.471	175.002	54	20110903_p_121654.BMP	2011-09-03 16:19:31
21656	21656	1.452	167.002	49	20110903_p_121657.BMP	2011-09-03 16:19:34
21659	21659	1.466	173.002	47	20110903_p_121660.BMP	2011-09-03 16:19:37
21661	21661	1.452	167.002	49	20110903_p_121662.BMP	2011-09-03 16:19:39
21664	21664	1.466	173.002	47	20110903_p_121665.BMP	2011-09-03 16:19:42
21667	21667	1.452	167.002	49	20110903_p_121668.BMP	2011-09-03 16:19:45
21675	21675	1.447	165.002	49	20110903_p_121676.BMP	2011-09-03 16:19:53
21680	21680	1.452	167.002	49	20110903_p_121681.BMP	2011-09-03 16:19:59
21683	21683	1.452	167.002	42	20110903_p_121684.BMP	2011-09-03 16:20:02
21686	21686	1.457	169.002	45	20110903_p_121687.BMP	2011-09-03 16:20:05
21689	21689	1.457	169.002	47	20110903_p_121690.BMP	2011-09-03 16:20:08
21691	21691	1.457	169.002	49	20110903_p_121692.BMP	2011-09-03 16:20:10
21694	21694	1.452	167.002	45	20110903_p_121695.BMP	2011-09-03 16:20:13
21697	21697	1.457	169.002	49	20110903_p_121698.BMP	2011-09-03 16:20:16
21699	21699	1.452	167.002	49	20110903_p_121700.BMP	2011-09-03 16:20:18
21702	21702	1.466	173.002	50	20110903_p_121703.BMP	2011-09-03 16:20:21
21705	21705	1.452	167.002	49	20110903_p_121706.BMP	2011-09-03 16:20:24
21710	21710	1.457	169.002	49	20110903_p_121711.BMP	2011-09-03 16:20:29
21713	21713	2.95	177.009	55	20110903_p_121714.BMP	2011-09-03 16:20:32
21716	21716	1.447	165.002	49	20110903_p_121717.BMP	2011-09-03 16:20:35
21719	21719	1.452	167.002	49	20110903_p_121720.BMP	2011-09-03 16:20:38
21724	21724	1.438	161.003	49	20110903_p_121725.BMP	2011-09-03 16:20:44
21727	21727	1.462	171.002	47	20110903_p_121728.BMP	2011-09-03 16:20:47
21729	21729	1.457	169.002	49	20110903_p_121730.BMP	2011-09-03 16:20:49
21732	21732	1.466	173.002	47	20110903_p_121733.BMP	2011-09-03 16:20:52
21735	21735	1.442	163.002	40	20110903_p_121736.BMP	2011-09-03 16:20:55
21737	21737	1.447	165.002	25	20110903_p_121738.BMP	2011-09-03 16:20:57
21740	21740	1.427	157.003	48	20110903_p_121741.BMP	2011-09-03 16:21:01
21742	21742	1.438	161.003	34	20110903_p_121743.BMP	2011-09-03 16:21:03
21745	21745	1.452	167.002	49	20110903_p_121746.BMP	2011-09-03 16:21:06
21747	21747	1.466	173.002	47	20110903_p_121748.BMP	2011-09-03 16:21:08
21750	21750	2.95	177.009	56	20110903_p_121751.BMP	2011-09-03 16:21:11
21753	21753	1.462	171.002	46	20110903_p_121754.BMP	2011-09-03 16:21:14
21756	21756	1.457	169.002	49	20110903_p_121757.BMP	2011-09-03 16:21:17
21758	21758	1.438	161.003	48	20110903_p_121759.BMP	2011-09-03 16:21:20
21761	21761	1.452	167.002	49	20110903_p_121762.BMP	2011-09-03 16:21:23
21763	21763	1.471	175.002	26	20110903_p_121764.BMP	2011-09-03 16:21:25
21766	21766	1.452	167.002	49	20110903_p_121767.BMP	2011-09-03 16:21:28
21769	21769	1.452	167.002	45	20110903_p_121770.BMP	2011-09-03 16:21:31
21772	21772	1.452	167.002	42	20110903_p_121773.BMP	2011-09-03 16:21:34
21774	21774	1.457	169.002	50	20110903_p_121775.BMP	2011-09-03 16:21:36
21777	21777	1.452	167.002	42	20110903_p_121778.BMP	2011-09-03 16:21:39
21780	21780	1.462	171.002	48	20110903_p_121781.BMP	2011-09-03 16:21:42
21782	21782	1.452	167.002	49	20110903_p_121783.BMP	2011-09-03 16:21:44
21791	21791	1.447	165.002	49	20110903_p_121792.BMP	2011-09-03 16:21:53
21793	21793	1.457	169.002	45	20110903_p_121794.BMP	2011-09-03 16:21:55
21799	21799	1.457	169.002	49	20110903_p_121800.BMP	2011-09-03 16:22:01
21802	21802	1.452	167.002	49	20110903_p_121803.BMP	2011-09-03 16:22:05
21804	21804	1.457	169.002	49	20110903_p_121805.BMP	2011-09-03 16:22:06
21813	21813	1.442	163.002	47	20110903_p_121814.BMP	2011-09-03 16:22:16
21815	21815	1.452	167.002	49	20110903_p_121816.BMP	2011-09-03 16:22:18
21818	21818	1.442	163.002	42	20110903_p_121819.BMP	2011-09-03 16:22:21
21821	21821	2.932	173.009	52	20110903_p_121822.BMP	2011-09-03 16:22:24
21823	21823	1.452	167.002	42	20110903_p_121824.BMP	2011-09-03 16:22:26
21826	21826	2.95	177.009	55	20110903_p_121827.BMP	2011-09-03 16:22:29
21829	21829	1.457	169.002	49	20110903_p_121830.BMP	2011-09-03 16:22:32
21832	21832	1.447	165.002	49	20110903_p_121833.BMP	2011-09-03 16:22:35
21834	21834	1.452	167.002	49	20110903_p_121835.BMP	2011-09-03 16:22:37
21840	21840	1.457	169.002	49	20110903_p_121841.BMP	2011-09-03 16:22:43
21845	21845	1.447	165.002	49	20110903_p_121846.BMP	2011-09-03 16:22:49
21848	21848	1.452	167.002	49	20110903_p_121849.BMP	2011-09-03 16:22:51
21851	21851	1.462	171.002	50	20110903_p_121852.BMP	2011-09-03 16:22:55
21853	21853	1.457	169.002	49	20110903_p_121854.BMP	2011-09-03 16:22:57
21856	21856	1.447	165.002	49	20110903_p_121857.BMP	2011-09-03 16:23:00
21859	21859	2.932	173.009	52	20110903_p_121860.BMP	2011-09-03 16:23:03
21861	21861	1.452	167.002	49	20110903_p_121862.BMP	2011-09-03 16:23:05
21872	21872	2.932	173.009	52	20110903_p_121873.BMP	2011-09-03 16:23:16
21875	21875	1.452	167.002	45	20110903_p_121876.BMP	2011-09-03 16:23:19
21878	21878	1.457	169.002	48	20110903_p_121879.BMP	2011-09-03 16:23:22
21881	21881	1.462	171.002	47	20110903_p_121882.BMP	2011-09-03 16:23:25
21883	21883	1.457	169.002	49	20110903_p_121884.BMP	2011-09-03 16:23:27
21886	21886	1.452	167.002	49	20110903_p_121887.BMP	2011-09-03 16:23:30
21889	21889	1.447	165.002	49	20110903_p_121890.BMP	2011-09-03 16:23:33
21891	21891	1.457	169.002	49	20110903_p_121892.BMP	2011-09-03 16:23:36
21897	21897	1.457	169.002	48	20110903_p_121898.BMP	2011-09-03 16:23:42
21900	21900	1.447	165.002	49	20110903_p_121901.BMP	2011-09-03 16:23:45
21902	21902	1.452	167.002	49	20110903_p_121903.BMP	2011-09-03 16:23:47
21905	21905	1.457	169.002	49	20110903_p_121906.BMP	2011-09-03 16:23:50
21911	21911	1.438	161.003	49	20110903_p_121912.BMP	2011-09-03 16:23:56
21913	21913	1.452	167.002	49	20110903_p_121914.BMP	2011-09-03 16:23:58
21916	21916	1.447	165.002	49	20110903_p_121917.BMP	2011-09-03 16:24:01
21919	21919	1.447	165.002	48	20110903_p_121920.BMP	2011-09-03 16:24:04
21921	21921	1.438	161.003	49	20110903_p_121922.BMP	2011-09-03 16:24:06
21924	21924	1.457	169.002	48	20110903_p_121925.BMP	2011-09-03 16:24:09
21927	21927	1.452	167.002	45	20110903_p_121928.BMP	2011-09-03 16:24:12
21930	21930	1.466	173.002	44	20110903_p_121931.BMP	2011-09-03 16:24:15
21932	21932	1.462	171.002	48	20110903_p_121933.BMP	2011-09-03 16:24:17
21935	21935	1.447	165.002	43	20110903_p_121936.BMP	2011-09-03 16:24:20
21938	21938	1.432	159.003	30	20110903_p_121939.BMP	2011-09-03 16:24:23
21941	21941	1.452	167.002	49	20110903_p_121942.BMP	2011-09-03 16:24:26
21943	21943	1.466	173.002	50	20110903_p_121944.BMP	2011-09-03 16:24:28
21946	21946	1.432	159.003	30	20110903_p_121947.BMP	2011-09-03 16:24:31
21949	21949	1.447	165.002	39	20110903_p_121950.BMP	2011-09-03 16:24:34
21952	21952	1.466	173.002	47	20110903_p_121953.BMP	2011-09-03 16:24:37
21954	21954	1.452	167.002	49	20110903_p_121955.BMP	2011-09-03 16:24:39
21957	21957	1.447	165.002	49	20110903_p_121958.BMP	2011-09-03 16:24:43
21960	21960	1.452	167.002	49	20110903_p_121961.BMP	2011-09-03 16:24:46
21962	21962	1.432	159.003	30	20110903_p_121963.BMP	2011-09-03 16:24:48
21965	21965	1.438	161.003	48	20110903_p_121966.BMP	2011-09-03 16:24:51
21968	21968	1.447	165.002	49	20110903_p_121969.BMP	2011-09-03 16:24:54
21970	21970	1.452	167.002	49	20110903_p_121971.BMP	2011-09-03 16:24:56
21976	21976	1.457	169.002	49	20110903_p_121977.BMP	2011-09-03 16:25:02
21979	21979	1.442	163.002	49	20110903_p_121980.BMP	2011-09-03 16:25:05
21982	21982	1.432	159.003	30	20110903_p_121983.BMP	2011-09-03 16:25:08
21984	21984	1.457	169.002	49	20110903_p_121985.BMP	2011-09-03 16:25:10
21987	21987	1.452	167.002	49	20110903_p_121988.BMP	2011-09-03 16:25:13
21990	21990	1.447	165.002	49	20110903_p_121991.BMP	2011-09-03 16:25:16
21993	21993	1.452	167.002	49	20110903_p_121994.BMP	2011-09-03 16:25:19
21995	21995	1.452	167.002	42	20110903_p_121996.BMP	2011-09-03 16:25:21
21998	21998	1.457	169.002	49	20110903_p_121999.BMP	2011-09-03 16:25:24
22004	22004	2.95	177.009	56	20110903_p_122005.BMP	2011-09-03 16:25:30
22006	22006	1.447	165.002	43	20110903_p_122007.BMP	2011-09-03 16:25:33
22009	22009	1.462	171.002	47	20110903_p_122010.BMP	2011-09-03 16:25:36
22012	22012	1.452	167.002	49	20110903_p_122013.BMP	2011-09-03 16:25:39
22014	22014	1.462	171.002	46	20110903_p_122015.BMP	2011-09-03 16:25:41
22017	22017	1.466	173.002	47	20110903_p_122018.BMP	2011-09-03 16:25:44
22020	22020	1.438	161.003	42	20110903_p_122021.BMP	2011-09-03 16:25:47
22023	22023	1.442	163.002	40	20110903_p_122024.BMP	2011-09-03 16:25:50
22025	22025	1.466	173.002	47	20110903_p_122026.BMP	2011-09-03 16:25:52
22028	22028	1.462	171.002	50	20110903_p_122029.BMP	2011-09-03 16:25:55
22031	22031	1.438	161.003	49	20110903_p_122032.BMP	2011-09-03 16:25:58
22034	22034	1.452	167.002	49	20110903_p_122035.BMP	2011-09-03 16:26:01
22036	22036	1.438	161.003	34	20110903_p_122037.BMP	2011-09-03 16:26:03
22039	22039	1.471	175.002	26	20110903_p_122040.BMP	2011-09-03 16:26:06
22042	22042	1.447	165.002	43	20110903_p_122043.BMP	2011-09-03 16:26:09
22044	22044	1.447	165.002	49	20110903_p_122045.BMP	2011-09-03 16:26:11
22047	22047	1.452	167.002	49	20110903_p_122048.BMP	2011-09-03 16:26:14
22050	22050	1.466	173.002	47	20110903_p_122051.BMP	2011-09-03 16:26:17
22053	22053	1.466	173.002	50	20110903_p_122054.BMP	2011-09-03 16:26:21
22055	22055	2.895	165.01	50	20110903_p_122056.BMP	2011-09-03 16:26:23
22058	22058	1.447	165.002	49	20110903_p_122059.BMP	2011-09-03 16:26:26
22061	22061	1.452	167.002	49	20110903_p_122062.BMP	2011-09-03 16:26:29
22063	22063	1.457	169.002	49	20110903_p_122064.BMP	2011-09-03 16:26:31
22066	22066	1.447	165.002	49	20110903_p_122067.BMP	2011-09-03 16:26:34
22071	22071	1.438	161.003	49	20110903_p_122072.BMP	2011-09-03 16:26:39
22074	22074	1.447	165.002	49	20110903_p_122075.BMP	2011-09-03 16:26:42
22077	22077	2.941	175.009	55	20110903_p_122078.BMP	2011-09-03 16:26:45
22080	22080	1.457	169.002	49	20110903_p_122081.BMP	2011-09-03 16:26:48
22090	22090	1.466	173.002	47	20110903_p_122091.BMP	2011-09-03 16:26:59
22093	22093	1.462	171.002	46	20110903_p_122094.BMP	2011-09-03 16:27:02
22096	22096	1.452	167.002	49	20110903_p_122097.BMP	2011-09-03 16:27:05
22099	22099	2.905	167.01	67	20110903_p_122100.BMP	2011-09-03 16:27:08
22101	22101	1.447	165.002	49	20110903_p_122102.BMP	2011-09-03 16:27:10
