# Supplementary material for: Exploratory behavior of re-orienting foragers differs from other flight patterns of honeybees
Source: PLoS One. 2018 Aug 29;13(8):e0202171. doi: 10.1371/journal.pone.0202171 (PMC6114720; doi:10.1371/journal.pone.0202171)
Supplement: S1 Textfiles — The duration of a flight was measured at the hive. Bees usually flew low at the start and end of their flight and could not be detected by the radar during this time. Therefore, the time between the first and the last signal in the textfile deviates from the flight duration recorded at the hive by monitoring take off and landing of the bees. For incomplete flights the time between the first and the last signal was used to calculate the flight duration, but these values were not analyzed any further. Due to the usage of different watches to record the start- and end time of a flight there might be deviations from the times in the textfile because not all watches were synchronized with the radar. (ZIP) [file pone.0202171.s005.zip › Re-orientation_flight1_Hive1_03.09.11_wh97_1509.txt]

frame	time	x	y	value	filename	filedate
17429	17429	134.88	310.225	102	20110903_p_117430.BMP	2011-09-03 15:07:27
17435	17435	130.833	300.245	18	20110903_p_117436.BMP	2011-09-03 15:07:33
17438	17438	130.951	302.194	86	20110903_p_117439.BMP	2011-09-03 15:07:36
17440	17440	134.88	310.225	126	20110903_p_117441.BMP	2011-09-03 15:07:38
17446	17446	143.58	310.808	74	20110903_p_117447.BMP	2011-09-03 15:07:44
17448	17448	139.498	300.845	120	20110903_p_117449.BMP	2011-09-03 15:07:47
17451	17451	144.16	320.543	19	20110903_p_117452.BMP	2011-09-03 15:07:50
17459	17459	151.317	295.908	25	20110903_p_117460.BMP	2011-09-03 15:07:58
17470	17470	166.76	268.483	107	20110903_p_117471.BMP	2011-09-03 15:08:09
17481	17481	182.255	243.559	119	20110903_p_117482.BMP	2011-09-03 15:08:20
17484	17484	195.413	252.2	71	20110903_p_117485.BMP	2011-09-03 15:08:23
17487	17487	198.033	241.301	119	20110903_p_117488.BMP	2011-09-03 15:08:26
17489	17489	193.938	235.378	104	20110903_p_117490.BMP	2011-09-03 15:08:28
17490	17490	204.752	236.381	93	20110903_p_117491.BMP	2011-09-03 15:08:29
17492	17492	218.424	248.667	90	20110903_p_117493.BMP	2011-09-03 15:08:31
17498	17498	239.452	239.452	28	20110903_p_117499.BMP	2011-09-03 15:08:37
17500	17500	232.317	220.617	54	20110903_p_117501.BMP	2011-09-03 15:08:40
17501	17501	232.644	224.275	64	20110903_p_117502.BMP	2011-09-03 15:08:40
17503	17503	233.504	213.49	102	20110903_p_117504.BMP	2011-09-03 15:08:43
17506	17506	240.261	206.891	79	20110903_p_117507.BMP	2011-09-03 15:08:45
17511	17511	262.528	206.993	109	20110903_p_117512.BMP	2011-09-03 15:08:51
17514	17514	261.134	190.829	73	20110903_p_117515.BMP	2011-09-03 15:08:54
17517	17517	284.157	196.204	99	20110903_p_117518.BMP	2011-09-03 15:08:57
17520	17520	291.768	196.774	38	20110903_p_117521.BMP	2011-09-03 15:09:00
17523	17523	294.335	180.999	116	20110903_p_117524.BMP	2011-09-03 15:09:03
17525	17525	304.798	167.639	117	20110903_p_117526.BMP	2011-09-03 15:09:05
17528	17528	309.836	157.458	105	20110903_p_117529.BMP	2011-09-03 15:09:08
17531	17531	328.677	149.863	107	20110903_p_117532.BMP	2011-09-03 15:09:11
17534	17534	323.891	135.661	27	20110903_p_117535.BMP	2011-09-03 15:09:14
17539	17539	340.819	124.399	77	20110903_p_117540.BMP	2011-09-03 15:09:19
17542	17542	350.38	119.642	63	20110903_p_117543.BMP	2011-09-03 15:09:22
17555	17555	394.696	93.481	50	20110903_p_117556.BMP	2011-09-03 15:09:35
17561	17561	414.194	81.795	26	20110903_p_117562.BMP	2011-09-03 15:09:41
17564	17564	433.969	76.994	118	20110903_p_117565.BMP	2011-09-03 15:09:44
17566	17566	455.775	72.15	7	20110903_p_117567.BMP	2011-09-03 15:09:46
17569	17569	451.544	59.737	54	20110903_p_117570.BMP	2011-09-03 15:09:50
17578	17578	489.299	47.866	75	20110903_p_117579.BMP	2011-09-03 15:09:59
17586	17586	491.092	26.593	13	20110903_p_117587.BMP	2011-09-03 15:10:07
17663	17663	531.017	-12.516	70	20110903_p_117664.BMP	2011-09-03 15:11:27
17665	17665	537.05	-21.482	72	20110903_p_117666.BMP	2011-09-03 15:11:29
17666	17666	535.051	-21.474	64	20110903_p_117667.BMP	2011-09-03 15:11:30
17668	17668	547.109	-32.288	90	20110903_p_117669.BMP	2011-09-03 15:11:32
17682	17682	571.339	-59.477	62	20110903_p_117683.BMP	2011-09-03 15:11:47
17685	17685	571.425	-66.696	27	20110903_p_117686.BMP	2011-09-03 15:11:50
17693	17693	627.677	-92.787	61	20110903_p_117694.BMP	2011-09-03 15:11:58
17698	17698	625.937	-109.175	45	20110903_p_117699.BMP	2011-09-03 15:12:03
