# Supplementary material for: Exploratory behavior of re-orienting foragers differs from other flight patterns of honeybees
Source: PLoS One. 2018 Aug 29;13(8):e0202171. doi: 10.1371/journal.pone.0202171 (PMC6114720; doi:10.1371/journal.pone.0202171)
Supplement: S1 Textfiles — The duration of a flight was measured at the hive. Bees usually flew low at the start and end of their flight and could not be detected by the radar during this time. Therefore, the time between the first and the last signal in the textfile deviates from the flight duration recorded at the hive by monitoring take off and landing of the bees. For incomplete flights the time between the first and the last signal was used to calculate the flight duration, but these values were not analyzed any further. Due to the usage of different watches to record the start- and end time of a flight there might be deviations from the times in the textfile because not all watches were synchronized with the radar. (ZIP) [file pone.0202171.s005.zip › Re-orientation_flight1_Hive1_03.09.11_wh98_1734-1749.txt]

frame	time	x	y	value	filename	filedate
23	23	166.258	310.462	149	20110903_p2_24.BMP	2011-09-03 17:41:02
26	26	173.328	310.971	130	20110903_p2_27.BMP	2011-09-03 17:41:04
28	28	174.711	305.319	97	20110903_p2_29.BMP	2011-09-03 17:41:06
31	31	179.766	301.871	95	20110903_p2_32.BMP	2011-09-03 17:41:10
34	34	188.664	302.542	130	20110903_p2_35.BMP	2011-09-03 17:41:12
36	36	191.825	297.075	145	20110903_p2_37.BMP	2011-09-03 17:41:16
39	39	196.491	287.961	93	20110903_p2_40.BMP	2011-09-03 17:41:18
42	42	196.348	286.058	74	20110903_p2_43.BMP	2011-09-03 17:41:22
44	44	207.552	292.614	126	20110903_p2_45.BMP	2011-09-03 17:41:24
47	47	202.436	295.998	83	20110903_p2_48.BMP	2011-09-03 17:41:26
50	50	211.438	296.695	140	20110903_p2_51.BMP	2011-09-03 17:41:30
52	52	216.295	289.529	144	20110903_p2_53.BMP	2011-09-03 17:41:32
55	55	213.764	279.93	161	20110903_p2_56.BMP	2011-09-03 17:41:34
57	57	219.342	282.255	129	20110903_p2_58.BMP	2011-09-03 17:41:36
60	60	227.741	297.947	29	20110903_p2_61.BMP	2011-09-03 17:41:40
66	66	210.443	283.419	119	20110903_p2_67.BMP	2011-09-03 17:41:46
68	68	204.3	273.525	109	20110903_p2_69.BMP	2011-09-03 17:41:48
71	71	191.138	264.91	109	20110903_p2_72.BMP	2011-09-03 17:41:52
74	74	181.286	252.803	116	20110903_p2_75.BMP	2011-09-03 17:41:54
76	76	171.288	259.426	101	20110903_p2_77.BMP	2011-09-03 17:41:56
82	82	174.261	274.796	76	20110903_p2_83.BMP	2011-09-03 17:42:02
85	85	179.632	299.951	55	20110903_p2_86.BMP	2011-09-03 17:42:06
87	87	183.05	298.304	129	20110903_p2_88.BMP	2011-09-03 17:42:08
90	90	190.717	306.509	13	20110903_p2_91.BMP	2011-09-03 17:42:10
92	92	192.099	300.899	63	20110903_p2_93.BMP	2011-09-03 17:42:12
95	95	198.846	295.72	100	20110903_p2_96.BMP	2011-09-03 17:42:16
100	100	190.255	276.122	71	20110903_p2_101.BMP	2011-09-03 17:42:22
101	101	190.255	276.122	72	20110903_p2_102.BMP	2011-09-03 17:42:22
103	103	175.283	265.429	93	20110903_p2_104.BMP	2011-09-03 17:42:24
108	108	166.001	258.962	117	20110903_p2_109.BMP	2011-09-03 17:42:30
111	111	161.862	251.051	75	20110903_p2_112.BMP	2011-09-03 17:42:32
114	114	159.302	241.416	123	20110903_p2_115.BMP	2011-09-03 17:42:36
116	116	160.386	234.032	130	20110903_p2_117.BMP	2011-09-03 17:42:38
119	119	170.945	235.05	133	20110903_p2_120.BMP	2011-09-03 17:42:40
122	122	173.623	226.038	113	20110903_p2_123.BMP	2011-09-03 17:42:44
124	124	174.689	218.769	71	20110903_p2_125.BMP	2011-09-03 17:42:46
125	125	176.466	218.948	108	20110903_p2_126.BMP	2011-09-03 17:42:48
127	127	185.386	219.839	132	20110903_p2_128.BMP	2011-09-03 17:42:50
130	130	196.687	226.437	93	20110903_p2_131.BMP	2011-09-03 17:42:52
133	133	197.797	219.225	82	20110903_p2_134.BMP	2011-09-03 17:42:56
135	135	208.327	216.594	133	20110903_p2_136.BMP	2011-09-03 17:42:58
138	138	213.157	229.81	62	20110903_p2_139.BMP	2011-09-03 17:43:00
141	141	212.822	226.123	85	20110903_p2_142.BMP	2011-09-03 17:43:04
143	143	207.537	227.461	81	20110903_p2_144.BMP	2011-09-03 17:43:06
146	146	216.446	246.648	125	20110903_p2_147.BMP	2011-09-03 17:43:08
148	148	209.827	253.471	121	20110903_p2_149.BMP	2011-09-03 17:43:10
154	154	201.001	277.009	85	20110903_p2_155.BMP	2011-09-03 17:43:18
157	157	202.712	299.81	120	20110903_p2_158.BMP	2011-09-03 17:43:20
159	159	208.247	302.128	107	20110903_p2_160.BMP	2011-09-03 17:43:22
167	167	197.738	305.131	102	20110903_p2_168.BMP	2011-09-03 17:43:30
170	170	191.687	295.164	103	20110903_p2_171.BMP	2011-09-03 17:43:34
175	175	208.519	305.942	144	20110903_p2_176.BMP	2011-09-03 17:43:38
178	178	201.19	303.49	12	20110903_p2_179.BMP	2011-09-03 17:43:42
181	181	199.26	301.444	89	20110903_p2_182.BMP	2011-09-03 17:43:44
183	183	198.662	318.544	80	20110903_p2_184.BMP	2011-09-03 17:43:48
186	186	193.545	322.003	95	20110903_p2_187.BMP	2011-09-03 17:43:50
189	189	195.836	329.829	134	20110903_p2_190.BMP	2011-09-03 17:43:54
197	197	221.054	331.581	88	20110903_p2_198.BMP	2011-09-03 17:44:02
199	199	228.182	330.173	121	20110903_p2_200.BMP	2011-09-03 17:44:04
202	202	225.461	316.678	40	20110903_p2_203.BMP	2011-09-03 17:44:06
205	205	220.894	303.087	120	20110903_p2_206.BMP	2011-09-03 17:44:10
207	207	222.293	297.53	99	20110903_p2_208.BMP	2011-09-03 17:44:12
210	210	229.282	294.302	129	20110903_p2_211.BMP	2011-09-03 17:44:14
213	213	238.122	291.228	120	20110903_p2_214.BMP	2011-09-03 17:44:18
215	215	245.862	297.441	79	20110903_p2_216.BMP	2011-09-03 17:44:20
218	218	257.695	309.58	130	20110903_p2_219.BMP	2011-09-03 17:44:24
220	220	267.044	312.129	113	20110903_p2_221.BMP	2011-09-03 17:44:26
221	221	262.956	306.205	140	20110903_p2_222.BMP	2011-09-03 17:44:26
226	226	270.427	334.98	106	20110903_p2_227.BMP	2011-09-03 17:44:32
234	234	229.225	318.847	79	20110903_p2_235.BMP	2011-09-03 17:44:40
236	236	227.012	313.001	134	20110903_p2_237.BMP	2011-09-03 17:44:42
239	239	226.744	309.196	80	20110903_p2_240.BMP	2011-09-03 17:44:46
241	241	214.77	293.178	133	20110903_p2_242.BMP	2011-09-03 17:44:48
244	244	205.325	286.776	128	20110903_p2_245.BMP	2011-09-03 17:44:50
250	250	200.076	288.246	81	20110903_p2_251.BMP	2011-09-03 17:44:56
252	252	199.499	280.651	116	20110903_p2_253.BMP	2011-09-03 17:44:58
255	255	189.197	262.867	120	20110903_p2_256.BMP	2011-09-03 17:45:02
258	258	198.455	267.41	125	20110903_p2_259.BMP	2011-09-03 17:45:04
260	260	203.695	265.982	100	20110903_p2_261.BMP	2011-09-03 17:45:06
263	263	204.879	258.618	29	20110903_p2_264.BMP	2011-09-03 17:45:10
266	266	205.733	247.548	87	20110903_p2_267.BMP	2011-09-03 17:45:14
268	268	218.739	252.392	88	20110903_p2_269.BMP	2011-09-03 17:45:16
271	271	223.732	247.283	126	20110903_p2_272.BMP	2011-09-03 17:45:18
274	274	220.715	254.412	100	20110903_p2_275.BMP	2011-09-03 17:45:22
276	276	222.089	271.254	125	20110903_p2_277.BMP	2011-09-03 17:45:24
279	279	212.103	281.673	126	20110903_p2_280.BMP	2011-09-03 17:45:26
282	282	215.464	302.676	12	20110903_p2_283.BMP	2011-09-03 17:45:30
284	284	200.64	295.859	54	20110903_p2_285.BMP	2011-09-03 17:45:32
287	287	198.425	290.006	132	20110903_p2_288.BMP	2011-09-03 17:45:34
292	292	189.902	295.026	127	20110903_p2_293.BMP	2011-09-03 17:45:40
295	295	194.158	304.862	78	20110903_p2_296.BMP	2011-09-03 17:45:44
298	298	193.613	297.213	70	20110903_p2_299.BMP	2011-09-03 17:45:46
300	300	188.664	302.542	27	20110903_p2_301.BMP	2011-09-03 17:45:48
303	303	189.458	314.056	17	20110903_p2_304.BMP	2011-09-03 17:45:52
309	309	198.139	310.873	126	20110903_p2_310.BMP	2011-09-03 17:45:58
311	311	203.918	317.015	7	20110903_p2_312.BMP	2011-09-03 17:46:00
314	314	206.61	330.576	99	20110903_p2_315.BMP	2011-09-03 17:46:02
317	317	205.585	315.231	101	20110903_p2_318.BMP	2011-09-03 17:46:06
319	319	206.853	307.715	18	20110903_p2_320.BMP	2011-09-03 17:46:08
324	324	204.647	301.854	136	20110903_p2_325.BMP	2011-09-03 17:46:12
330	330	193.474	295.303	91	20110903_p2_331.BMP	2011-09-03 17:46:20
332	332	191.408	291.347	31	20110903_p2_333.BMP	2011-09-03 17:46:22
335	335	191.408	291.347	132	20110903_p2_336.BMP	2011-09-03 17:46:24
338	338	192.335	280.067	37	20110903_p2_339.BMP	2011-09-03 17:46:28
341	341	185.345	281.388	114	20110903_p2_342.BMP	2011-09-03 17:46:30
343	343	186.881	302.408	11	20110903_p2_344.BMP	2011-09-03 17:46:32
349	349	164.242	306.471	61	20110903_p2_350.BMP	2011-09-03 17:46:38
351	351	151.826	303.651	92	20110903_p2_352.BMP	2011-09-03 17:46:40
359	359	134.88	310.225	105	20110903_p2_360.BMP	2011-09-03 17:46:50
362	362	130.951	302.194	108	20110903_p2_363.BMP	2011-09-03 17:46:52
379	379	135.332	318.03	80	20110903_p2_380.BMP	2011-09-03 17:47:10
381	381	131.183	306.094	67	20110903_p2_382.BMP	2011-09-03 17:47:12
389	389	131.412	309.996	40	20110903_p2_390.BMP	2011-09-03 17:47:20
