# Supplementary material for: Exploratory behavior of re-orienting foragers differs from other flight patterns of honeybees
Source: PLoS One. 2018 Aug 29;13(8):e0202171. doi: 10.1371/journal.pone.0202171 (PMC6114720; doi:10.1371/journal.pone.0202171)
Supplement: S1 Textfiles — The duration of a flight was measured at the hive. Bees usually flew low at the start and end of their flight and could not be detected by the radar during this time. Therefore, the time between the first and the last signal in the textfile deviates from the flight duration recorded at the hive by monitoring take off and landing of the bees. For incomplete flights the time between the first and the last signal was used to calculate the flight duration, but these values were not analyzed any further. Due to the usage of different watches to record the start- and end time of a flight there might be deviations from the times in the textfile because not all watches were synchronized with the radar. (ZIP) [file pone.0202171.s005.zip › Re-orientation_flight1_Hive1_04.09.11_wl72_1700-1717.txt]

frame	time	x	y	value	filename	filedate
7162	7162	138.925	320.205	124	20110904_p2_7163.BMP	2011-09-04 16:58:06
7164	7164	134.995	312.175	115	20110904_p2_7165.BMP	2011-09-04 16:58:08
7167	7167	136.846	314.239	102	20110904_p2_7168.BMP	2011-09-04 16:58:11
7170	7170	136.846	314.239	109	20110904_p2_7171.BMP	2011-09-04 16:58:14
7173	7173	136.266	304.496	97	20110904_p2_7174.BMP	2011-09-04 16:58:17
7175	7175	141.837	310.69	116	20110904_p2_7176.BMP	2011-09-04 16:58:19
7178	7178	138.813	318.254	95	20110904_p2_7179.BMP	2011-09-04 16:58:23
7181	7181	129.68	309.884	136	20110904_p2_7182.BMP	2011-09-04 16:58:25
7184	7184	131.067	304.144	100	20110904_p2_7185.BMP	2011-09-04 16:58:28
7186	7186	145.793	318.71	135	20110904_p2_7187.BMP	2011-09-04 16:58:31
7189	7189	149.175	316.996	90	20110904_p2_7190.BMP	2011-09-04 16:58:34
7192	7192	162.178	329.476	104	20110904_p2_7193.BMP	2011-09-04 16:58:37
7195	7195	161.706	321.711	156	20110904_p2_7196.BMP	2011-09-04 16:58:40
7197	7197	168.646	320.257	128	20110904_p2_7198.BMP	2011-09-04 16:58:42
7200	7200	177.504	320.873	129	20110904_p2_7201.BMP	2011-09-04 16:58:45
7203	7203	180.807	317.265	90	20110904_p2_7204.BMP	2011-09-04 16:58:48
7206	7206	182.071	309.69	100	20110904_p2_7207.BMP	2011-09-04 16:58:51
7208	7208	187.281	308.163	57	20110904_p2_7209.BMP	2011-09-04 16:58:53
7211	7211	200.196	314.837	106	20110904_p2_7212.BMP	2011-09-04 16:58:56
7214	7214	215.752	333.122	110	20110904_p2_7215.BMP	2011-09-04 16:58:59
7216	7216	207.646	319.191	107	20110904_p2_7217.BMP	2011-09-04 16:59:01
7219	7219	204.305	322.768	114	20110904_p2_7220.BMP	2011-09-04 16:59:04
7222	7222	209.833	325.07	119	20110904_p2_7223.BMP	2011-09-04 16:59:07
7227	7227	215.247	325.453	39	20110904_p2_7228.BMP	2011-09-04 16:59:13
7228	7228	226.992	339.622	147	20110904_p2_7229.BMP	2011-09-04 16:59:14
7293	7293	234.14	338.202	139	20110904_p2_7294.BMP	2011-09-04 17:00:20
7296	7296	231.818	330.426	9	20110904_p2_7297.BMP	2011-09-04 17:00:23
7318	7318	233.124	322.92	114	20110904_p2_7319.BMP	2011-09-04 17:00:46
7321	7321	234.553	317.337	92	20110904_p2_7322.BMP	2011-09-04 17:00:49
7324	7324	243.68	317.994	117	20110904_p2_7325.BMP	2011-09-04 17:00:52
7326	7326	251.524	326.114	56	20110904_p2_7327.BMP	2011-09-04 17:00:54
7346	7346	236.435	292.974	134	20110904_p2_7347.BMP	2011-09-04 17:01:14
7357	7357	240.784	278.353	94	20110904_p2_7358.BMP	2011-09-04 17:01:26
7359	7359	230.901	268.252	90	20110904_p2_7360.BMP	2011-09-04 17:01:28
7362	7362	216.494	268.926	115	20110904_p2_7363.BMP	2011-09-04 17:01:31
7365	7365	202.501	273.376	110	20110904_p2_7366.BMP	2011-09-04 17:01:34
7368	7368	186.835	277.728	96	20110904_p2_7369.BMP	2011-09-04 17:01:37
7371	7371	172.346	272.742	93	20110904_p2_7372.BMP	2011-09-04 17:01:40
7373	7373	159.882	269.802	108	20110904_p2_7374.BMP	2011-09-04 17:01:42
7376	7376	147.081	261.109	105	20110904_p2_7377.BMP	2011-09-04 17:01:45
7379	7379	133.403	261.865	100	20110904_p2_7380.BMP	2011-09-04 17:01:48
7381	7381	123.93	272.647	100	20110904_p2_7382.BMP	2011-09-04 17:01:50
7384	7384	128.007	282.612	116	20110904_p2_7385.BMP	2011-09-04 17:01:53
7387	7387	119.912	289.787	30	20110904_p2_7388.BMP	2011-09-04 17:01:56
7390	7390	133.145	310.11	144	20110904_p2_7391.BMP	2011-09-04 17:01:59
7392	7392	138.121	306.561	138	20110904_p2_7393.BMP	2011-09-04 17:02:01
7395	7395	136.617	310.34	11	20110904_p2_7396.BMP	2011-09-04 17:02:04
7398	7398	134.88	310.225	100	20110904_p2_7399.BMP	2011-09-04 17:02:07
7401	7401	128.987	298.178	29	20110904_p2_7402.BMP	2011-09-04 17:02:10
7403	7403	133.259	312.062	65	20110904_p2_7404.BMP	2011-09-04 17:02:12
7406	7406	132.915	306.209	107	20110904_p2_7407.BMP	2011-09-04 17:02:15
7409	7409	136.027	300.603	59	20110904_p2_7410.BMP	2011-09-04 17:02:18
7412	7412	130.474	294.403	95	20110904_p2_7413.BMP	2011-09-04 17:02:21
7415	7415	141.718	308.744	111	20110904_p2_7416.BMP	2011-09-04 17:02:24
7420	7420	140.442	316.417	155	20110904_p2_7421.BMP	2011-09-04 17:02:29
7423	7423	132.323	296.47	122	20110904_p2_7424.BMP	2011-09-04 17:02:32
7426	7426	122.21	299.665	151	20110904_p2_7427.BMP	2011-09-04 17:02:35
7428	7428	119.912	289.787	133	20110904_p2_7429.BMP	2011-09-04 17:02:37
7431	7431	128.382	288.444	108	20110904_p2_7432.BMP	2011-09-04 17:02:41
7434	7434	132.782	277.183	59	20110904_p2_7435.BMP	2011-09-04 17:02:44
7437	7437	143.293	279.921	94	20110904_p2_7438.BMP	2011-09-04 17:02:47
7440	7440	149.832	274.693	118	20110904_p2_7441.BMP	2011-09-04 17:02:50
7442	7442	157.922	290.644	113	20110904_p2_7443.BMP	2011-09-04 17:02:52
7447	7447	155.454	305.838	77	20110904_p2_7448.BMP	2011-09-04 17:02:57
7448	7448	163.349	319.892	104	20110904_p2_7449.BMP	2011-09-04 17:02:58
7450	7450	164.242	306.471	34	20110904_p2_7451.BMP	2011-09-04 17:03:00
7456	7456	175.099	311.099	126	20110904_p2_7457.BMP	2011-09-04 17:03:07
7458	7458	159.676	290.778	143	20110904_p2_7459.BMP	2011-09-04 17:03:09
7461	7461	149.311	291.911	128	20110904_p2_7462.BMP	2011-09-04 17:03:12
7464	7464	145.695	289.716	117	20110904_p2_7465.BMP	2011-09-04 17:03:15
7467	7467	130.386	267.374	115	20110904_p2_7468.BMP	2011-09-04 17:03:18
7469	7469	123.93	272.647	123	20110904_p2_7470.BMP	2011-09-04 17:03:20
7472	7472	104.852	265.407	41	20110904_p2_7473.BMP	2011-09-04 17:03:23
7474	7474	96.558	266.761	75	20110904_p2_7475.BMP	2011-09-04 17:03:25
7475	7475	92.621	256.738	136	20110904_p2_7476.BMP	2011-09-04 17:03:26
7477	7477	84.305	256.158	128	20110904_p2_7478.BMP	2011-09-04 17:03:28
7480	7480	77.253	247.854	137	20110904_p2_7481.BMP	2011-09-04 17:03:31
7483	7483	73.416	237.803	135	20110904_p2_7484.BMP	2011-09-04 17:03:34
7486	7486	74.932	235.955	105	20110904_p2_7487.BMP	2011-09-04 17:03:37
7488	7488	82.862	232.652	142	20110904_p2_7489.BMP	2011-09-04 17:03:40
7491	7491	91.224	235.261	101	20110904_p2_7492.BMP	2011-09-04 17:03:43
7494	7494	95.332	224.03	102	20110904_p2_7495.BMP	2011-09-04 17:03:46
7497	7497	104.978	221.09	94	20110904_p2_7498.BMP	2011-09-04 17:03:49
7499	7499	111.5	219.815	126	20110904_p2_7500.BMP	2011-09-04 17:03:51
7502	7502	121.777	222.723	97	20110904_p2_7503.BMP	2011-09-04 17:03:54
7505	7505	130.109	221.668	115	20110904_p2_7506.BMP	2011-09-04 17:03:57
7508	7508	136.254	214.8	128	20110904_p2_7509.BMP	2011-09-04 17:04:00
7511	7511	146.425	214.006	97	20110904_p2_7512.BMP	2011-09-04 17:04:03
7513	7513	145.306	202.789	61	20110904_p2_7514.BMP	2011-09-04 17:04:05
7516	7516	154.2	205.6	129	20110904_p2_7517.BMP	2011-09-04 17:04:08
7519	7519	167.606	218.051	114	20110904_p2_7520.BMP	2011-09-04 17:04:11
7521	7521	159.268	204.313	72	20110904_p2_7522.BMP	2011-09-04 17:04:13
7522	7522	168.828	212.659	58	20110904_p2_7523.BMP	2011-09-04 17:04:14
7524	7524	179.469	232.157	112	20110904_p2_7525.BMP	2011-09-04 17:04:16
7527	7527	178.863	245.109	74	20110904_p2_7528.BMP	2011-09-04 17:04:19
7530	7530	190.359	255.481	104	20110904_p2_7531.BMP	2011-09-04 17:04:22
7532	7532	194.124	280.213	85	20110904_p2_7533.BMP	2011-09-04 17:04:25
7535	7535	190.549	279.921	81	20110904_p2_7536.BMP	2011-09-04 17:04:28
7538	7538	192.37	304.727	30	20110904_p2_7539.BMP	2011-09-04 17:04:31
7543	7543	183.209	327.037	37	20110904_p2_7544.BMP	2011-09-04 17:04:36
7554	7554	175.813	384.7	127	20110904_p2_7555.BMP	2011-09-04 17:04:47
7557	7557	166.995	386.175	113	20110904_p2_7558.BMP	2011-09-04 17:04:50
7559	7559	156.239	383.653	131	20110904_p2_7560.BMP	2011-09-04 17:04:52
7562	7562	137.757	365.057	148	20110904_p2_7563.BMP	2011-09-04 17:04:55
7565	7565	130.194	352.894	16	20110904_p2_7566.BMP	2011-09-04 17:04:58
7568	7568	126.701	352.709	149	20110904_p2_7569.BMP	2011-09-04 17:05:02
7570	7570	121.201	346.532	152	20110904_p2_7571.BMP	2011-09-04 17:05:04
7573	7573	107.072	339.911	145	20110904_p2_7574.BMP	2011-09-04 17:05:07
7576	7576	103.279	331.846	142	20110904_p2_7577.BMP	2011-09-04 17:05:10
7579	7579	101.209	323.868	148	20110904_p2_7580.BMP	2011-09-04 17:05:13
7581	7581	102.833	321.986	145	20110904_p2_7582.BMP	2011-09-04 17:05:15
7584	7584	106.998	302.604	136	20110904_p2_7585.BMP	2011-09-04 17:05:18
7587	7587	111.697	295.08	129	20110904_p2_7588.BMP	2011-09-04 17:05:21
7590	7590	116.487	289.552	105	20110904_p2_7591.BMP	2011-09-04 17:05:24
7593	7593	130.714	298.297	58	20110904_p2_7594.BMP	2011-09-04 17:05:27
7595	7595	129.728	282.74	128	20110904_p2_7596.BMP	2011-09-04 17:05:29
7598	7598	144.214	293.459	123	20110904_p2_7599.BMP	2011-09-04 17:05:32
7601	7601	147.038	284.052	128	20110904_p2_7602.BMP	2011-09-04 17:05:35
7604	7604	155.627	282.805	49	20110904_p2_7605.BMP	2011-09-04 17:05:38
7606	7606	168.058	285.698	10	20110904_p2_7607.BMP	2011-09-04 17:05:40
7609	7609	171.018	278.323	94	20110904_p2_7610.BMP	2011-09-04 17:05:43
7612	7612	157.537	262.008	123	20110904_p2_7613.BMP	2011-09-04 17:05:46
7615	7615	144.59	251.389	102	20110904_p2_7616.BMP	2011-09-04 17:05:49
7617	7617	137.374	246.945	116	20110904_p2_7618.BMP	2011-09-04 17:05:51
7620	7620	127.859	234.678	129	20110904_p2_7621.BMP	2011-09-04 17:05:54
7623	7623	115.187	223.975	123	20110904_p2_7624.BMP	2011-09-04 17:05:58
7626	7626	126.701	221.325	101	20110904_p2_7627.BMP	2011-09-04 17:06:01
7628	7628	120.204	205.612	101	20110904_p2_7629.BMP	2011-09-04 17:06:03
7631	7631	110.312	189.55	124	20110904_p2_7632.BMP	2011-09-04 17:06:06
7634	7634	113.652	189.939	129	20110904_p2_7635.BMP	2011-09-04 17:06:09
7637	7637	112.855	182.424	122	20110904_p2_7638.BMP	2011-09-04 17:06:12
7639	7639	118.949	177.651	132	20110904_p2_7640.BMP	2011-09-04 17:06:14
7642	7642	126.783	173.168	136	20110904_p2_7643.BMP	2011-09-04 17:06:17
7645	7645	138.59	172.848	121	20110904_p2_7646.BMP	2011-09-04 17:06:20
7648	7648	152.544	174.561	104	20110904_p2_7649.BMP	2011-09-04 17:06:23
7650	7650	162.73	172.21	93	20110904_p2_7651.BMP	2011-09-04 17:06:25
7653	7653	165.026	161.883	83	20110904_p2_7654.BMP	2011-09-04 17:06:28
7656	7656	172.21	162.73	121	20110904_p2_7657.BMP	2011-09-04 17:06:31
7659	7659	184.486	160.63	100	20110904_p2_7660.BMP	2011-09-04 17:06:34
7661	7661	187.535	155.749	85	20110904_p2_7662.BMP	2011-09-04 17:06:36
7664	7664	208.209	161.402	135	20110904_p2_7665.BMP	2011-09-04 17:06:39
7667	7667	211.738	160.016	88	20110904_p2_7668.BMP	2011-09-04 17:06:42
7670	7670	222.76	159.347	108	20110904_p2_7671.BMP	2011-09-04 17:06:45
7673	7673	233.863	158.634	129	20110904_p2_7674.BMP	2011-09-04 17:06:49
7675	7675	241.416	159.302	73	20110904_p2_7676.BMP	2011-09-04 17:06:50
7678	7678	252.635	158.516	76	20110904_p2_7679.BMP	2011-09-04 17:06:54
7681	7681	258.039	155.485	118	20110904_p2_7682.BMP	2011-09-04 17:06:57
7683	7683	256.978	143.315	58	20110904_p2_7684.BMP	2011-09-04 17:06:59
7684	7684	264.944	147.375	74	20110904_p2_7685.BMP	2011-09-04 17:07:00
7686	7686	277.99	143.157	133	20110904_p2_7687.BMP	2011-09-04 17:07:02
7689	7689	287.52	142.089	83	20110904_p2_7690.BMP	2011-09-04 17:07:05
7692	7692	299.149	142.852	36	20110904_p2_7693.BMP	2011-09-04 17:07:08
7694	7694	303.155	144.841	33	20110904_p2_7695.BMP	2011-09-04 17:07:10
7695	7695	304.156	158.837	31	20110904_p2_7696.BMP	2011-09-04 17:07:11
7697	7697	320.502	172.185	17	20110904_p2_7698.BMP	2011-09-04 17:07:13
7700	7700	301.871	179.766	43	20110904_p2_7701.BMP	2011-09-04 17:07:16
7705	7705	292.332	203.953	46	20110904_p2_7706.BMP	2011-09-04 17:07:21
7708	7708	286.175	221.445	87	20110904_p2_7709.BMP	2011-09-04 17:07:24
7711	7711	288.35	225.22	81	20110904_p2_7712.BMP	2011-09-04 17:07:27
7714	7714	284.431	223.117	144	20110904_p2_7715.BMP	2011-09-04 17:07:31
7716	7716	280.368	219.197	59	20110904_p2_7717.BMP	2011-09-04 17:07:33
7719	7719	280.222	217.384	114	20110904_p2_7720.BMP	2011-09-04 17:07:36
7722	7722	263.143	214.226	139	20110904_p2_7723.BMP	2011-09-04 17:07:39
7724	7724	236.877	210.186	124	20110904_p2_7725.BMP	2011-09-04 17:07:41
7727	7727	248.068	232.881	65	20110904_p2_7728.BMP	2011-09-04 17:07:44
7730	7730	256.709	248.208	103	20110904_p2_7731.BMP	2011-09-04 17:07:47
7733	7733	244.37	254.553	70	20110904_p2_7734.BMP	2011-09-04 17:07:50
7735	7735	252.64	266.296	80	20110904_p2_7736.BMP	2011-09-04 17:07:52
7738	7738	244.453	278.642	27	20110904_p2_7739.BMP	2011-09-04 17:07:55
7741	7741	258.318	292.76	98	20110904_p2_7742.BMP	2011-09-04 17:07:58
7744	7744	276.292	312.783	134	20110904_p2_7745.BMP	2011-09-04 17:08:01
7746	7746	287.558	315.442	136	20110904_p2_7747.BMP	2011-09-04 17:08:03
7749	7749	293.268	317.707	149	20110904_p2_7750.BMP	2011-09-04 17:08:06
7752	7752	308.822	328.123	120	20110904_p2_7753.BMP	2011-09-04 17:08:09
7757	7757	321.695	325.211	54	20110904_p2_7758.BMP	2011-09-04 17:08:14
7760	7760	328.853	320.06	70	20110904_p2_7761.BMP	2011-09-04 17:08:17
7768	7768	373.172	335.855	67	20110904_p2_7769.BMP	2011-09-04 17:08:26
7771	7771	378.657	332.436	41	20110904_p2_7772.BMP	2011-09-04 17:08:29
7774	7774	389.873	329.345	84	20110904_p2_7775.BMP	2011-09-04 17:08:32
7777	7777	396.977	320.43	74	20110904_p2_7778.BMP	2011-09-04 17:08:35
7782	7782	412.306	321.277	34	20110904_p2_7783.BMP	2011-09-04 17:08:40
7793	7793	437.745	294.808	50	20110904_p2_7794.BMP	2011-09-04 17:08:51
7796	7796	429.113	277.766	96	20110904_p2_7797.BMP	2011-09-04 17:08:54
7799	7799	428.514	266.71	67	20110904_p2_7800.BMP	2011-09-04 17:08:57
7802	7802	410.369	252.943	103	20110904_p2_7803.BMP	2011-09-04 17:09:00
7804	7804	394.255	241.129	54	20110904_p2_7805.BMP	2011-09-04 17:09:02
7807	7807	384.59	240.588	165	20110904_p2_7808.BMP	2011-09-04 17:09:05
7810	7810	399.957	239.622	57	20110904_p2_7811.BMP	2011-09-04 17:09:08
7813	7813	370.519	230.701	163	20110904_p2_7814.BMP	2011-09-04 17:09:11
7815	7815	357.031	229.893	65	20110904_p2_7816.BMP	2011-09-04 17:09:13
7821	7821	332.747	210.338	121	20110904_p2_7822.BMP	2011-09-04 17:09:19
7824	7824	318.802	202.251	95	20110904_p2_7825.BMP	2011-09-04 17:09:22
7826	7826	309.492	205.188	125	20110904_p2_7827.BMP	2011-09-04 17:09:25
7827	7827	307.581	205.054	124	20110904_p2_7828.BMP	2011-09-04 17:09:25
7829	7829	293.814	198.707	134	20110904_p2_7830.BMP	2011-09-04 17:09:27
7832	7832	274.522	193.681	129	20110904_p2_7833.BMP	2011-09-04 17:09:30
7835	7835	258.779	185.32	121	20110904_p2_7836.BMP	2011-09-04 17:09:33
7838	7838	239.308	176.593	65	20110904_p2_7839.BMP	2011-09-04 17:09:37
7840	7840	230.634	182.86	115	20110904_p2_7841.BMP	2011-09-04 17:09:39
7843	7843	224.7	178.776	121	20110904_p2_7844.BMP	2011-09-04 17:09:42
7846	7846	202.329	174.812	135	20110904_p2_7847.BMP	2011-09-04 17:09:45
7848	7848	199.346	163.978	125	20110904_p2_7849.BMP	2011-09-04 17:09:47
7851	7851	200.613	158.886	131	20110904_p2_7852.BMP	2011-09-04 17:09:50
7854	7854	194.095	149.549	138	20110904_p2_7855.BMP	2011-09-04 17:09:53
7857	7857	193.104	140.871	79	20110904_p2_7858.BMP	2011-09-04 17:09:56
7859	7859	191.515	127.153	122	20110904_p2_7860.BMP	2011-09-04 17:09:58
7862	7862	206.53	128.684	136	20110904_p2_7863.BMP	2011-09-04 17:10:01
7865	7865	207.507	120.386	96	20110904_p2_7866.BMP	2011-09-04 17:10:04
7868	7868	212.16	110.83	119	20110904_p2_7869.BMP	2011-09-04 17:10:07
7871	7871	217.243	104.657	116	20110904_p2_7872.BMP	2011-09-04 17:10:10
7873	7873	222.094	95.183	111	20110904_p2_7874.BMP	2011-09-04 17:10:12
7876	7876	229.284	89.166	124	20110904_p2_7877.BMP	2011-09-04 17:10:15
7879	7879	224.446	77.45	93	20110904_p2_7880.BMP	2011-09-04 17:10:18
7882	7882	227.988	72.829	54	20110904_p2_7883.BMP	2011-09-04 17:10:21
7884	7884	249.395	70.796	93	20110904_p2_7885.BMP	2011-09-04 17:10:23
7887	7887	254.927	64.538	125	20110904_p2_7888.BMP	2011-09-04 17:10:26
7890	7890	250.613	57.834	79	20110904_p2_7891.BMP	2011-09-04 17:10:30
7893	7893	258.455	56.537	99	20110904_p2_7894.BMP	2011-09-04 17:10:33
7896	7896	272.195	53.787	84	20110904_p2_7897.BMP	2011-09-04 17:10:36
7898	7898	277.897	47.406	86	20110904_p2_7899.BMP	2011-09-04 17:10:38
7901	7901	283.648	40.99	79	20110904_p2_7902.BMP	2011-09-04 17:10:41
7904	7904	293.476	36.272	77	20110904_p2_7905.BMP	2011-09-04 17:10:44
7907	7907	317.346	33.405	120	20110904_p2_7908.BMP	2011-09-04 17:10:47
7909	7909	323.303	31.828	122	20110904_p2_7910.BMP	2011-09-04 17:10:49
7912	7912	333.421	38.731	30	20110904_p2_7913.BMP	2011-09-04 17:10:52
7915	7915	343.367	37.212	124	20110904_p2_7916.BMP	2011-09-04 17:10:55
7920	7920	315.588	43.414	119	20110904_p2_7921.BMP	2011-09-04 17:11:00
7923	7923	297.647	42.993	91	20110904_p2_7924.BMP	2011-09-04 17:11:03
7926	7926	272.058	50.502	137	20110904_p2_7927.BMP	2011-09-04 17:11:06
7928	7928	270.509	60.294	104	20110904_p2_7929.BMP	2011-09-04 17:11:09
7931	7931	263.203	71.487	101	20110904_p2_7932.BMP	2011-09-04 17:11:12
7934	7934	243.484	70.482	109	20110904_p2_7935.BMP	2011-09-04 17:11:15
7937	7937	220.537	77.188	108	20110904_p2_7938.BMP	2011-09-04 17:11:18
7939	7939	201.352	78.992	108	20110904_p2_7940.BMP	2011-09-04 17:11:20
7942	7942	196.865	91.457	93	20110904_p2_7943.BMP	2011-09-04 17:11:23
7945	7945	181.746	91.637	105	20110904_p2_7946.BMP	2011-09-04 17:11:26
7948	7948	173.894	103.726	61	20110904_p2_7949.BMP	2011-09-04 17:11:29
7950	7950	167.508	111.164	110	20110904_p2_7951.BMP	2011-09-04 17:11:31
7953	7953	156.245	121.355	86	20110904_p2_7954.BMP	2011-09-04 17:11:34
7956	7956	143.05	127.992	111	20110904_p2_7957.BMP	2011-09-04 17:11:37
7958	7958	127.711	129.196	112	20110904_p2_7959.BMP	2011-09-04 17:11:39
7961	7961	120.623	138.493	94	20110904_p2_7962.BMP	2011-09-04 17:11:42
7964	7964	110.282	147.539	98	20110904_p2_7965.BMP	2011-09-04 17:11:46
7966	7966	97.054	145.581	112	20110904_p2_7967.BMP	2011-09-04 17:11:48
7969	7969	94.036	159.711	52	20110904_p2_7970.BMP	2011-09-04 17:11:51
7972	7972	104.955	170.362	88	20110904_p2_7973.BMP	2011-09-04 17:11:54
7975	7975	99.8	182.71	80	20110904_p2_7976.BMP	2011-09-04 17:11:57
7977	7977	88.768	185.189	102	20110904_p2_7978.BMP	2011-09-04 17:11:59
7980	7980	92.914	195.12	114	20110904_p2_7981.BMP	2011-09-04 17:12:02
7983	7983	101.826	203.651	126	20110904_p2_7984.BMP	2011-09-04 17:12:05
7986	7986	106.262	198.46	81	20110904_p2_7987.BMP	2011-09-04 17:12:08
7988	7988	113.114	201.091	78	20110904_p2_7989.BMP	2011-09-04 17:12:10
7991	7991	125.466	208.051	109	20110904_p2_7992.BMP	2011-09-04 17:12:13
7994	7994	131.294	216.155	105	20110904_p2_7995.BMP	2011-09-04 17:12:16
7997	7997	132.465	210.667	113	20110904_p2_7998.BMP	2011-09-04 17:12:19
7999	7999	141.775	219.107	105	20110904_p2_8000.BMP	2011-09-04 17:12:21
8002	8002	144.029	224.944	73	20110904_p2_8003.BMP	2011-09-04 17:12:24
8005	8005	149.744	231.127	143	20110904_p2_8006.BMP	2011-09-04 17:12:27
8008	8008	154.385	244.717	84	20110904_p2_8009.BMP	2011-09-04 17:12:30
8010	8010	168.521	268.632	78	20110904_p2_8011.BMP	2011-09-04 17:12:32
8013	8013	156.671	273.342	34	20110904_p2_8014.BMP	2011-09-04 17:12:35
8016	8016	172.809	303.263	14	20110904_p2_8017.BMP	2011-09-04 17:12:38
8017	8017	172.94	305.189	14	20110904_p2_8018.BMP	2011-09-04 17:12:39
8019	8019	155.073	300.033	50	20110904_p2_8020.BMP	2011-09-04 17:12:41
8021	8021	167.477	329.827	7	20110904_p2_8022.BMP	2011-09-04 17:12:43
8024	8024	149.637	324.781	85	20110904_p2_8025.BMP	2011-09-04 17:12:47
8027	8027	147.772	322.719	156	20110904_p2_8028.BMP	2011-09-04 17:12:50
8030	8030	145.324	310.926	136	20110904_p2_8031.BMP	2011-09-04 17:12:53
8032	8032	154.552	319.294	157	20110904_p2_8033.BMP	2011-09-04 17:12:55
8035	8035	157.946	317.591	98	20110904_p2_8036.BMP	2011-09-04 17:12:58
8038	8038	155.826	311.651	134	20110904_p2_8039.BMP	2011-09-04 17:13:01
8041	8041	146.21	297.461	106	20110904_p2_8042.BMP	2011-09-04 17:13:04
8043	8043	141.718	308.744	92	20110904_p2_8044.BMP	2011-09-04 17:13:06
8046	8046	138.471	312.404	128	20110904_p2_8047.BMP	2011-09-04 17:13:09
8049	8049	132.915	306.209	67	20110904_p2_8050.BMP	2011-09-04 17:13:12
8051	8051	135.22	316.078	123	20110904_p2_8052.BMP	2011-09-04 17:13:14
8054	8054	138.121	306.561	99	20110904_p2_8055.BMP	2011-09-04 17:13:17
8057	8057	139.256	326.063	90	20110904_p2_8058.BMP	2011-09-04 17:13:20
8060	8060	140.327	314.468	28	20110904_p2_8061.BMP	2011-09-04 17:13:23
8062	8062	132.915	306.209	119	20110904_p2_8063.BMP	2011-09-04 17:13:25
8068	8068	134.995	312.175	64	20110904_p2_8069.BMP	2011-09-04 17:13:31
8071	8071	135.108	314.126	116	20110904_p2_8072.BMP	2011-09-04 17:13:35
8074	8074	129.567	307.931	27	20110904_p2_8075.BMP	2011-09-04 17:13:38
