# Supplementary material for: Exploratory behavior of re-orienting foragers differs from other flight patterns of honeybees
Source: PLoS One. 2018 Aug 29;13(8):e0202171. doi: 10.1371/journal.pone.0202171 (PMC6114720; doi:10.1371/journal.pone.0202171)
Supplement: S1 Textfiles — The duration of a flight was measured at the hive. Bees usually flew low at the start and end of their flight and could not be detected by the radar during this time. Therefore, the time between the first and the last signal in the textfile deviates from the flight duration recorded at the hive by monitoring take off and landing of the bees. For incomplete flights the time between the first and the last signal was used to calculate the flight duration, but these values were not analyzed any further. Due to the usage of different watches to record the start- and end time of a flight there might be deviations from the times in the textfile because not all watches were synchronized with the radar. (ZIP) [file pone.0202171.s005.zip › Re-orientation_flight1_Hive1_04.09.11_wl97_1601.txt]

frame	time	x	y	value	filename	filedate
3729	3729	133.371	314.014	41	20110904_p2_3730.BMP	2011-09-04 15:59:35
3732	3732	135.661	323.891	162	20110904_p2_3733.BMP	2011-09-04 15:59:38
3735	3735	143.708	343.872	137	20110904_p2_3736.BMP	2011-09-04 15:59:41
3737	3737	135.054	345.327	149	20110904_p2_3738.BMP	2011-09-04 15:59:43
3740	3740	129.719	343.072	142	20110904_p2_3741.BMP	2011-09-04 15:59:46
3743	3743	130.561	360.76	103	20110904_p2_3744.BMP	2011-09-04 15:59:49
3746	3746	131.176	374.541	74	20110904_p2_3747.BMP	2011-09-04 15:59:52
3749	3749	137.455	398.444	85	20110904_p2_3750.BMP	2011-09-04 15:59:55
3751	3751	127.455	413.791	123	20110904_p2_3752.BMP	2011-09-04 15:59:57
3754	3754	120.525	417.472	48	20110904_p2_3755.BMP	2011-09-04 16:00:00
3757	3757	114.147	439.027	96	20110904_p2_3758.BMP	2011-09-04 16:00:04
3759	3759	100.409	454.483	143	20110904_p2_3760.BMP	2011-09-04 16:00:05
3762	3762	95.329	464.287	121	20110904_p2_3763.BMP	2011-09-04 16:00:09
3765	3765	90.137	470.127	9	20110904_p2_3766.BMP	2011-09-04 16:00:12
4042	4042	94.078	488.138	39	20110904_p2_4043.BMP	2011-09-04 16:04:55
4045	4045	92.576	502.045	90	20110904_p2_4046.BMP	2011-09-04 16:04:58
4048	4048	89.151	509.941	102	20110904_p2_4049.BMP	2011-09-04 16:05:01
4050	4050	82.196	521.767	115	20110904_p2_4051.BMP	2011-09-04 16:05:03
4053	4053	84.217	535.764	126	20110904_p2_4054.BMP	2011-09-04 16:05:06
4056	4056	77.371	559.594	66	20110904_p2_4057.BMP	2011-09-04 16:05:09
4059	4059	70.402	579.46	91	20110904_p2_4060.BMP	2011-09-04 16:05:12
4061	4061	66.895	589.402	109	20110904_p2_4062.BMP	2011-09-04 16:05:14
4064	4064	57.827	587.303	80	20110904_p2_4065.BMP	2011-09-04 16:05:17
4067	4067	58.097	617.277	91	20110904_p2_4068.BMP	2011-09-04 16:05:20
4068	4068	58.114	619.276	92	20110904_p2_4069.BMP	2011-09-04 16:05:21
4070	4070	56.489	643.242	35	20110904_p2_4071.BMP	2011-09-04 16:05:23
