# Supplementary material for: Exploratory behavior of re-orienting foragers differs from other flight patterns of honeybees
Source: PLoS One. 2018 Aug 29;13(8):e0202171. doi: 10.1371/journal.pone.0202171 (PMC6114720; doi:10.1371/journal.pone.0202171)
Supplement: S1 Textfiles — The duration of a flight was measured at the hive. Bees usually flew low at the start and end of their flight and could not be detected by the radar during this time. Therefore, the time between the first and the last signal in the textfile deviates from the flight duration recorded at the hive by monitoring take off and landing of the bees. For incomplete flights the time between the first and the last signal was used to calculate the flight duration, but these values were not analyzed any further. Due to the usage of different watches to record the start- and end time of a flight there might be deviations from the times in the textfile because not all watches were synchronized with the radar. (ZIP) [file pone.0202171.s005.zip › Re-orientation_flight1_Hive1_25.08.11_wh63_1548-1553.txt]

frame	time	x	y	value	filename	filedate
20272	20272	140.891	324.22	101	20110825_p1_20273.BMP	2011-08-25 15:46:27
20310	20310	139.036	322.157	149	20110825_p1_20311.BMP	2011-08-25 15:47:06
20313	20313	142.858	328.234	24	20110825_p1_20314.BMP	2011-08-25 15:47:09
20316	20316	134.88	310.225	55	20110825_p1_20317.BMP	2011-08-25 15:47:12
20318	20318	139.036	322.157	71	20110825_p1_20319.BMP	2011-08-25 15:47:14
20321	20321	132.915	306.209	89	20110825_p1_20322.BMP	2011-08-25 15:47:17
20324	20324	141.111	328.125	51	20110825_p1_20325.BMP	2011-08-25 15:47:20
20326	20326	140.78	322.268	70	20110825_p1_20327.BMP	2011-08-25 15:47:22
20329	20329	140.78	322.268	111	20110825_p1_20330.BMP	2011-08-25 15:47:25
20332	20332	136.846	314.239	110	20110825_p1_20333.BMP	2011-08-25 15:47:29
20334	20334	137.072	318.142	77	20110825_p1_20335.BMP	2011-08-25 15:47:31
20337	20337	131.067	304.144	28	20110825_p1_20338.BMP	2011-08-25 15:47:34
20340	20340	133.031	308.159	95	20110825_p1_20341.BMP	2011-08-25 15:47:37
20343	20343	136.959	316.19	88	20110825_p1_20344.BMP	2011-08-25 15:47:40
20345	20345	132.681	302.312	79	20110825_p1_20346.BMP	2011-08-25 15:47:42
20348	20348	140.891	324.22	75	20110825_p1_20349.BMP	2011-08-25 15:47:45
20351	20351	132.915	306.209	84	20110825_p1_20352.BMP	2011-08-25 15:47:48
