# Supplementary material for: Exploratory behavior of re-orienting foragers differs from other flight patterns of honeybees
Source: PLoS One. 2018 Aug 29;13(8):e0202171. doi: 10.1371/journal.pone.0202171 (PMC6114720; doi:10.1371/journal.pone.0202171)
Supplement: S1 Textfiles — The duration of a flight was measured at the hive. Bees usually flew low at the start and end of their flight and could not be detected by the radar during this time. Therefore, the time between the first and the last signal in the textfile deviates from the flight duration recorded at the hive by monitoring take off and landing of the bees. For incomplete flights the time between the first and the last signal was used to calculate the flight duration, but these values were not analyzed any further. Due to the usage of different watches to record the start- and end time of a flight there might be deviations from the times in the textfile because not all watches were synchronized with the radar. (ZIP) [file pone.0202171.s005.zip › Re-orientation_flight1_Hive1_25.08.11_wh77_1609-1635.txt]

frame	time	x	y	value	filename	filedate
21513	21513	136.846	314.239	110	20110825_p1_21514.BMP	2011-08-25 16:07:33
21518	21518	144.385	324.442	78	20110825_p1_21519.BMP	2011-08-25 16:07:38
21817	21817	144.273	322.492	16	20110825_p1_21818.BMP	2011-08-25 16:12:44
21820	21820	145.793	318.71	135	20110825_p1_21821.BMP	2011-08-25 16:12:47
21823	21823	144.385	324.442	11	20110825_p1_21824.BMP	2011-08-25 16:12:50
21826	21826	135.22	316.078	90	20110825_p1_21827.BMP	2011-08-25 16:12:53
21829	21829	140.442	316.417	124	20110825_p1_21830.BMP	2011-08-25 16:12:56
21831	21831	144.963	305.097	110	20110825_p1_21832.BMP	2011-08-25 16:12:58
21834	21834	150.568	311.286	106	20110825_p1_21835.BMP	2011-08-25 16:13:01
21837	21837	149.408	320.887	177	20110825_p1_21838.BMP	2011-08-25 16:13:05
21840	21840	140.891	324.22	156	20110825_p1_21841.BMP	2011-08-25 16:13:07
21842	21842	132.182	323.676	159	20110825_p1_21843.BMP	2011-08-25 16:13:10
21845	21845	123.712	327.074	108	20110825_p1_21846.BMP	2011-08-25 16:13:13
21848	21848	117.81	313.037	137	20110825_p1_21849.BMP	2011-08-25 16:13:16
21851	21851	122.436	303.573	152	20110825_p1_21852.BMP	2011-08-25 16:13:19
21853	21853	125.421	295.993	78	20110825_p1_21854.BMP	2011-08-25 16:13:21
21856	21856	133.683	290.76	112	20110825_p1_21857.BMP	2011-08-25 16:13:24
21859	21859	146.707	305.219	149	20110825_p1_21860.BMP	2011-08-25 16:13:27
21861	21861	148.818	311.166	134	20110825_p1_21862.BMP	2011-08-25 16:13:29
21864	21864	147.07	311.046	119	20110825_p1_21865.BMP	2011-08-25 16:13:32
21867	21867	146.135	324.555	104	20110825_p1_21868.BMP	2011-08-25 16:13:35
21870	21870	139.472	329.971	119	20110825_p1_21871.BMP	2011-08-25 16:13:38
21872	21872	139.79	335.837	165	20110825_p1_21873.BMP	2011-08-25 16:13:40
21875	21875	135.442	353.177	151	20110825_p1_21876.BMP	2011-08-25 16:13:43
21878	21878	124.866	350.651	57	20110825_p1_21879.BMP	2011-08-25 16:13:46
21881	21881	119.553	348.411	152	20110825_p1_21882.BMP	2011-08-25 16:13:49
21884	21884	113.622	332.387	57	20110825_p1_21885.BMP	2011-08-25 16:13:52
21886	21886	118.421	324.811	135	20110825_p1_21887.BMP	2011-08-25 16:13:54
21889	21889	132.602	331.506	164	20110825_p1_21890.BMP	2011-08-25 16:13:58
21892	21892	142.748	326.282	144	20110825_p1_21893.BMP	2011-08-25 16:14:01
21895	21895	152.797	319.176	95	20110825_p1_21896.BMP	2011-08-25 16:14:04
21897	21897	157.082	304.029	103	20110825_p1_21898.BMP	2011-08-25 16:14:06
21900	21900	171.172	305.058	129	20110825_p1_21901.BMP	2011-08-25 16:14:09
21903	21903	183.587	305.978	102	20110825_p1_21904.BMP	2011-08-25 16:14:12
21906	21906	189.902	295.026	115	20110825_p1_21907.BMP	2011-08-25 16:14:15
21908	21908	192.912	287.676	130	20110825_p1_21909.BMP	2011-08-25 16:14:17
21911	21911	197.559	278.609	115	20110825_p1_21912.BMP	2011-08-25 16:14:20
21914	21914	206.25	275.563	119	20110825_p1_21915.BMP	2011-08-25 16:14:23
21917	21917	194.252	259.561	124	20110825_p1_21918.BMP	2011-08-25 16:14:26
21919	21919	182.582	247.316	147	20110825_p1_21920.BMP	2011-08-25 16:14:28
21920	21920	182.582	247.316	122	20110825_p1_21921.BMP	2011-08-25 16:14:29
21922	21922	167.585	236.59	128	20110825_p1_21923.BMP	2011-08-25 16:14:31
21925	21925	158.634	233.863	126	20110825_p1_21926.BMP	2011-08-25 16:14:34
21928	21928	148.345	234.743	147	20110825_p1_21929.BMP	2011-08-25 16:14:37
21930	21930	142.392	245.503	94	20110825_p1_21931.BMP	2011-08-25 16:14:39
21933	21933	130.808	250.171	130	20110825_p1_21934.BMP	2011-08-25 16:14:42
21936	21936	121.554	262.819	134	20110825_p1_21937.BMP	2011-08-25 16:14:45
21939	21939	116.313	260.475	99	20110825_p1_21940.BMP	2011-08-25 16:14:48
22023	22023	112.652	256.324	98	20110825_p1_22024.BMP	2011-08-25 16:16:15
22026	22026	111.358	262.019	126	20110825_p1_22027.BMP	2011-08-25 16:16:18
22029	22029	103.043	263.332	146	20110825_p1_22030.BMP	2011-08-25 16:16:21
22032	22032	90.47	248.793	65	20110825_p1_22033.BMP	2011-08-25 16:16:24
22034	22034	86.733	270.018	105	20110825_p1_22035.BMP	2011-08-25 16:16:26
22037	22037	74.693	261.424	135	20110825_p1_22038.BMP	2011-08-25 16:16:29
22040	22040	68.37	266.97	117	20110825_p1_22041.BMP	2011-08-25 16:16:32
22043	22043	65.325	272.733	103	20110825_p1_22044.BMP	2011-08-25 16:16:35
22045	22045	65.242	270.753	108	20110825_p1_22046.BMP	2011-08-25 16:16:37
22046	22046	61.039	290.348	119	20110825_p1_22047.BMP	2011-08-25 16:16:38
22048	22048	52.973	297.973	127	20110825_p1_22049.BMP	2011-08-25 16:16:40
22051	22051	57.911	296.171	123	20110825_p1_22052.BMP	2011-08-25 16:16:43
22054	22054	68.298	306.508	132	20110825_p1_22055.BMP	2011-08-25 16:16:46
22056	22056	72.962	296.821	104	20110825_p1_22057.BMP	2011-08-25 16:16:48
22059	22059	79.424	291.22	137	20110825_p1_22060.BMP	2011-08-25 16:16:51
22062	22062	91.401	295.808	143	20110825_p1_22063.BMP	2011-08-25 16:16:55
22064	22064	97.873	290.302	143	20110825_p1_22065.BMP	2011-08-25 16:16:57
22067	22067	100.498	276.783	111	20110825_p1_22068.BMP	2011-08-25 16:17:00
22070	22070	100.154	270.909	146	20110825_p1_22071.BMP	2011-08-25 16:17:03
22073	22073	91.188	260.537	129	20110825_p1_22074.BMP	2011-08-25 16:17:06
22076	22076	94.41	258.815	148	20110825_p1_22077.BMP	2011-08-25 16:17:09
22078	22078	90.346	246.838	61	20110825_p1_22079.BMP	2011-08-25 16:17:11
22081	22081	91.358	237.209	118	20110825_p1_22082.BMP	2011-08-25 16:17:14
22084	22084	96.331	237.615	111	20110825_p1_22085.BMP	2011-08-25 16:17:17
22087	22087	104.229	232.512	124	20110825_p1_22088.BMP	2011-08-25 16:17:20
22089	22089	108.79	227.179	118	20110825_p1_22090.BMP	2011-08-25 16:17:22
22092	22092	107.826	215.651	122	20110825_p1_22093.BMP	2011-08-25 16:17:25
22095	22095	104.604	198.279	111	20110825_p1_22096.BMP	2011-08-25 16:17:28
22098	22098	107.177	191.055	132	20110825_p1_22099.BMP	2011-08-25 16:17:31
22100	22100	100.751	192.201	93	20110825_p1_22101.BMP	2011-08-25 16:17:33
22103	22103	88.21	179.461	85	20110825_p1_22104.BMP	2011-08-25 16:17:37
22106	22106	77.183	180.094	125	20110825_p1_22107.BMP	2011-08-25 16:17:40
22108	22108	70.395	192.82	131	20110825_p1_22109.BMP	2011-08-25 16:17:42
22111	22111	62.645	194.047	102	20110825_p1_22112.BMP	2011-08-25 16:17:45
22114	22114	53.503	197.198	112	20110825_p1_22115.BMP	2011-08-25 16:17:48
22116	22116	48.096	212.553	122	20110825_p1_22117.BMP	2011-08-25 16:17:50
22119	22119	45.726	230.207	124	20110825_p1_22120.BMP	2011-08-25 16:17:53
22122	22122	45.645	228.223	114	20110825_p1_22123.BMP	2011-08-25 16:17:56
22125	22125	54.746	254.41	125	20110825_p1_22126.BMP	2011-08-25 16:17:59
22127	22127	58.57	268.448	133	20110825_p1_22128.BMP	2011-08-25 16:18:01
22130	22130	60.135	266.545	105	20110825_p1_22131.BMP	2011-08-25 16:18:04
22133	22133	66.894	270.838	128	20110825_p1_22134.BMP	2011-08-25 16:18:07
22136	22136	65.651	280.656	130	20110825_p1_22137.BMP	2011-08-25 16:18:10
22138	22138	71.048	290.8	136	20110825_p1_22139.BMP	2011-08-25 16:18:12
22141	22141	76.798	308.862	132	20110825_p1_22142.BMP	2011-08-25 16:18:15
22144	22144	80.492	316.938	129	20110825_p1_22145.BMP	2011-08-25 16:18:18
22147	22147	85.341	311.243	117	20110825_p1_22148.BMP	2011-08-25 16:18:22
22149	22149	93.379	301.815	113	20110825_p1_22150.BMP	2011-08-25 16:18:24
22152	22152	103.883	308.298	147	20110825_p1_22153.BMP	2011-08-25 16:18:27
22155	22155	109.608	320.392	125	20110825_p1_22156.BMP	2011-08-25 16:18:30
22157	22157	119.947	320.986	139	20110825_p1_22158.BMP	2011-08-25 16:18:32
22160	22160	130.23	319.656	135	20110825_p1_22161.BMP	2011-08-25 16:18:35
22163	22163	136.501	308.391	129	20110825_p1_22164.BMP	2011-08-25 16:18:38
22166	22166	147.19	312.989	141	20110825_p1_22167.BMP	2011-08-25 16:18:41
22168	22168	145.677	316.763	138	20110825_p1_22169.BMP	2011-08-25 16:18:43
22171	22171	140.442	316.417	156	20110825_p1_22172.BMP	2011-08-25 16:18:46
22174	22174	148.549	336.37	92	20110825_p1_22175.BMP	2011-08-25 16:18:49
22177	22177	148.441	334.418	117	20110825_p1_22178.BMP	2011-08-25 16:18:52
22179	22179	157.563	340.815	119	20110825_p1_22180.BMP	2011-08-25 16:18:54
22182	22182	177.935	357.597	122	20110825_p1_22183.BMP	2011-08-25 16:18:58
22188	22188	176.097	326.549	141	20110825_p1_22189.BMP	2011-08-25 16:19:04
22190	22190	177.873	326.67	109	20110825_p1_22191.BMP	2011-08-25 16:19:06
22193	22193	173.708	316.761	143	20110825_p1_22194.BMP	2011-08-25 16:19:09
22196	22196	162.481	306.344	143	20110825_p1_22197.BMP	2011-08-25 16:19:12
22198	22198	152.935	294.105	16	20110825_p1_22199.BMP	2011-08-25 16:19:14
22201	22201	157.787	288.717	135	20110825_p1_22202.BMP	2011-08-25 16:19:17
22204	22204	160.602	279.381	83	20110825_p1_22205.BMP	2011-08-25 16:19:20
22207	22207	175.123	286.259	107	20110825_p1_22208.BMP	2011-08-25 16:19:23
22209	22209	173.666	267.178	112	20110825_p1_22210.BMP	2011-08-25 16:19:25
22212	22212	169.368	257.373	113	20110825_p1_22213.BMP	2011-08-25 16:19:28
22215	22215	167.055	272.3	148	20110825_p1_22216.BMP	2011-08-25 16:19:31
22218	22218	153.461	276.897	95	20110825_p1_22219.BMP	2011-08-25 16:19:34
22221	22221	145.695	289.716	136	20110825_p1_22222.BMP	2011-08-25 16:19:37
22223	22223	139.498	300.845	137	20110825_p1_22224.BMP	2011-08-25 16:19:39
22226	22226	127.495	301.961	135	20110825_p1_22227.BMP	2011-08-25 16:19:42
22229	22229	122.323	301.618	119	20110825_p1_22230.BMP	2011-08-25 16:19:45
22231	22231	125.343	325.215	115	20110825_p1_22232.BMP	2011-08-25 16:19:47
22232	22232	125.446	327.176	108	20110825_p1_22233.BMP	2011-08-25 16:19:49
22234	22234	114.672	318.72	154	20110825_p1_22235.BMP	2011-08-25 16:19:50
22237	22237	122.178	330.9	100	20110825_p1_22238.BMP	2011-08-25 16:19:54
22240	22240	125.945	336.987	120	20110825_p1_22241.BMP	2011-08-25 16:19:57
22242	22242	122.566	338.758	143	20110825_p1_22243.BMP	2011-08-25 16:19:59
22245	22245	119.28	342.505	149	20110825_p1_22246.BMP	2011-08-25 16:20:02
22248	22248	112.607	348.059	91	20110825_p1_22249.BMP	2011-08-25 16:20:05
22251	22251	104.349	357.523	131	20110825_p1_22252.BMP	2011-08-25 16:20:08
22253	22253	96.121	369.034	109	20110825_p1_22254.BMP	2011-08-25 16:20:10
22256	22256	100.274	388.994	43	20110825_p1_22257.BMP	2011-08-25 16:20:13
22259	22259	91.371	382.722	73	20110825_p1_22260.BMP	2011-08-25 16:20:16
22262	22262	84.594	388.443	90	20110825_p1_22263.BMP	2011-08-25 16:20:19
22264	22264	91.616	390.664	140	20110825_p1_22265.BMP	2011-08-25 16:20:21
22267	22267	101.954	387.078	127	20110825_p1_22268.BMP	2011-08-25 16:20:24
22270	22270	110.402	379.508	150	20110825_p1_22271.BMP	2011-08-25 16:20:27
22273	22273	117.082	371.907	63	20110825_p1_22274.BMP	2011-08-25 16:20:30
22276	22276	123.74	364.346	76	20110825_p1_22277.BMP	2011-08-25 16:20:33
22278	22278	134.246	364.875	114	20110825_p1_22279.BMP	2011-08-25 16:20:35
22281	22281	133.404	347.192	135	20110825_p1_22282.BMP	2011-08-25 16:20:38
22284	22284	134.551	335.526	112	20110825_p1_22285.BMP	2011-08-25 16:20:41
22287	22287	145.148	338.109	151	20110825_p1_22288.BMP	2011-08-25 16:20:45
22289	22289	151.73	330.738	87	20110825_p1_22290.BMP	2011-08-25 16:20:47
22292	22292	147.998	326.616	98	20110825_p1_22293.BMP	2011-08-25 16:20:50
22295	22295	149.637	324.781	152	20110825_p1_22296.BMP	2011-08-25 16:20:53
22297	22297	143.814	314.7	131	20110825_p1_22298.BMP	2011-08-25 16:20:55
22303	22303	142.07	314.584	157	20110825_p1_22304.BMP	2011-08-25 16:21:01
22306	22306	144.273	322.492	87	20110825_p1_22307.BMP	2011-08-25 16:21:04
22308	22308	133.259	312.062	163	20110825_p1_22309.BMP	2011-08-25 16:21:06
22311	22311	133.031	308.159	76	20110825_p1_22312.BMP	2011-08-25 16:21:09
22314	22314	140.327	314.468	161	20110825_p1_22315.BMP	2011-08-25 16:21:12
22317	22317	132.563	300.364	95	20110825_p1_22318.BMP	2011-08-25 16:21:15
22319	22319	143.22	304.975	136	20110825_p1_22320.BMP	2011-08-25 16:21:18
22322	22322	148.576	307.282	23	20110825_p1_22323.BMP	2011-08-25 16:21:21
22325	22325	144.468	297.335	121	20110825_p1_22326.BMP	2011-08-25 16:21:24
22327	22327	148.78	284.186	117	20110825_p1_22328.BMP	2011-08-25 16:21:26
22330	22330	152.671	290.243	111	20110825_p1_22331.BMP	2011-08-25 16:21:29
22333	22333	146.212	272.487	139	20110825_p1_22334.BMP	2011-08-25 16:21:32
22336	22336	135.123	262.008	118	20110825_p1_22337.BMP	2011-08-25 16:21:35
22338	22338	124.969	263.094	131	20110825_p1_22339.BMP	2011-08-25 16:21:37
22341	22341	112.92	260.207	116	20110825_p1_22342.BMP	2011-08-25 16:21:40
22344	22344	106.415	263.581	79	20110825_p1_22345.BMP	2011-08-25 16:21:43
22346	22346	95.714	253.074	119	20110825_p1_22347.BMP	2011-08-25 16:21:45
22349	22349	91.358	237.209	135	20110825_p1_22350.BMP	2011-08-25 16:21:48
22352	22352	84.887	238.643	130	20110825_p1_22353.BMP	2011-08-25 16:21:51
22355	22355	79.463	230.442	112	20110825_p1_22356.BMP	2011-08-25 16:21:54
22357	22357	73.95	220.276	132	20110825_p1_22358.BMP	2011-08-25 16:21:57
22360	22360	64.176	217.574	100	20110825_p1_22361.BMP	2011-08-25 16:22:00
22363	22363	56.876	201.372	129	20110825_p1_22364.BMP	2011-08-25 16:22:03
22366	22366	49.263	204.748	130	20110825_p1_22367.BMP	2011-08-25 16:22:06
22368	22368	41.732	210.206	126	20110825_p1_22369.BMP	2011-08-25 16:22:08
22371	22371	32.102	201.782	115	20110825_p1_22372.BMP	2011-08-25 16:22:11
22374	22374	26.406	217.459	120	20110825_p1_22375.BMP	2011-08-25 16:22:14
22376	22376	25.229	233.365	121	20110825_p1_22377.BMP	2011-08-25 16:22:16
22379	22379	28.779	249.415	110	20110825_p1_22380.BMP	2011-08-25 16:22:19
22382	22382	33.852	259.529	114	20110825_p1_22383.BMP	2011-08-25 16:22:22
22384	22384	42.017	261.796	135	20110825_p1_22385.BMP	2011-08-25 16:22:24
22387	22387	48.796	270.004	127	20110825_p1_22388.BMP	2011-08-25 16:22:28
22390	22390	58.948	278.367	111	20110825_p1_22391.BMP	2011-08-25 16:22:31
22393	22393	66.72	266.881	135	20110825_p1_22394.BMP	2011-08-25 16:22:34
22396	22396	78.693	275.424	129	20110825_p1_22397.BMP	2011-08-25 16:22:37
22398	22398	85.167	271.881	118	20110825_p1_22399.BMP	2011-08-25 16:22:39
22401	22401	93.204	266.531	127	20110825_p1_22402.BMP	2011-08-25 16:22:42
22404	22404	99.919	266.996	128	20110825_p1_22405.BMP	2011-08-25 16:22:45
22407	22407	108.356	267.605	109	20110825_p1_22408.BMP	2011-08-25 16:22:48
22409	22409	118.931	274.202	122	20110825_p1_22410.BMP	2011-08-25 16:22:50
22412	22412	129.599	280.799	103	20110825_p1_22413.BMP	2011-08-25 16:22:53
22415	22415	139.128	295.018	107	20110825_p1_22416.BMP	2011-08-25 16:22:56
22417	22417	139.376	298.902	149	20110825_p1_22418.BMP	2011-08-25 16:22:58
22418	22418	143.461	308.863	146	20110825_p1_22419.BMP	2011-08-25 16:22:59
22420	22420	136.147	302.549	123	20110825_p1_22421.BMP	2011-08-25 16:23:01
22423	22423	137.512	325.954	22	20110825_p1_22424.BMP	2011-08-25 16:23:04
22426	22426	134.028	325.739	163	20110825_p1_22427.BMP	2011-08-25 16:23:08
22428	22428	140.78	322.268	136	20110825_p1_22429.BMP	2011-08-25 16:23:09
22431	22431	143.814	314.7	108	20110825_p1_22432.BMP	2011-08-25 16:23:13
22434	22434	150.446	309.345	116	20110825_p1_22435.BMP	2011-08-25 16:23:16
22436	22436	152.914	321.12	139	20110825_p1_22437.BMP	2011-08-25 16:23:18
22439	22439	146.247	326.504	162	20110825_p1_22440.BMP	2011-08-25 16:23:21
22442	22442	141.748	339.855	84	20110825_p1_22443.BMP	2011-08-25 16:23:24
22445	22445	131.463	343.169	121	20110825_p1_22446.BMP	2011-08-25 16:23:27
22447	22447	127.585	335.123	139	20110825_p1_22448.BMP	2011-08-25 16:23:29
22450	22450	125.747	333.061	128	20110825_p1_22451.BMP	2011-08-25 16:23:32
22453	22453	132.074	321.72	131	20110825_p1_22454.BMP	2011-08-25 16:23:35
22456	22456	142.638	324.331	127	20110825_p1_22457.BMP	2011-08-25 16:23:38
22458	22458	149.408	320.887	136	20110825_p1_22459.BMP	2011-08-25 16:23:40
22461	22461	153.826	307.651	65	20110825_p1_22462.BMP	2011-08-25 16:23:43
22464	22464	164.991	318.076	132	20110825_p1_22465.BMP	2011-08-25 16:23:46
22467	22467	168.15	312.521	112	20110825_p1_22468.BMP	2011-08-25 16:23:49
22469	22469	179.155	319.067	143	20110825_p1_22470.BMP	2011-08-25 16:23:51
22472	22472	192.008	325.728	129	20110825_p1_22473.BMP	2011-08-25 16:23:55
22475	22475	198.918	322.385	104	20110825_p1_22476.BMP	2011-08-25 16:23:58
22478	22478	208.285	328.781	110	20110825_p1_22479.BMP	2011-08-25 16:24:01
22480	22480	216.796	321.753	123	20110825_p1_22481.BMP	2011-08-25 16:24:03
22483	22483	225.723	320.493	134	20110825_p1_22484.BMP	2011-08-25 16:24:06
22486	22486	234.289	313.534	61	20110825_p1_22487.BMP	2011-08-25 16:24:09
22488	22488	249.691	325.986	128	20110825_p1_22489.BMP	2011-08-25 16:24:11
22491	22491	253.101	322.443	136	20110825_p1_22492.BMP	2011-08-25 16:24:14
22494	22494	263.054	334.48	116	20110825_p1_22495.BMP	2011-08-25 16:24:17
22497	22497	272.273	335.105	118	20110825_p1_22498.BMP	2011-08-25 16:24:20
22499	22499	268.205	329.16	95	20110825_p1_22500.BMP	2011-08-25 16:24:22
22500	22500	281.767	339.52	119	20110825_p1_22501.BMP	2011-08-25 16:24:23
22502	22502	290.027	353.306	163	20110825_p1_22503.BMP	2011-08-25 16:24:25
22508	22508	294.902	372.6	89	20110825_p1_22509.BMP	2011-08-25 16:24:31
22510	22510	293.722	383.962	32	20110825_p1_22511.BMP	2011-08-25 16:24:33
22513	22513	289.147	400.903	144	20110825_p1_22514.BMP	2011-08-25 16:24:36
22516	22516	268.517	393.943	133	20110825_p1_22517.BMP	2011-08-25 16:24:40
22519	22519	259.862	403.051	119	20110825_p1_22520.BMP	2011-08-25 16:24:43
22521	22521	242.74	390.495	151	20110825_p1_22522.BMP	2011-08-25 16:24:45
22524	22524	241.022	392.321	115	20110825_p1_22525.BMP	2011-08-25 16:24:48
22527	22527	225.697	377.912	125	20110825_p1_22528.BMP	2011-08-25 16:24:51
22530	22530	215.042	381.131	140	20110825_p1_22531.BMP	2011-08-25 16:24:54
22532	22532	198.487	374.34	114	20110825_p1_22533.BMP	2011-08-25 16:24:56
22535	22535	198.38	372.397	120	20110825_p1_22536.BMP	2011-08-25 16:24:59
22538	22538	185.399	363.867	137	20110825_p1_22539.BMP	2011-08-25 16:25:02
22540	22540	172.488	355.325	124	20110825_p1_22541.BMP	2011-08-25 16:25:04
22543	22543	163.297	348.939	132	20110825_p1_22544.BMP	2011-08-25 16:25:07
22546	22546	159.76	348.724	108	20110825_p1_22547.BMP	2011-08-25 16:25:10
22548	22548	151.618	328.79	110	20110825_p1_22549.BMP	2011-08-25 16:25:12
22549	22549	151.73	330.738	121	20110825_p1_22550.BMP	2011-08-25 16:25:13
22551	22551	144.385	324.442	138	20110825_p1_22552.BMP	2011-08-25 16:25:15
22554	22554	147.425	316.879	135	20110825_p1_22555.BMP	2011-08-25 16:25:19
22557	22557	150.807	315.171	134	20110825_p1_22558.BMP	2011-08-25 16:25:22
22560	22560	145.084	307.039	62	20110825_p1_22561.BMP	2011-08-25 16:25:25
22562	22562	137.517	296.836	131	20110825_p1_22563.BMP	2011-08-25 16:25:27
22565	22565	123.582	293.925	120	20110825_p1_22566.BMP	2011-08-25 16:25:30
22568	22568	109.544	287.138	99	20110825_p1_22569.BMP	2011-08-25 16:25:33
22570	22570	101.157	288.548	129	20110825_p1_22571.BMP	2011-08-25 16:25:35
22573	22573	103.173	294.542	141	20110825_p1_22574.BMP	2011-08-25 16:25:38
22576	22576	99.141	282.553	127	20110825_p1_22577.BMP	2011-08-25 16:25:41
22578	22578	100.154	270.909	123	20110825_p1_22579.BMP	2011-08-25 16:25:43
22581	22581	95.588	251.121	126	20110825_p1_22582.BMP	2011-08-25 16:25:46
22584	22584	98.929	251.376	128	20110825_p1_22585.BMP	2011-08-25 16:25:49
22587	22587	103.552	245.937	135	20110825_p1_22588.BMP	2011-08-25 16:25:52
22589	22589	107.183	250.094	114	20110825_p1_22590.BMP	2011-08-25 16:25:54
22590	22590	102.707	234.3	132	20110825_p1_22591.BMP	2011-08-25 16:25:55
22592	22592	101.807	222.703	107	20110825_p1_22593.BMP	2011-08-25 16:25:58
22595	22595	101.012	213.073	102	20110825_p1_22596.BMP	2011-08-25 16:26:01
22598	22598	100.345	205.394	119	20110825_p1_22599.BMP	2011-08-25 16:26:04
22601	22601	108.464	204.353	132	20110825_p1_22602.BMP	2011-08-25 16:26:07
22603	22603	114.789	201.274	105	20110825_p1_22604.BMP	2011-08-25 16:26:09
22606	22606	119.649	199.94	94	20110825_p1_22607.BMP	2011-08-25 16:26:12
22609	22609	125.054	187.581	126	20110825_p1_22610.BMP	2011-08-25 16:26:15
22612	22612	137.62	194.566	105	20110825_p1_22613.BMP	2011-08-25 16:26:18
22614	22614	145.869	191.85	116	20110825_p1_22615.BMP	2011-08-25 16:26:20
22617	22617	136.644	170.805	66	20110825_p1_22618.BMP	2011-08-25 16:26:23
22620	22620	146.856	170.291	128	20110825_p1_22621.BMP	2011-08-25 16:26:26
22623	22623	145.532	159.466	120	20110825_p1_22624.BMP	2011-08-25 16:26:29
22625	22625	163.022	159.887	92	20110825_p1_22626.BMP	2011-08-25 16:26:31
22628	22628	167.325	151.687	117	20110825_p1_22629.BMP	2011-08-25 16:26:34
22631	22631	172.534	150.575	123	20110825_p1_22632.BMP	2011-08-25 16:26:37
22634	22634	176.508	139.019	113	20110825_p1_22635.BMP	2011-08-25 16:26:40
22636	22636	183.259	150.083	103	20110825_p1_22637.BMP	2011-08-25 16:26:42
22639	22639	198.96	160.452	124	20110825_p1_22640.BMP	2011-08-25 16:26:45
22642	22642	201.57	167.707	95	20110825_p1_22643.BMP	2011-08-25 16:26:48
22645	22645	191.348	173.661	93	20110825_p1_22646.BMP	2011-08-25 16:26:51
22648	22648	190.691	184.227	113	20110825_p1_22649.BMP	2011-08-25 16:26:54
22650	22650	176.453	184.474	150	20110825_p1_22651.BMP	2011-08-25 16:26:56
22653	22653	176.406	200.682	138	20110825_p1_22654.BMP	2011-08-25 16:27:00
22656	22656	166.316	205.069	136	20110825_p1_22657.BMP	2011-08-25 16:27:03
22658	22658	150.898	207.084	99	20110825_p1_22659.BMP	2011-08-25 16:27:05
22661	22661	148.342	216.063	104	20110825_p1_22662.BMP	2011-08-25 16:27:08
22664	22664	134.538	214.621	124	20110825_p1_22665.BMP	2011-08-25 16:27:11
22667	22667	130.785	229.277	135	20110825_p1_22668.BMP	2011-08-25 16:27:14
22669	22669	120.898	232.124	146	20110825_p1_22670.BMP	2011-08-25 16:27:16
22672	22672	115.193	244.988	133	20110825_p1_22673.BMP	2011-08-25 16:27:19
22675	22675	105.502	249.958	104	20110825_p1_22676.BMP	2011-08-25 16:27:22
22678	22678	93.41	243.189	118	20110825_p1_22679.BMP	2011-08-25 16:27:25
22680	22680	86.91	244.635	102	20110825_p1_22681.BMP	2011-08-25 16:27:27
22683	22683	89.405	258.461	109	20110825_p1_22684.BMP	2011-08-25 16:27:30
22686	22686	79.121	251.895	144	20110825_p1_22687.BMP	2011-08-25 16:27:33
22688	22688	78.203	265.566	128	20110825_p1_22689.BMP	2011-08-25 16:27:36
22691	22691	75.082	269.314	134	20110825_p1_22692.BMP	2011-08-25 16:27:39
22694	22694	77.483	285.204	115	20110825_p1_22695.BMP	2011-08-25 16:27:42
22696	22696	71.285	296.743	126	20110825_p1_22697.BMP	2011-08-25 16:27:44
22699	22699	69.98	306.58	69	20110825_p1_22700.BMP	2011-08-25 16:27:47
22702	22702	59.903	306.172	84	20110825_p1_22703.BMP	2011-08-25 16:27:50
22705	22705	54.82	304	129	20110825_p1_22706.BMP	2011-08-25 16:27:53
22707	22707	48.494	317.721	129	20110825_p1_22708.BMP	2011-08-25 16:27:55
22710	22710	41.608	309.561	101	20110825_p1_22711.BMP	2011-08-25 16:27:58
22713	22713	44.997	311.647	109	20110825_p1_22714.BMP	2011-08-25 16:28:01
22716	22716	45.571	337.566	112	20110825_p1_22717.BMP	2011-08-25 16:28:04
22719	22719	49.133	345.627	128	20110825_p1_22720.BMP	2011-08-25 16:28:07
22721	22721	55.843	341.824	115	20110825_p1_22722.BMP	2011-08-25 16:28:09
22724	22724	63.068	357.956	128	20110825_p1_22725.BMP	2011-08-25 16:28:12
22727	22727	69.645	348.223	140	20110825_p1_22728.BMP	2011-08-25 16:28:15
22729	22729	75.197	362.315	78	20110825_p1_22730.BMP	2011-08-25 16:28:17
22730	22730	79.986	350.578	143	20110825_p1_22731.BMP	2011-08-25 16:28:18
22732	22732	88.439	346.952	125	20110825_p1_22733.BMP	2011-08-25 16:28:20
22734	22734	96.812	341.39	143	20110825_p1_22735.BMP	2011-08-25 16:28:24
22736	22736	103.103	327.901	114	20110825_p1_22737.BMP	2011-08-25 16:28:26
22739	22739	109.985	328.264	115	20110825_p1_22740.BMP	2011-08-25 16:28:29
22742	22742	118.017	316.96	120	20110825_p1_22743.BMP	2011-08-25 16:28:32
22745	22745	130.655	327.485	137	20110825_p1_22746.BMP	2011-08-25 16:28:35
22747	22747	126.548	315.528	136	20110825_p1_22748.BMP	2011-08-25 16:28:37
22750	22750	135.332	318.03	88	20110825_p1_22751.BMP	2011-08-25 16:28:40
22753	22753	133.813	321.828	157	20110825_p1_22754.BMP	2011-08-25 16:28:43
22756	22756	129.338	304.028	78	20110825_p1_22757.BMP	2011-08-25 16:28:46
22769	22769	131.412	309.996	35	20110825_p1_22770.BMP	2011-08-25 16:28:59
