# Supplementary material for: Exploratory behavior of re-orienting foragers differs from other flight patterns of honeybees
Source: PLoS One. 2018 Aug 29;13(8):e0202171. doi: 10.1371/journal.pone.0202171 (PMC6114720; doi:10.1371/journal.pone.0202171)
Supplement: S1 Textfiles — The duration of a flight was measured at the hive. Bees usually flew low at the start and end of their flight and could not be detected by the radar during this time. Therefore, the time between the first and the last signal in the textfile deviates from the flight duration recorded at the hive by monitoring take off and landing of the bees. For incomplete flights the time between the first and the last signal was used to calculate the flight duration, but these values were not analyzed any further. Due to the usage of different watches to record the start- and end time of a flight there might be deviations from the times in the textfile because not all watches were synchronized with the radar. (ZIP) [file pone.0202171.s005.zip › Re-orientation_flight1_Hive1_25.08.11_wh87_1727.txt]

frame	time	x	y	value	filename	filedate
26068	26068	125.538	297.943	22	20110825_p1_26069.BMP	2011-08-25 17:25:19
26085	26085	136.959	316.19	32	20110825_p1_26086.BMP	2011-08-25 17:25:36
26137	26137	139.365	328.016	53	20110825_p1_26138.BMP	2011-08-25 17:26:29
26140	26140	132.915	306.209	107	20110825_p1_26141.BMP	2011-08-25 17:26:32
26143	26143	136.501	308.391	143	20110825_p1_26144.BMP	2011-08-25 17:26:35
26145	26145	129.792	311.837	141	20110825_p1_26146.BMP	2011-08-25 17:26:37
26148	26148	130.23	319.656	126	20110825_p1_26149.BMP	2011-08-25 17:26:40
26151	26151	133.145	310.11	139	20110825_p1_26152.BMP	2011-08-25 17:26:43
26154	26154	145.908	320.657	113	20110825_p1_26155.BMP	2011-08-25 17:26:46
26155	26155	143.814	314.7	111	20110825_p1_26156.BMP	2011-08-25 17:26:47
26156	26156	146.584	303.278	160	20110825_p1_26157.BMP	2011-08-25 17:26:48
26159	26159	151.826	303.651	26	20110825_p1_26160.BMP	2011-08-25 17:26:51
26162	26162	170.167	316.511	106	20110825_p1_26163.BMP	2011-08-25 17:26:54
26165	26165	166.879	320.135	150	20110825_p1_26166.BMP	2011-08-25 17:26:57
26167	26167	175.853	322.681	112	20110825_p1_26168.BMP	2011-08-25 17:26:59
26170	26170	177.128	315.083	57	20110825_p1_26171.BMP	2011-08-25 17:27:02
26173	26173	192.008	325.728	117	20110825_p1_26174.BMP	2011-08-25 17:27:06
26175	26175	201.587	335.978	94	20110825_p1_26176.BMP	2011-08-25 17:27:08
26178	26178	214.683	344.531	140	20110825_p1_26179.BMP	2011-08-25 17:27:11
26184	26184	229.775	355.107	159	20110825_p1_26185.BMP	2011-08-25 17:27:17
26187	26187	231.711	357.149	142	20110825_p1_26188.BMP	2011-08-25 17:27:20
26189	26189	235.817	365.08	117	20110825_p1_26190.BMP	2011-08-25 17:27:22
26192	26192	246.067	384.919	96	20110825_p1_26193.BMP	2011-08-25 17:27:25
26195	26195	251.334	381.395	153	20110825_p1_26196.BMP	2011-08-25 17:27:28
26198	26198	253.607	389.216	30	20110825_p1_26199.BMP	2011-08-25 17:27:31
26200	26200	271.107	407.546	18	20110825_p1_26201.BMP	2011-08-25 17:27:33
26203	26203	280.01	402.292	99	20110825_p1_26204.BMP	2011-08-25 17:27:36
26206	26206	291.106	402.933	118	20110825_p1_26207.BMP	2011-08-25 17:27:39
26209	26209	303.88	399.842	160	20110825_p1_26210.BMP	2011-08-25 17:27:42
26212	26212	312.061	413.704	43	20110825_p1_26213.BMP	2011-08-25 17:27:45
26214	26214	307.706	401.974	120	20110825_p1_26215.BMP	2011-08-25 17:27:47
26223	26223	341.439	405.794	72	20110825_p1_26224.BMP	2011-08-25 17:27:57
26225	26225	356.573	408.536	53	20110825_p1_26226.BMP	2011-08-25 17:27:58
26228	26228	375.732	415.283	111	20110825_p1_26229.BMP	2011-08-25 17:28:02
26231	26231	391.162	421.806	45	20110825_p1_26232.BMP	2011-08-25 17:28:05
26236	26236	407.845	415.063	172	20110825_p1_26237.BMP	2011-08-25 17:28:10
26239	26239	435.638	439.268	72	20110825_p1_26240.BMP	2011-08-25 17:28:13
26244	26244	465.013	455.896	7	20110825_p1_26245.BMP	2011-08-25 17:28:18
26253	26253	490.274	464.663	118	20110825_p1_26254.BMP	2011-08-25 17:28:27
26255	26255	488.525	468.399	22	20110825_p1_26256.BMP	2011-08-25 17:28:29
26272	26272	563.363	511.644	29	20110825_p1_26273.BMP	2011-08-25 17:28:47
26273	26273	571.466	521.532	29	20110825_p1_26274.BMP	2011-08-25 17:28:48
26274	26274	581.424	529.577	163	20110825_p1_26275.BMP	2011-08-25 17:28:49
26277	26277	580.905	516.154	115	20110825_p1_26278.BMP	2011-08-25 17:28:52
