# Supplementary material for: Exploratory behavior of re-orienting foragers differs from other flight patterns of honeybees
Source: PLoS One. 2018 Aug 29;13(8):e0202171. doi: 10.1371/journal.pone.0202171 (PMC6114720; doi:10.1371/journal.pone.0202171)
Supplement: S1 Textfiles — The duration of a flight was measured at the hive. Bees usually flew low at the start and end of their flight and could not be detected by the radar during this time. Therefore, the time between the first and the last signal in the textfile deviates from the flight duration recorded at the hive by monitoring take off and landing of the bees. For incomplete flights the time between the first and the last signal was used to calculate the flight duration, but these values were not analyzed any further. Due to the usage of different watches to record the start- and end time of a flight there might be deviations from the times in the textfile because not all watches were synchronized with the radar. (ZIP) [file pone.0202171.s005.zip › Re-orientation_flight1_Hive1_25.08.11_wl37_1654-1704.txt]

frame	time	x	y	value	filename	filedate
24168	24168	136.846	314.239	101	20110825_p1_24169.BMP	2011-08-25 16:52:52
24170	24170	137.072	318.142	108	20110825_p1_24171.BMP	2011-08-25 16:52:54
24173	24173	135.108	314.126	146	20110825_p1_24174.BMP	2011-08-25 16:52:57
24176	24176	135.332	318.03	135	20110825_p1_24177.BMP	2011-08-25 16:53:00
24179	24179	139.685	333.881	25	20110825_p1_24180.BMP	2011-08-25 16:53:03
24181	24181	126.22	309.66	26	20110825_p1_24182.BMP	2011-08-25 16:53:05
24228	24228	130.655	327.485	126	20110825_p1_24229.BMP	2011-08-25 16:53:53
24231	24231	126.869	321.4	131	20110825_p1_24232.BMP	2011-08-25 16:53:56
24234	24234	135.983	329.758	140	20110825_p1_24235.BMP	2011-08-25 16:53:59
24236	24236	147.829	355.821	128	20110825_p1_24237.BMP	2011-08-25 16:54:01
24239	24239	147.729	353.863	79	20110825_p1_24240.BMP	2011-08-25 16:54:04
24242	24242	146.65	367.487	97	20110825_p1_24243.BMP	2011-08-25 16:54:08
24245	24245	152.602	381.506	61	20110825_p1_24246.BMP	2011-08-25 16:54:11
24250	24250	155.852	415.021	141	20110825_p1_24251.BMP	2011-08-25 16:54:16
24253	24253	159.745	423.062	70	20110825_p1_24254.BMP	2011-08-25 16:54:19
24256	24256	169.494	443.157	94	20110825_p1_24257.BMP	2011-08-25 16:54:22
24264	24264	184.128	449.698	86	20110825_p1_24265.BMP	2011-08-25 16:54:30
24267	24267	181.144	465.292	136	20110825_p1_24268.BMP	2011-08-25 16:54:33
24269	24269	191.01	487.344	167	20110825_p1_24270.BMP	2011-08-25 16:54:35
24272	24272	178.401	488.818	122	20110825_p1_24273.BMP	2011-08-25 16:54:38
24278	24278	153.196	489.872	19	20110825_p1_24279.BMP	2011-08-25 16:54:44
24283	24283	144.493	499.481	138	20110825_p1_24284.BMP	2011-08-25 16:54:49
24286	24286	140.064	471.607	113	20110825_p1_24287.BMP	2011-08-25 16:54:52
24287	24287	139.939	467.644	118	20110825_p1_24288.BMP	2011-08-25 16:54:53
24308	24308	146.974	463.942	145	20110825_p1_24309.BMP	2011-08-25 16:55:15
24311	24311	154.009	460.256	131	20110825_p1_24312.BMP	2011-08-25 16:55:18
24316	24316	174.075	468.938	168	20110825_p1_24317.BMP	2011-08-25 16:55:23
24319	24319	179.188	461.275	112	20110825_p1_24320.BMP	2011-08-25 16:55:26
24327	24327	201.446	475.982	91	20110825_p1_24328.BMP	2011-08-25 16:55:34
24330	24330	208.794	478.262	98	20110825_p1_24331.BMP	2011-08-25 16:55:37
24349	24349	214.649	488.326	63	20110825_p1_24350.BMP	2011-08-25 16:55:57
24352	24352	220.813	506.254	74	20110825_p1_24353.BMP	2011-08-25 16:56:00
24355	24355	224.99	520.177	106	20110825_p1_24356.BMP	2011-08-25 16:56:03
24357	24357	235.16	548.104	106	20110825_p1_24358.BMP	2011-08-25 16:56:05
24360	24360	227.673	543.886	75	20110825_p1_24361.BMP	2011-08-25 16:56:08
24368	24368	197.457	572.444	110	20110825_p1_24369.BMP	2011-08-25 16:56:16
24369	24369	199.405	576.461	135	20110825_p1_24370.BMP	2011-08-25 16:56:17
24374	24374	179.694	591.718	33	20110825_p1_24375.BMP	2011-08-25 16:56:22
24396	24396	128.415	502.958	30	20110825_p1_24397.BMP	2011-08-25 16:56:44
24399	24399	134.019	511.061	110	20110825_p1_24400.BMP	2011-08-25 16:56:47
24402	24402	137.35	501.24	102	20110825_p1_24403.BMP	2011-08-25 16:56:50
24407	24407	140.308	479.535	151	20110825_p1_24408.BMP	2011-08-25 16:56:55
24410	24410	139.684	459.721	149	20110825_p1_24411.BMP	2011-08-25 16:56:58
24418	24418	148.289	450.163	108	20110825_p1_24419.BMP	2011-08-25 16:57:06
24421	24421	152.619	472.055	16	20110825_p1_24422.BMP	2011-08-25 16:57:10
24451	24451	155.733	458.349	136	20110825_p1_24452.BMP	2011-08-25 16:57:40
24454	24454	153.368	442.474	155	20110825_p1_24455.BMP	2011-08-25 16:57:43
24457	24457	145.485	422.434	147	20110825_p1_24458.BMP	2011-08-25 16:57:46
24459	24459	148.571	410.756	164	20110825_p1_24460.BMP	2011-08-25 16:57:49
24462	24462	153.824	409.032	129	20110825_p1_24463.BMP	2011-08-25 16:57:51
24465	24465	158.558	395.524	160	20110825_p1_24466.BMP	2011-08-25 16:57:55
24468	24468	159.881	385.8	157	20110825_p1_24469.BMP	2011-08-25 16:57:58
24470	24470	164.734	376.288	141	20110825_p1_24471.BMP	2011-08-25 16:58:00
24473	24473	171.851	376.683	158	20110825_p1_24474.BMP	2011-08-25 16:58:03
24476	24476	180.67	375.237	161	20110825_p1_24477.BMP	2011-08-25 16:58:06
24478	24478	183.932	369.598	144	20110825_p1_24479.BMP	2011-08-25 16:58:08
24479	24479	187.93	377.599	150	20110825_p1_24480.BMP	2011-08-25 16:58:09
24481	24481	196.583	372.29	168	20110825_p1_24482.BMP	2011-08-25 16:58:11
24484	24484	197.382	354.941	113	20110825_p1_24485.BMP	2011-08-25 16:58:14
24487	24487	204.686	357.333	170	20110825_p1_24488.BMP	2011-08-25 16:58:17
24489	24489	207.587	345.978	116	20110825_p1_24490.BMP	2011-08-25 16:58:19
24492	24492	206.859	334.422	106	20110825_p1_24493.BMP	2011-08-25 16:58:22
24495	24495	211.508	323.281	123	20110825_p1_24496.BMP	2011-08-25 16:58:26
24498	24498	220.415	322.012	165	20110825_p1_24499.BMP	2011-08-25 16:58:29
24500	24500	225.063	310.964	169	20110825_p1_24501.BMP	2011-08-25 16:58:31
24503	24503	232.065	307.701	137	20110825_p1_24504.BMP	2011-08-25 16:58:34
24506	24506	235.302	302.286	139	20110825_p1_24507.BMP	2011-08-25 16:58:37
24509	24509	243.752	293.532	121	20110825_p1_24510.BMP	2011-08-25 16:58:40
24512	24512	240.928	280.229	146	20110825_p1_24513.BMP	2011-08-25 16:58:43
24514	24514	246.289	278.786	149	20110825_p1_24515.BMP	2011-08-25 16:58:45
24517	24517	246.514	258.415	175	20110825_p1_24518.BMP	2011-08-25 16:58:48
24519	24519	242.377	252.547	163	20110825_p1_24520.BMP	2011-08-25 16:58:51
24521	24521	244.067	250.846	159	20110825_p1_24522.BMP	2011-08-25 16:58:54
24524	24524	238.544	250.387	105	20110825_p1_24525.BMP	2011-08-25 16:58:57
24526	24526	224.438	234.488	154	20110825_p1_24527.BMP	2011-08-25 16:58:59
24529	24529	222.282	230.638	161	20110825_p1_24530.BMP	2011-08-25 16:59:02
24532	24532	208.5	218.429	149	20110825_p1_24533.BMP	2011-08-25 16:59:05
24535	24535	198.722	210.218	157	20110825_p1_24536.BMP	2011-08-25 16:59:08
24537	24537	189.875	211.154	97	20110825_p1_24538.BMP	2011-08-25 16:59:10
24540	24540	183.752	203.266	142	20110825_p1_24541.BMP	2011-08-25 16:59:13
24543	24543	176.595	202.517	134	20110825_p1_24544.BMP	2011-08-25 16:59:16
24546	24546	161.629	193.635	141	20110825_p1_24547.BMP	2011-08-25 16:59:19
24548	24548	147.807	193.897	123	20110825_p1_24549.BMP	2011-08-25 16:59:21
24551	24551	143.382	200.735	115	20110825_p1_24552.BMP	2011-08-25 16:59:24
24554	24554	139.146	209.519	123	20110825_p1_24555.BMP	2011-08-25 16:59:27
24557	24557	140.051	218.93	114	20110825_p1_24558.BMP	2011-08-25 16:59:30
24559	24559	140.918	228.385	73	20110825_p1_24560.BMP	2011-08-25 16:59:32
24562	24562	128.911	227.205	132	20110825_p1_24563.BMP	2011-08-25 16:59:35
24565	24565	128.177	238.506	71	20110825_p1_24566.BMP	2011-08-25 16:59:38
24568	24568	123.826	247.651	133	20110825_p1_24569.BMP	2011-08-25 16:59:41
24570	24570	124.969	263.094	137	20110825_p1_24571.BMP	2011-08-25 16:59:44
24573	24573	127.358	272.91	137	20110825_p1_24574.BMP	2011-08-25 16:59:47
24576	24576	131.45	282.868	126	20110825_p1_24577.BMP	2011-08-25 16:59:50
24578	24578	131.966	265.581	133	20110825_p1_24579.BMP	2011-08-25 16:59:52
24581	24581	145.029	280.056	146	20110825_p1_24582.BMP	2011-08-25 16:59:55
24584	24584	158.056	292.571	103	20110825_p1_24585.BMP	2011-08-25 16:59:58
24587	24587	156.815	275.26	139	20110825_p1_24588.BMP	2011-08-25 17:00:01
24590	24590	166.156	283.64	125	20110825_p1_24591.BMP	2011-08-25 17:00:04
24592	24592	172.275	295.571	106	20110825_p1_24593.BMP	2011-08-25 17:00:06
24595	24595	182.201	311.614	110	20110825_p1_24596.BMP	2011-08-25 17:00:09
24598	24598	183.186	300.221	83	20110825_p1_24599.BMP	2011-08-25 17:00:12
24601	24601	180.68	315.337	134	20110825_p1_24602.BMP	2011-08-25 17:00:15
24603	24603	166.258	310.462	153	20110825_p1_24604.BMP	2011-08-25 17:00:17
24606	24606	159.705	317.711	40	20110825_p1_24607.BMP	2011-08-25 17:00:20
24609	24609	151.16	321.003	37	20110825_p1_24610.BMP	2011-08-25 17:00:23
24614	24614	135.552	321.937	167	20110825_p1_24615.BMP	2011-08-25 17:00:29
24617	24617	133.921	323.783	140	20110825_p1_24618.BMP	2011-08-25 17:00:32
24620	24620	137.183	320.094	127	20110825_p1_24621.BMP	2011-08-25 17:00:35
24623	24623	133.483	315.966	92	20110825_p1_24624.BMP	2011-08-25 17:00:38
24625	24625	138.925	320.205	45	20110825_p1_24626.BMP	2011-08-25 17:00:40
24628	24628	134.995	312.175	128	20110825_p1_24629.BMP	2011-08-25 17:00:43
24631	24631	131.636	313.902	116	20110825_p1_24632.BMP	2011-08-25 17:00:46
24636	24636	137.072	318.142	147	20110825_p1_24637.BMP	2011-08-25 17:00:51
24639	24639	134.88	310.225	53	20110825_p1_24640.BMP	2011-08-25 17:00:54
24641	24641	139.256	326.063	12	20110825_p1_24642.BMP	2011-08-25 17:00:56
24644	24644	139.036	322.157	82	20110825_p1_24645.BMP	2011-08-25 17:01:00
24652	24652	133.259	312.062	67	20110825_p1_24653.BMP	2011-08-25 17:01:08
24688	24688	136.959	316.19	128	20110825_p1_24689.BMP	2011-08-25 17:01:44
24691	24691	135.108	314.126	53	20110825_p1_24692.BMP	2011-08-25 17:01:47
24693	24693	137.072	318.142	56	20110825_p1_24694.BMP	2011-08-25 17:01:50
24696	24696	136.732	312.289	135	20110825_p1_24697.BMP	2011-08-25 17:01:53
24699	24699	135.332	318.03	147	20110825_p1_24700.BMP	2011-08-25 17:01:56
24702	24702	125.654	299.894	141	20110825_p1_24703.BMP	2011-08-25 17:01:59
24704	24704	129.222	302.077	91	20110825_p1_24705.BMP	2011-08-25 17:02:01
24707	24707	137.072	318.142	105	20110825_p1_24708.BMP	2011-08-25 17:02:04
24713	24713	134.995	312.175	65	20110825_p1_24714.BMP	2011-08-25 17:02:10
24715	24715	136.959	316.19	142	20110825_p1_24716.BMP	2011-08-25 17:02:12
