# Supplementary material for: Exploratory behavior of re-orienting foragers differs from other flight patterns of honeybees
Source: PLoS One. 2018 Aug 29;13(8):e0202171. doi: 10.1371/journal.pone.0202171 (PMC6114720; doi:10.1371/journal.pone.0202171)
Supplement: S1 Textfiles — The duration of a flight was measured at the hive. Bees usually flew low at the start and end of their flight and could not be detected by the radar during this time. Therefore, the time between the first and the last signal in the textfile deviates from the flight duration recorded at the hive by monitoring take off and landing of the bees. For incomplete flights the time between the first and the last signal was used to calculate the flight duration, but these values were not analyzed any further. Due to the usage of different watches to record the start- and end time of a flight there might be deviations from the times in the textfile because not all watches were synchronized with the radar. (ZIP) [file pone.0202171.s005.zip › Re-orientation_flight1_Hive1_30.08.11_wh95_1454-1503.txt]

frame	time	x	y	value	filename	filedate
3796	3796	138.7	316.303	71	20110830_p1_13779.BMP	2011-08-30 14:57:23
3799	3799	138.7	316.303	57	20110830_p1_13782.BMP	2011-08-30 14:57:27
3801	3801	138.813	318.254	26	20110830_p1_13784.BMP	2011-08-30 14:57:29
3815	3815	137.072	318.142	55	20110830_p1_13798.BMP	2011-08-30 14:57:43
3817	3817	131.857	317.81	73	20110830_p1_13800.BMP	2011-08-30 14:57:45
3820	3820	146.021	322.606	123	20110830_p1_13803.BMP	2011-08-30 14:57:48
3823	3823	145.793	318.71	112	20110830_p1_13806.BMP	2011-08-30 14:57:51
3825	3825	159.462	313.834	73	20110830_p1_13808.BMP	2011-08-30 14:57:54
3828	3828	152.914	321.12	8	20110830_p1_13811.BMP	2011-08-30 14:57:57
3841	3841	151.16	321.003	94	20110830_p1_13824.BMP	2011-08-30 14:58:10
3844	3844	151.505	326.842	81	20110830_p1_13827.BMP	2011-08-30 14:58:13
3847	3847	144.497	326.393	16	20110830_p1_13830.BMP	2011-08-30 14:58:16
3849	3849	141.001	326.172	53	20110830_p1_13832.BMP	2011-08-30 14:58:18
3857	3857	136.732	312.289	86	20110830_p1_13840.BMP	2011-08-30 14:58:27
3860	3860	135.108	314.126	127	20110830_p1_13843.BMP	2011-08-30 14:58:30
3863	3863	138.813	318.254	111	20110830_p1_13846.BMP	2011-08-30 14:58:33
3865	3865	141.219	330.078	53	20110830_p1_13848.BMP	2011-08-30 14:58:35
3868	3868	139.79	335.837	121	20110830_p1_13851.BMP	2011-08-30 14:58:38
3873	3873	143.29	336.048	64	20110830_p1_13856.BMP	2011-08-30 14:58:43
3876	3876	155.909	342.657	50	20110830_p1_13859.BMP	2011-08-30 14:58:47
3881	3881	169.826	339.651	8	20110830_p1_13864.BMP	2011-08-30 14:58:52
3884	3884	173.142	335.998	58	20110830_p1_13867.BMP	2011-08-30 14:58:55
3887	3887	171.135	332.002	27	20110830_p1_13870.BMP	2011-08-30 14:58:58
3916	3916	172.185	320.502	49	20110830_p1_13899.BMP	2011-08-30 14:59:28
3918	3918	172.185	320.502	58	20110830_p1_13901.BMP	2011-08-30 14:59:30
3921	3921	179.155	319.067	23	20110830_p1_13904.BMP	2011-08-30 14:59:33
