# Supplementary material for: Exploratory behavior of re-orienting foragers differs from other flight patterns of honeybees
Source: PLoS One. 2018 Aug 29;13(8):e0202171. doi: 10.1371/journal.pone.0202171 (PMC6114720; doi:10.1371/journal.pone.0202171)
Supplement: S1 Textfiles — The duration of a flight was measured at the hive. Bees usually flew low at the start and end of their flight and could not be detected by the radar during this time. Therefore, the time between the first and the last signal in the textfile deviates from the flight duration recorded at the hive by monitoring take off and landing of the bees. For incomplete flights the time between the first and the last signal was used to calculate the flight duration, but these values were not analyzed any further. Due to the usage of different watches to record the start- and end time of a flight there might be deviations from the times in the textfile because not all watches were synchronized with the radar. (ZIP) [file pone.0202171.s005.zip › Re-orientation_flight1_Hive1_30.08.11_wl45_1615-1619.txt]

frame	time	x	y	value	filename	filedate
8083	8083	136.959	316.19	90	20110830_p1_18066.BMP	2011-08-30 16:11:29
8086	8086	133.145	310.11	69	20110830_p1_18069.BMP	2011-08-30 16:11:32
8089	8089	131.298	308.045	48	20110830_p1_18072.BMP	2011-08-30 16:11:35
8092	8092	134.88	310.225	107	20110830_p1_18075.BMP	2011-08-30 16:11:39
8094	8094	133.031	308.159	113	20110830_p1_18077.BMP	2011-08-30 16:11:41
8381	8381	137.072	318.142	155	20110830_p1_18364.BMP	2011-08-30 16:16:38
8386	8386	136.732	312.289	139	20110830_p1_18369.BMP	2011-08-30 16:16:43
