# Supplementary material for: Exploratory behavior of re-orienting foragers differs from other flight patterns of honeybees
Source: PLoS One. 2018 Aug 29;13(8):e0202171. doi: 10.1371/journal.pone.0202171 (PMC6114720; doi:10.1371/journal.pone.0202171)
Supplement: S1 Textfiles — The duration of a flight was measured at the hive. Bees usually flew low at the start and end of their flight and could not be detected by the radar during this time. Therefore, the time between the first and the last signal in the textfile deviates from the flight duration recorded at the hive by monitoring take off and landing of the bees. For incomplete flights the time between the first and the last signal was used to calculate the flight duration, but these values were not analyzed any further. Due to the usage of different watches to record the start- and end time of a flight there might be deviations from the times in the textfile because not all watches were synchronized with the radar. (ZIP) [file pone.0202171.s005.zip › Re-orientation_flight1_Hive1_30.08.11_wl69_1559-1607.txt]

frame	time	x	y	value	filename	filedate
7280	7280	134.995	312.175	102	20110830_p1_17263.BMP	2011-08-30 15:57:37
7283	7283	136.846	314.239	77	20110830_p1_17266.BMP	2011-08-30 15:57:40
7286	7286	134.995	312.175	115	20110830_p1_17269.BMP	2011-08-30 15:57:43
7288	7288	135.108	314.126	119	20110830_p1_17271.BMP	2011-08-30 15:57:45
7291	7291	133.031	308.159	99	20110830_p1_17274.BMP	2011-08-30 15:57:48
7293	7293	133.031	308.159	132	20110830_p1_17276.BMP	2011-08-30 15:57:50
7294	7294	133.031	308.159	133	20110830_p1_17277.BMP	2011-08-30 15:57:51
7296	7296	134.649	306.326	162	20110830_p1_17279.BMP	2011-08-30 15:57:53
7299	7299	133.259	312.062	102	20110830_p1_17282.BMP	2011-08-30 15:57:57
7301	7301	132.915	306.209	60	20110830_p1_17284.BMP	2011-08-30 15:57:59
7304	7304	133.031	308.159	124	20110830_p1_17287.BMP	2011-08-30 15:58:02
7475	7475	132.915	306.209	105	20110830_p1_17458.BMP	2011-08-30 16:00:59
7664	7664	142.526	322.38	143	20110830_p1_17647.BMP	2011-08-30 16:04:15
7668	7668	142.3	318.48	126	20110830_p1_17651.BMP	2011-08-30 16:04:19
7671	7671	134.88	310.225	148	20110830_p1_17654.BMP	2011-08-30 16:04:22
7681	7681	142.638	324.331	13	20110830_p1_17664.BMP	2011-08-30 16:04:33
7684	7684	134.765	308.275	109	20110830_p1_17667.BMP	2011-08-30 16:04:36
7687	7687	136.959	316.19	147	20110830_p1_17670.BMP	2011-08-30 16:04:39
7727	7727	135.108	314.126	118	20110830_p1_17710.BMP	2011-08-30 16:05:20
7751	7751	133.145	310.11	94	20110830_p1_17734.BMP	2011-08-30 16:05:45
