# Supplementary material for: Exploratory behavior of re-orienting foragers differs from other flight patterns of honeybees
Source: PLoS One. 2018 Aug 29;13(8):e0202171. doi: 10.1371/journal.pone.0202171 (PMC6114720; doi:10.1371/journal.pone.0202171)
Supplement: S1 Textfiles — The duration of a flight was measured at the hive. Bees usually flew low at the start and end of their flight and could not be detected by the radar during this time. Therefore, the time between the first and the last signal in the textfile deviates from the flight duration recorded at the hive by monitoring take off and landing of the bees. For incomplete flights the time between the first and the last signal was used to calculate the flight duration, but these values were not analyzed any further. Due to the usage of different watches to record the start- and end time of a flight there might be deviations from the times in the textfile because not all watches were synchronized with the radar. (ZIP) [file pone.0202171.s005.zip › Re-orientation_flight1_Hive1_31.08.11_wh64_1420-1605.txt]

frame	time	x	y	value	filename	filedate
11617	11617	131.183	306.094	86	20110831_p1_11618.BMP	2011-08-31 14:19:35
11620	11620	136.959	316.19	161	20110831_p1_11621.BMP	2011-08-31 14:19:39
11623	11623	132.915	306.209	122	20110831_p1_11624.BMP	2011-08-31 14:19:42
11625	11625	134.649	306.326	134	20110831_p1_11626.BMP	2011-08-31 14:19:44
11628	11628	136.617	310.34	111	20110831_p1_11629.BMP	2011-08-31 14:19:47
11631	11631	132.563	300.364	24	20110831_p1_11632.BMP	2011-08-31 14:19:50
11634	11634	134.88	310.225	125	20110831_p1_11635.BMP	2011-08-31 14:19:53
11637	11637	134.413	302.43	144	20110831_p1_11638.BMP	2011-08-31 14:19:56
11639	11639	136.617	310.34	145	20110831_p1_11640.BMP	2011-08-31 14:19:58
11642	11642	138.471	312.404	153	20110831_p1_11643.BMP	2011-08-31 14:20:01
11716	11716	133.031	308.159	29	20110831_p1_11717.BMP	2011-08-31 14:21:16
11719	11719	136.959	316.19	141	20110831_p1_11720.BMP	2011-08-31 14:21:19
11721	11721	133.259	312.062	87	20110831_p1_11722.BMP	2011-08-31 14:21:21
11724	11724	135.108	314.126	178	20110831_p1_11725.BMP	2011-08-31 14:21:24
11727	11727	148.938	313.108	146	20110831_p1_11728.BMP	2011-08-31 14:21:28
11732	11732	148.453	305.342	107	20110831_p1_11733.BMP	2011-08-31 14:21:33
11735	11735	148.938	313.108	143	20110831_p1_11736.BMP	2011-08-31 14:21:36
11738	11738	152.197	309.467	135	20110831_p1_11739.BMP	2011-08-31 14:21:39
11740	11740	155.826	311.651	152	20110831_p1_11741.BMP	2011-08-31 14:21:41
11743	11743	162.608	308.277	158	20110831_p1_11744.BMP	2011-08-31 14:21:44
11746	11746	169.79	310.716	163	20110831_p1_11747.BMP	2011-08-31 14:21:47
11748	11748	171.685	312.773	162	20110831_p1_11749.BMP	2011-08-31 14:21:49
11749	11749	168.023	310.589	129	20110831_p1_11750.BMP	2011-08-31 14:21:50
17554	17554	167.896	308.658	73	20110831_p1_17555.BMP	2011-08-31 16:00:33
17557	17557	164.621	312.27	116	20110831_p1_17558.BMP	2011-08-31 16:00:36
17559	17559	162.733	310.211	120	20110831_p1_17560.BMP	2011-08-31 16:00:38
17562	17562	158.837	304.156	149	20110831_p1_17563.BMP	2011-08-31 16:00:41
17565	17565	153.576	303.777	147	20110831_p1_17566.BMP	2011-08-31 16:00:44
17567	17567	150.324	307.405	160	20110831_p1_17568.BMP	2011-08-31 16:00:46
17570	17570	146.083	295.523	124	20110831_p1_17571.BMP	2011-08-31 16:00:50
17573	17573	150.324	307.405	145	20110831_p1_17574.BMP	2011-08-31 16:00:53
17575	17575	140.611	291.265	136	20110831_p1_17576.BMP	2011-08-31 16:00:55
17578	17578	141.837	310.69	178	20110831_p1_17579.BMP	2011-08-31 16:00:58
17581	17581	134.649	306.326	144	20110831_p1_17582.BMP	2011-08-31 16:01:01
17583	17583	138.813	318.254	117	20110831_p1_17584.BMP	2011-08-31 16:01:03
17586	17586	132.915	306.209	128	20110831_p1_17587.BMP	2011-08-31 16:01:06
17589	17589	131.067	304.144	120	20110831_p1_17590.BMP	2011-08-31 16:01:09
17626	17626	130.951	302.194	43	20110831_p1_17627.BMP	2011-08-31 16:01:47
17631	17631	133.031	308.159	44	20110831_p1_17632.BMP	2011-08-31 16:01:52
17634	17634	136.846	314.239	151	20110831_p1_17635.BMP	2011-08-31 16:01:55
17645	17645	133.145	310.11	123	20110831_p1_17646.BMP	2011-08-31 16:02:06
17648	17648	132.799	304.26	54	20110831_p1_17649.BMP	2011-08-31 16:02:09
