# Supplementary material for: Exploratory behavior of re-orienting foragers differs from other flight patterns of honeybees
Source: PLoS One. 2018 Aug 29;13(8):e0202171. doi: 10.1371/journal.pone.0202171 (PMC6114720; doi:10.1371/journal.pone.0202171)
Supplement: S1 Textfiles — The duration of a flight was measured at the hive. Bees usually flew low at the start and end of their flight and could not be detected by the radar during this time. Therefore, the time between the first and the last signal in the textfile deviates from the flight duration recorded at the hive by monitoring take off and landing of the bees. For incomplete flights the time between the first and the last signal was used to calculate the flight duration, but these values were not analyzed any further. Due to the usage of different watches to record the start- and end time of a flight there might be deviations from the times in the textfile because not all watches were synchronized with the radar. (ZIP) [file pone.0202171.s005.zip › Re-orientation_flight1_Hive1_31.08.11_wh90_1628.txt]

frame	time	x	y	value	filename	filedate
19087	19087	134.88	310.225	125	20110831_p1_19088.BMP	2011-08-31 16:26:41
19090	19090	132.915	306.209	158	20110831_p1_19091.BMP	2011-08-31 16:26:44
19093	19093	134.413	302.43	107	20110831_p1_19094.BMP	2011-08-31 16:26:47
19095	19095	134.649	306.326	155	20110831_p1_19096.BMP	2011-08-31 16:26:49
19098	19098	134.995	312.175	169	20110831_p1_19099.BMP	2011-08-31 16:26:52
19101	19101	131.747	315.855	160	20110831_p1_19102.BMP	2011-08-31 16:26:55
19103	19103	130.122	317.7	147	20110831_p1_19104.BMP	2011-08-31 16:26:57
19106	19106	137.294	322.047	163	20110831_p1_19107.BMP	2011-08-31 16:27:00
19111	19111	158.88	333.136	116	20110831_p1_19112.BMP	2011-08-31 16:27:06
19114	19114	162.635	337.254	149	20110831_p1_19115.BMP	2011-08-31 16:27:09
20246	20246	178.15	361.49	125	20110831_p1_20247.BMP	2011-08-31 16:46:28
20249	20249	175.111	371.027	142	20110831_p1_20250.BMP	2011-08-31 16:46:31
20257	20257	176.045	355.542	180	20110831_p1_20258.BMP	2011-08-31 16:46:40
20259	20259	185.614	367.758	181	20110831_p1_20260.BMP	2011-08-31 16:46:42
20262	20262	184.348	377.393	134	20110831_p1_20263.BMP	2011-08-31 16:46:45
20432	20432	181.175	384.996	162	20110831_p1_20433.BMP	2011-08-31 16:49:38
20434	20434	179.777	392.717	91	20110831_p1_20435.BMP	2011-08-31 16:49:40
20437	20437	193.292	412.942	138	20110831_p1_20438.BMP	2011-08-31 16:49:43
20440	20440	205.041	433.06	70	20110831_p1_20441.BMP	2011-08-31 16:49:46
