# Supplementary material for: Exploratory behavior of re-orienting foragers differs from other flight patterns of honeybees
Source: PLoS One. 2018 Aug 29;13(8):e0202171. doi: 10.1371/journal.pone.0202171 (PMC6114720; doi:10.1371/journal.pone.0202171)
Supplement: S1 Textfiles — The duration of a flight was measured at the hive. Bees usually flew low at the start and end of their flight and could not be detected by the radar during this time. Therefore, the time between the first and the last signal in the textfile deviates from the flight duration recorded at the hive by monitoring take off and landing of the bees. For incomplete flights the time between the first and the last signal was used to calculate the flight duration, but these values were not analyzed any further. Due to the usage of different watches to record the start- and end time of a flight there might be deviations from the times in the textfile because not all watches were synchronized with the radar. (ZIP) [file pone.0202171.s005.zip › Re-orientation_flight1_Hive1_31.08.11_wl40_1721-1801.txt]

frame	time	x	y	value	filename	filedate
22329	22329	133.031	308.159	135	20110831_p1_22330.BMP	2011-08-31 17:21:57
22332	22332	134.765	308.275	144	20110831_p1_22333.BMP	2011-08-31 17:22:00
22334	22334	142.3	318.48	118	20110831_p1_22335.BMP	2011-08-31 17:22:02
22337	22337	143.93	316.647	137	20110831_p1_22338.BMP	2011-08-31 17:22:05
24512	24512	139.472	329.971	11	20110831_p1_24513.BMP	2011-08-31 17:59:11
24520	24520	134.765	308.275	43	20110831_p1_24521.BMP	2011-08-31 17:59:20
24523	24523	132.799	304.26	13	20110831_p1_24524.BMP	2011-08-31 17:59:23
24528	24528	129.453	305.979	11	20110831_p1_24529.BMP	2011-08-31 17:59:28
24531	24531	132.915	306.209	102	20110831_p1_24532.BMP	2011-08-31 17:59:31
24533	24533	132.799	304.26	98	20110831_p1_24534.BMP	2011-08-31 17:59:33
24536	24536	132.915	306.209	70	20110831_p1_24537.BMP	2011-08-31 17:59:36
