# Supplementary material for: Exploratory behavior of re-orienting foragers differs from other flight patterns of honeybees
Source: PLoS One. 2018 Aug 29;13(8):e0202171. doi: 10.1371/journal.pone.0202171 (PMC6114720; doi:10.1371/journal.pone.0202171)
Supplement: S1 Textfiles — The duration of a flight was measured at the hive. Bees usually flew low at the start and end of their flight and could not be detected by the radar during this time. Therefore, the time between the first and the last signal in the textfile deviates from the flight duration recorded at the hive by monitoring take off and landing of the bees. For incomplete flights the time between the first and the last signal was used to calculate the flight duration, but these values were not analyzed any further. Due to the usage of different watches to record the start- and end time of a flight there might be deviations from the times in the textfile because not all watches were synchronized with the radar. (ZIP) [file pone.0202171.s005.zip › Re-orientation_flight1_Hive1_31.08.11_wl88_1453-1500.txt]

frame	time	x	y	value	filename	filedate
13570	13570	136.959	316.19	140	20110831_p1_13571.BMP	2011-08-31 14:52:50
13573	13573	136.501	308.391	125	20110831_p1_13574.BMP	2011-08-31 14:52:53
13575	13575	131.067	304.144	142	20110831_p1_13576.BMP	2011-08-31 14:52:55
13578	13578	134.413	302.43	164	20110831_p1_13579.BMP	2011-08-31 14:52:58
13581	13581	143.93	316.647	183	20110831_p1_13582.BMP	2011-08-31 14:53:01
13603	13603	138.355	310.456	125	20110831_p1_13604.BMP	2011-08-31 14:53:23
13606	13606	136.617	310.34	158	20110831_p1_13607.BMP	2011-08-31 14:53:26
13608	13608	132.799	304.26	110	20110831_p1_13609.BMP	2011-08-31 14:53:28
13611	13611	133.031	308.159	152	20110831_p1_13612.BMP	2011-08-31 14:53:32
13613	13613	140.327	314.468	129	20110831_p1_13614.BMP	2011-08-31 14:53:34
13616	13616	136.027	300.603	161	20110831_p1_13617.BMP	2011-08-31 14:53:37
13619	13619	130.474	294.403	141	20110831_p1_13620.BMP	2011-08-31 14:53:40
13622	13622	131.524	311.949	129	20110831_p1_13623.BMP	2011-08-31 14:53:43
13624	13624	118.772	299.439	104	20110831_p1_13625.BMP	2011-08-31 14:53:45
13627	13627	115.34	299.216	150	20110831_p1_13628.BMP	2011-08-31 14:53:48
13630	13630	120.602	301.506	132	20110831_p1_13631.BMP	2011-08-31 14:53:51
13632	13632	128.388	317.592	160	20110831_p1_13633.BMP	2011-08-31 14:53:53
13635	13635	136.617	310.34	84	20110831_p1_13636.BMP	2011-08-31 14:53:56
