# Supplementary material for: Exploratory behavior of re-orienting foragers differs from other flight patterns of honeybees
Source: PLoS One. 2018 Aug 29;13(8):e0202171. doi: 10.1371/journal.pone.0202171 (PMC6114720; doi:10.1371/journal.pone.0202171)
Supplement: S1 Textfiles — The duration of a flight was measured at the hive. Bees usually flew low at the start and end of their flight and could not be detected by the radar during this time. Therefore, the time between the first and the last signal in the textfile deviates from the flight duration recorded at the hive by monitoring take off and landing of the bees. For incomplete flights the time between the first and the last signal was used to calculate the flight duration, but these values were not analyzed any further. Due to the usage of different watches to record the start- and end time of a flight there might be deviations from the times in the textfile because not all watches were synchronized with the radar. (ZIP) [file pone.0202171.s005.zip › Re-orientation_flight1_Hive2_10.09.11_rv1_1852.txt]

frame	time	x	y	value	filename	filedate
18816	18816	139.147	324.11	115	20110910_p2_18817.BMP	2011-09-10 18:49:52
18819	18819	129.792	311.837	68	20110910_p2_18820.BMP	2011-09-10 18:49:56
18821	18821	137.294	322.047	118	20110910_p2_18822.BMP	2011-09-10 18:49:58
18824	18824	141.111	328.125	112	20110910_p2_18825.BMP	2011-09-10 18:50:01
18826	18826	135.552	321.937	42	20110910_p2_18827.BMP	2011-09-10 18:50:03
18829	18829	126.548	315.528	97	20110910_p2_18830.BMP	2011-09-10 18:50:06
18831	18831	127.61	303.913	105	20110910_p2_18832.BMP	2011-09-10 18:50:08
18833	18833	121.142	282.111	104	20110910_p2_18834.BMP	2011-09-10 18:50:10
18836	18836	122.731	280.29	116	20110910_p2_18837.BMP	2011-09-10 18:50:13
18838	18838	122.089	270.575	136	20110910_p2_18839.BMP	2011-09-10 18:50:16
18839	18839	120.25	268.503	130	20110910_p2_18840.BMP	2011-09-10 18:50:17
18878	18878	128.67	267.237	63	20110910_p2_18879.BMP	2011-09-10 18:50:58
18881	18881	141.01	272.066	131	20110910_p2_18882.BMP	2011-09-10 18:51:01
18883	18883	131.826	263.651	121	20110910_p2_18884.BMP	2011-09-10 18:51:03
18888	18888	151.187	293.975	82	20110910_p2_18889.BMP	2011-09-10 18:51:08
18891	18891	157.787	288.717	73	20110910_p2_18892.BMP	2011-09-10 18:51:11
18896	18896	169.397	280.092	86	20110910_p2_18897.BMP	2011-09-10 18:51:17
