# Supplementary material for: Exploratory behavior of re-orienting foragers differs from other flight patterns of honeybees
Source: PLoS One. 2018 Aug 29;13(8):e0202171. doi: 10.1371/journal.pone.0202171 (PMC6114720; doi:10.1371/journal.pone.0202171)
Supplement: S1 Textfiles — The duration of a flight was measured at the hive. Bees usually flew low at the start and end of their flight and could not be detected by the radar during this time. Therefore, the time between the first and the last signal in the textfile deviates from the flight duration recorded at the hive by monitoring take off and landing of the bees. For incomplete flights the time between the first and the last signal was used to calculate the flight duration, but these values were not analyzed any further. Due to the usage of different watches to record the start- and end time of a flight there might be deviations from the times in the textfile because not all watches were synchronized with the radar. (ZIP) [file pone.0202171.s005.zip › Re-orientation_flight1_Hive2_10.09.11_yv14_1447-1455.txt]

frame	time	x	y	value	filename	filedate
5025	5025	142.748	326.282	111	20110910_p2_5026.BMP	2011-09-10 14:47:25
5027	5027	137.294	322.047	131	20110910_p2_5028.BMP	2011-09-10 14:47:27
5030	5030	144.497	326.393	101	20110910_p2_5031.BMP	2011-09-10 14:47:30
5032	5032	139.147	324.11	141	20110910_p2_5033.BMP	2011-09-10 14:47:32
5035	5035	139.147	324.11	143	20110910_p2_5036.BMP	2011-09-10 14:47:35
5037	5037	139.579	331.926	107	20110910_p2_5038.BMP	2011-09-10 14:47:37
5045	5045	141.111	328.125	42	20110910_p2_5046.BMP	2011-09-10 14:47:46
5047	5047	141.001	326.172	171	20110910_p2_5048.BMP	2011-09-10 14:47:48
5050	5050	147.008	340.169	56	20110910_p2_5051.BMP	2011-09-10 14:47:51
5052	5052	144.607	328.344	132	20110910_p2_5053.BMP	2011-09-10 14:47:53
5055	5055	137.403	324	98	20110910_p2_5056.BMP	2011-09-10 14:47:56
5057	5057	131.747	315.855	164	20110910_p2_5058.BMP	2011-09-10 14:47:58
5060	5060	129.68	309.884	130	20110910_p2_5061.BMP	2011-09-10 14:48:01
5062	5062	139.859	306.679	156	20110910_p2_5063.BMP	2011-09-10 14:48:04
5064	5064	143.341	306.918	142	20110910_p2_5065.BMP	2011-09-10 14:48:06
5067	5067	144.385	324.442	128	20110910_p2_5068.BMP	2011-09-10 14:48:09
5069	5069	130.122	317.7	98	20110910_p2_5070.BMP	2011-09-10 14:48:11
5072	5072	137.727	329.864	132	20110910_p2_5073.BMP	2011-09-10 14:48:14
5074	5074	134.955	343.366	140	20110910_p2_5075.BMP	2011-09-10 14:48:16
5077	5077	127.684	337.085	125	20110910_p2_5078.BMP	2011-09-10 14:48:19
5079	5079	113.529	330.419	138	20110910_p2_5080.BMP	2011-09-10 14:48:22
5082	5082	115.256	330.513	167	20110910_p2_5083.BMP	2011-09-10 14:48:25
5084	5084	118.221	320.884	147	20110910_p2_5085.BMP	2011-09-10 14:48:27
5087	5087	126.548	315.528	138	20110910_p2_5088.BMP	2011-09-10 14:48:30
5089	5089	137.072	318.142	146	20110910_p2_5090.BMP	2011-09-10 14:48:32
5092	5092	145.677	316.763	107	20110910_p2_5093.BMP	2011-09-10 14:48:35
5094	5094	152.197	309.467	155	20110910_p2_5095.BMP	2011-09-10 14:48:37
5097	5097	162.481	306.344	127	20110910_p2_5098.BMP	2011-09-10 14:48:40
5099	5099	175.354	314.956	126	20110910_p2_5100.BMP	2011-09-10 14:48:43
5101	5101	180.933	319.193	146	20110910_p2_5102.BMP	2011-09-10 14:48:45
5104	5104	194.169	331.633	74	20110910_p2_5105.BMP	2011-09-10 14:48:48
5106	5106	189.065	308.295	38	20110910_p2_5107.BMP	2011-09-10 14:48:50
5109	5109	193.797	325.853	79	20110910_p2_5110.BMP	2011-09-10 14:48:53
5112	5112	177.504	320.873	135	20110910_p2_5113.BMP	2011-09-10 14:48:56
5114	5114	164.059	331.535	148	20110910_p2_5115.BMP	2011-09-10 14:48:58
5116	5116	158.652	329.245	200	20110910_p2_5117.BMP	2011-09-10 14:49:01
5117	5117	144.045	318.595	119	20110910_p2_5118.BMP	2011-09-10 14:49:02
5119	5119	139.036	322.157	148	20110910_p2_5120.BMP	2011-09-10 14:49:04
5121	5121	132.394	327.59	30	20110910_p2_5122.BMP	2011-09-10 14:49:06
5124	5124	121.778	323.049	154	20110910_p2_5125.BMP	2011-09-10 14:49:09
5126	5126	104.078	312.233	20	20110910_p2_5127.BMP	2011-09-10 14:49:11
5129	5129	117.361	338.477	115	20110910_p2_5130.BMP	2011-09-10 14:49:14
5131	5131	122.941	346.624	154	20110910_p2_5132.BMP	2011-09-10 14:49:16
5134	5134	133.5	349.155	178	20110910_p2_5135.BMP	2011-09-10 14:49:19
5136	5136	134.551	335.526	140	20110910_p2_5137.BMP	2011-09-10 14:49:21
5139	5139	138.043	335.733	158	20110910_p2_5140.BMP	2011-09-10 14:49:25
5141	5141	137.512	325.954	166	20110910_p2_5142.BMP	2011-09-10 14:49:27
5144	5144	131.966	319.764	137	20110910_p2_5145.BMP	2011-09-10 14:49:30
5146	5146	138.586	314.353	162	20110910_p2_5147.BMP	2011-09-10 14:49:32
5149	5149	140.78	322.268	142	20110910_p2_5150.BMP	2011-09-10 14:49:35
5151	5151	140.095	310.572	109	20110910_p2_5152.BMP	2011-09-10 14:49:37
5154	5154	146.021	322.606	108	20110910_p2_5155.BMP	2011-09-10 14:49:40
5156	5156	156.308	319.412	158	20110910_p2_5157.BMP	2011-09-10 14:49:42
5159	5159	161.344	315.894	36	20110910_p2_5160.BMP	2011-09-10 14:49:46
5161	5161	177.751	324.737	138	20110910_p2_5162.BMP	2011-09-10 14:49:48
5164	5164	174.971	309.171	102	20110910_p2_5165.BMP	2011-09-10 14:49:51
5166	5166	168.877	297.224	116	20110910_p2_5167.BMP	2011-09-10 14:49:53
5169	5169	156.036	288.582	144	20110910_p2_5170.BMP	2011-09-10 14:49:56
5171	5171	141.286	275.924	144	20110910_p2_5172.BMP	2011-09-10 14:49:59
5174	5174	119.849	262.684	152	20110910_p2_5175.BMP	2011-09-10 14:50:01
5176	5176	110.782	279.435	135	20110910_p2_5177.BMP	2011-09-10 14:50:04
5179	5179	97.125	276.559	106	20110910_p2_5180.BMP	2011-09-10 14:50:07
5181	5181	89.711	295.713	82	20110910_p2_5182.BMP	2011-09-10 14:50:09
5183	5183	92.567	321.46	139	20110910_p2_5184.BMP	2011-09-10 14:50:11
5186	5186	101.73	335.707	159	20110910_p2_5187.BMP	2011-09-10 14:50:14
5188	5188	110.439	338.114	101	20110910_p2_5189.BMP	2011-09-10 14:50:17
5191	5191	122.941	346.624	87	20110910_p2_5192.BMP	2011-09-10 14:50:20
5193	5193	129.02	329.341	147	20110910_p2_5194.BMP	2011-09-10 14:50:22
5196	5196	143.708	343.872	35	20110910_p2_5197.BMP	2011-09-10 14:50:25
5198	5198	137.938	333.776	151	20110910_p2_5199.BMP	2011-09-10 14:50:27
5201	5201	137.512	325.954	138	20110910_p2_5202.BMP	2011-09-10 14:50:30
5203	5203	133.921	323.783	74	20110910_p2_5204.BMP	2011-09-10 14:50:32
5206	5206	137.403	324	154	20110910_p2_5207.BMP	2011-09-10 14:50:35
5208	5208	139.365	328.016	99	20110910_p2_5209.BMP	2011-09-10 14:50:37
5216	5216	137.62	327.909	104	20110910_p2_5217.BMP	2011-09-10 14:50:46
5218	5218	138.925	320.205	118	20110910_p2_5219.BMP	2011-09-10 14:50:48
5221	5221	142.858	328.234	77	20110910_p2_5222.BMP	2011-09-10 14:50:51
5223	5223	135.661	323.891	130	20110910_p2_5224.BMP	2011-09-10 14:50:53
5226	5226	139.256	326.063	99	20110910_p2_5227.BMP	2011-09-10 14:50:56
5228	5228	144.607	328.344	114	20110910_p2_5229.BMP	2011-09-10 14:50:59
5233	5233	139.147	324.11	116	20110910_p2_5234.BMP	2011-09-10 14:51:04
5236	5236	139.256	326.063	128	20110910_p2_5237.BMP	2011-09-10 14:51:07
5238	5238	135.552	321.937	69	20110910_p2_5239.BMP	2011-09-10 14:51:09
5243	5243	135.876	327.802	114	20110910_p2_5244.BMP	2011-09-10 14:51:15
5245	5245	141.001	326.172	117	20110910_p2_5246.BMP	2011-09-10 14:51:17
5248	5248	139.256	326.063	103	20110910_p2_5249.BMP	2011-09-10 14:51:20
5250	5250	139.036	322.157	148	20110910_p2_5251.BMP	2011-09-10 14:51:22
5263	5263	139.365	328.016	151	20110910_p2_5264.BMP	2011-09-10 14:51:35
5265	5265	131.298	308.045	136	20110910_p2_5266.BMP	2011-09-10 14:51:38
5268	5268	141.111	328.125	140	20110910_p2_5269.BMP	2011-09-10 14:51:41
5275	5275	137.403	324	82	20110910_p2_5276.BMP	2011-09-10 14:51:48
5280	5280	137.294	322.047	119	20110910_p2_5281.BMP	2011-09-10 14:51:54
5283	5283	136.959	316.19	84	20110910_p2_5284.BMP	2011-09-10 14:51:57
5285	5285	138.925	320.205	118	20110910_p2_5286.BMP	2011-09-10 14:51:59
5298	5298	138.925	320.205	91	20110910_p2_5299.BMP	2011-09-10 14:52:12
5310	5310	133.145	310.11	110	20110910_p2_5311.BMP	2011-09-10 14:52:25
