# Supplementary material for: Exploratory behavior of re-orienting foragers differs from other flight patterns of honeybees
Source: PLoS One. 2018 Aug 29;13(8):e0202171. doi: 10.1371/journal.pone.0202171 (PMC6114720; doi:10.1371/journal.pone.0202171)
Supplement: S1 Textfiles — The duration of a flight was measured at the hive. Bees usually flew low at the start and end of their flight and could not be detected by the radar during this time. Therefore, the time between the first and the last signal in the textfile deviates from the flight duration recorded at the hive by monitoring take off and landing of the bees. For incomplete flights the time between the first and the last signal was used to calculate the flight duration, but these values were not analyzed any further. Due to the usage of different watches to record the start- and end time of a flight there might be deviations from the times in the textfile because not all watches were synchronized with the radar. (ZIP) [file pone.0202171.s005.zip › Re-orientation_flight1_Hive2_10.09.11_yv15_1653-1711.txt]

frame	time	x	y	value	filename	filedate
12198	12198	137.183	320.094	131	20110910_p2_12199.BMP	2011-09-10 16:53:26
12200	12200	137.512	325.954	42	20110910_p2_12201.BMP	2011-09-10 16:53:29
12205	12205	144.497	326.393	93	20110910_p2_12206.BMP	2011-09-10 16:53:34
12207	12207	144.607	328.344	127	20110910_p2_12208.BMP	2011-09-10 16:53:36
12210	12210	149.523	322.834	92	20110910_p2_12211.BMP	2011-09-10 16:53:39
12213	12213	154.193	313.469	143	20110910_p2_12214.BMP	2011-09-10 16:53:42
12215	12215	148.938	313.108	9	20110910_p2_12216.BMP	2011-09-10 16:53:44
12223	12223	145.205	308.982	98	20110910_p2_12224.BMP	2011-09-10 16:53:53
12233	12233	149.57	295.779	109	20110910_p2_12234.BMP	2011-09-10 16:54:03
12235	12235	155.201	301.968	113	20110910_p2_12236.BMP	2011-09-10 16:54:05
12238	12238	156.189	317.471	40	20110910_p2_12239.BMP	2011-09-10 16:54:08
12240	12240	152.319	311.407	116	20110910_p2_12241.BMP	2011-09-10 16:54:10
12243	12243	143.58	310.808	131	20110910_p2_12244.BMP	2011-09-10 16:54:14
12245	12245	141.219	330.078	91	20110910_p2_12246.BMP	2011-09-10 16:54:16
12247	12247	137.294	322.047	106	20110910_p2_12248.BMP	2011-09-10 16:54:18
12248	12248	135.552	321.937	95	20110910_p2_12249.BMP	2011-09-10 16:54:19
12250	12250	131.966	319.764	78	20110910_p2_12251.BMP	2011-09-10 16:54:21
12253	12253	130.862	331.403	23	20110910_p2_12254.BMP	2011-09-10 16:54:24
12255	12255	154.903	325.125	4	20110910_p2_12256.BMP	2011-09-10 16:54:26
12256	12256	167.594	331.768	18	20110910_p2_12257.BMP	2011-09-10 16:54:27
12260	12260	121.043	309.332	147	20110910_p2_12261.BMP	2011-09-10 16:54:32
12262	12262	130.013	315.745	127	20110910_p2_12263.BMP	2011-09-10 16:54:34
12265	12265	129.424	337.184	148	20110910_p2_12266.BMP	2011-09-10 16:54:37
12267	12267	130.964	333.363	106	20110910_p2_12268.BMP	2011-09-10 16:54:39
12272	12272	169.246	329.945	10	20110910_p2_12273.BMP	2011-09-10 16:54:44
12290	12290	173.142	335.998	23	20110910_p2_12291.BMP	2011-09-10 16:55:03
12292	12292	171.252	333.941	27	20110910_p2_12293.BMP	2011-09-10 16:55:06
12351	12351	149.863	328.677	115	20110910_p2_12352.BMP	2011-09-10 16:56:08
12352	12352	170.898	328.124	21	20110910_p2_12353.BMP	2011-09-10 16:56:09
12384	12384	171.368	335.882	25	20110910_p2_12385.BMP	2011-09-10 16:56:43
12433	12433	171.368	335.882	11	20110910_p2_12434.BMP	2011-09-10 16:57:35
12483	12483	168.39	345.372	2	20110910_p2_12484.BMP	2011-09-10 16:58:27
12528	12528	169.364	331.884	25	20110910_p2_12529.BMP	2011-09-10 16:59:15
12530	12530	167.477	329.827	8	20110910_p2_12531.BMP	2011-09-10 16:59:17
12545	12545	172.908	332.119	24	20110910_p2_12546.BMP	2011-09-10 16:59:33
12555	12555	169.246	329.945	11	20110910_p2_12556.BMP	2011-09-10 16:59:43
12577	12577	169.48	333.825	13	20110910_p2_12578.BMP	2011-09-10 17:00:07
12582	12582	161.466	317.832	124	20110910_p2_12583.BMP	2011-09-10 17:00:12
12585	12585	169.711	337.708	9	20110910_p2_12586.BMP	2011-09-10 17:00:15
12597	12597	181.136	296.251	123	20110910_p2_12598.BMP	2011-09-10 17:00:28
12600	12600	190.717	306.509	134	20110910_p2_12601.BMP	2011-09-10 17:00:31
12602	12602	185.63	309.952	116	20110910_p2_12603.BMP	2011-09-10 17:00:33
12605	12605	177.128	315.083	29	20110910_p2_12606.BMP	2011-09-10 17:00:36
12607	12607	172.677	301.339	73	20110910_p2_12608.BMP	2011-09-10 17:00:38
12610	12610	177.587	295.978	128	20110910_p2_12611.BMP	2011-09-10 17:00:41
12615	12615	169.246	329.945	17	20110910_p2_12616.BMP	2011-09-10 17:00:47
12617	12617	187.015	304.325	91	20110910_p2_12618.BMP	2011-09-10 17:00:49
12618	12618	184.829	298.44	98	20110910_p2_12619.BMP	2011-09-10 17:00:50
12620	12620	172.275	295.571	43	20110910_p2_12621.BMP	2011-09-10 17:00:52
12622	12622	164.256	281.582	54	20110910_p2_12623.BMP	2011-09-10 17:00:54
12625	12625	151.29	270.992	69	20110910_p2_12626.BMP	2011-09-10 17:00:57
12627	12627	145.029	280.056	86	20110910_p2_12628.BMP	2011-09-10 17:01:00
12630	12630	148.576	307.282	105	20110910_p2_12631.BMP	2011-09-10 17:01:03
12632	12632	156.189	317.471	129	20110910_p2_12633.BMP	2011-09-10 17:01:05
12637	12637	140.891	324.22	47	20110910_p2_12638.BMP	2011-09-10 17:01:10
12642	12642	143.814	314.7	151	20110910_p2_12643.BMP	2011-09-10 17:01:15
12644	12644	151.276	322.949	149	20110910_p2_12645.BMP	2011-09-10 17:01:17
12647	12647	147.998	326.616	31	20110910_p2_12648.BMP	2011-09-10 17:01:20
12650	12650	137.072	318.142	57	20110910_p2_12651.BMP	2011-09-10 17:01:24
12652	12652	144.607	328.344	141	20110910_p2_12653.BMP	2011-09-10 17:01:26
12655	12655	148.11	328.566	113	20110910_p2_12656.BMP	2011-09-10 17:01:29
12662	12662	138.121	306.561	112	20110910_p2_12663.BMP	2011-09-10 17:01:36
12664	12664	134.88	310.225	70	20110910_p2_12665.BMP	2011-09-10 17:01:38
12667	12667	128.505	290.389	117	20110910_p2_12668.BMP	2011-09-10 17:01:41
12669	12669	143.099	303.032	122	20110910_p2_12670.BMP	2011-09-10 17:01:43
12672	12672	154.071	311.529	126	20110910_p2_12673.BMP	2011-09-10 17:01:47
12679	12679	155.246	330.963	73	20110910_p2_12680.BMP	2011-09-10 17:01:54
12682	12682	153.261	326.956	170	20110910_p2_12683.BMP	2011-09-10 17:01:57
12684	12684	161.826	323.651	178	20110910_p2_12685.BMP	2011-09-10 17:01:59
12687	12687	168.888	324.129	134	20110910_p2_12688.BMP	2011-09-10 17:02:02
12692	12692	180.68	315.337	128	20110910_p2_12693.BMP	2011-09-10 17:02:08
12694	12694	173.908	293.786	122	20110910_p2_12695.BMP	2011-09-10 17:02:10
12697	12697	176.894	286.4	126	20110910_p2_12698.BMP	2011-09-10 17:02:13
12702	12702	198.566	291.909	50	20110910_p2_12703.BMP	2011-09-10 17:02:18
12704	12704	191.893	274.374	34	20110910_p2_12705.BMP	2011-09-10 17:02:20
12707	12707	201.44	282.693	133	20110910_p2_12708.BMP	2011-09-10 17:02:24
12714	12714	202.65	275.266	52	20110910_p2_12715.BMP	2011-09-10 17:02:31
12715	12715	225.924	297.808	112	20110910_p2_12716.BMP	2011-09-10 17:02:32
12717	12717	221.011	280.514	13	20110910_p2_12718.BMP	2011-09-10 17:02:34
12722	12722	224.057	273.281	43	20110910_p2_12723.BMP	2011-09-10 17:02:39
12724	12724	197.048	250.485	49	20110910_p2_12725.BMP	2011-09-10 17:02:41
12727	12727	180.311	241.517	38	20110910_p2_12728.BMP	2011-09-10 17:02:45
12729	12729	175.642	248.55	42	20110910_p2_12730.BMP	2011-09-10 17:02:47
12732	12732	155.805	241.088	107	20110910_p2_12733.BMP	2011-09-10 17:02:50
12734	12734	142.705	249.323	107	20110910_p2_12735.BMP	2011-09-10 17:02:52
12737	12737	142.173	264.508	110	20110910_p2_12738.BMP	2011-09-10 17:02:55
12739	12739	158.188	294.5	98	20110910_p2_12740.BMP	2011-09-10 17:02:57
12740	12740	158.32	296.429	98	20110910_p2_12741.BMP	2011-09-10 17:02:58
12742	12742	157.946	317.591	84	20110910_p2_12743.BMP	2011-09-10 17:03:00
12747	12747	144.385	324.442	144	20110910_p2_12748.BMP	2011-09-10 17:03:06
12749	12749	138.925	320.205	199	20110910_p2_12750.BMP	2011-09-10 17:03:08
12752	12752	141.111	328.125	127	20110910_p2_12753.BMP	2011-09-10 17:03:11
12754	12754	145.908	320.657	121	20110910_p2_12755.BMP	2011-09-10 17:03:13
12757	12757	148.221	330.516	100	20110910_p2_12758.BMP	2011-09-10 17:03:16
12762	12762	137.294	322.047	161	20110910_p2_12763.BMP	2011-09-10 17:03:21
12764	12764	147.308	314.934	88	20110910_p2_12765.BMP	2011-09-10 17:03:23
12767	12767	134.765	308.275	154	20110910_p2_12768.BMP	2011-09-10 17:03:27
12769	12769	126.548	315.528	128	20110910_p2_12770.BMP	2011-09-10 17:03:29
12771	12771	115.065	326.58	70	20110910_p2_12772.BMP	2011-09-10 17:03:31
12774	12774	110.959	349.946	28	20110910_p2_12775.BMP	2011-09-10 17:03:34
12777	12777	111.126	353.894	60	20110910_p2_12778.BMP	2011-09-10 17:03:37
12779	12779	123.994	370.261	114	20110910_p2_12780.BMP	2011-09-10 17:03:39
12781	12781	130.651	362.728	123	20110910_p2_12782.BMP	2011-09-10 17:03:41
12784	12784	143.126	367.299	32	20110910_p2_12785.BMP	2011-09-10 17:03:45
12785	12785	136.501	339.547	43	20110910_p2_12786.BMP	2011-09-10 17:03:46
12786	12786	140.203	343.667	146	20110910_p2_12787.BMP	2011-09-10 17:03:47
12791	12791	169.711	337.708	4	20110910_p2_12792.BMP	2011-09-10 17:03:52
12795	12795	166.508	343.315	56	20110910_p2_12796.BMP	2011-09-10 17:03:56
12796	12796	179.607	355.761	16	20110910_p2_12797.BMP	2011-09-10 17:03:57
12799	12799	186.066	344.566	157	20110910_p2_12800.BMP	2011-09-10 17:04:00
12801	12801	187.14	333.076	118	20110910_p2_12802.BMP	2011-09-10 17:04:03
12804	12804	186.774	327.283	7	20110910_p2_12805.BMP	2011-09-10 17:04:06
12811	12811	198.006	308.958	121	20110910_p2_12812.BMP	2011-09-10 17:04:13
12816	12816	198.985	297.627	100	20110910_p2_12817.BMP	2011-09-10 17:04:18
12819	12819	196.204	284.157	84	20110910_p2_12820.BMP	2011-09-10 17:04:22
12826	12826	209.708	273.973	139	20110910_p2_12827.BMP	2011-09-10 17:04:29
12829	12829	208.952	264.56	84	20110910_p2_12830.BMP	2011-09-10 17:04:32
12831	12831	206.053	251.284	81	20110910_p2_12832.BMP	2011-09-10 17:04:34
12834	12834	219.821	265.476	28	20110910_p2_12835.BMP	2011-09-10 17:04:37
12836	12836	217.39	257.835	152	20110910_p2_12837.BMP	2011-09-10 17:04:40
12839	12839	232.278	262.796	162	20110910_p2_12840.BMP	2011-09-10 17:04:43
12844	12844	228.623	262.493	87	20110910_p2_12845.BMP	2011-09-10 17:04:48
12846	12846	222.534	276.894	149	20110910_p2_12847.BMP	2011-09-10 17:04:50
12849	12849	228.858	288.635	65	20110910_p2_12850.BMP	2011-09-10 17:04:53
12851	12851	239.09	304.452	90	20110910_p2_12852.BMP	2011-09-10 17:04:55
12853	12853	257.031	326.499	150	20110910_p2_12854.BMP	2011-09-10 17:04:58
12861	12861	268.628	308.489	35	20110910_p2_12862.BMP	2011-09-10 17:05:06
12863	12863	264.667	304.454	22	20110910_p2_12864.BMP	2011-09-10 17:05:08
12864	12864	272.195	306.869	31	20110910_p2_12865.BMP	2011-09-10 17:05:09
12869	12869	273.246	295.728	106	20110910_p2_12870.BMP	2011-09-10 17:05:14
12871	12871	268.58	282.353	71	20110910_p2_12872.BMP	2011-09-10 17:05:16
12873	12873	252.346	262.576	64	20110910_p2_12874.BMP	2011-09-10 17:05:18
12876	12876	242.68	256.257	12	20110910_p2_12877.BMP	2011-09-10 17:05:22
12879	12879	249.39	271.596	28	20110910_p2_12880.BMP	2011-09-10 17:05:25
12881	12881	236.976	276.188	51	20110910_p2_12882.BMP	2011-09-10 17:05:27
12883	12883	228.284	281.096	19	20110910_p2_12884.BMP	2011-09-10 17:05:29
12884	12884	228.138	279.214	19	20110910_p2_12885.BMP	2011-09-10 17:05:30
12891	12891	196.235	241.136	95	20110910_p2_12892.BMP	2011-09-10 17:05:37
12893	12893	186.94	236.57	20	20110910_p2_12894.BMP	2011-09-10 17:05:39
12896	12896	162.679	221.244	16	20110910_p2_12897.BMP	2011-09-10 17:05:43
12898	12898	157.387	239.36	119	20110910_p2_12899.BMP	2011-09-10 17:05:45
12901	12901	140.665	245.346	110	20110910_p2_12902.BMP	2011-09-10 17:05:48
12903	12903	145.639	264.798	128	20110910_p2_12904.BMP	2011-09-10 17:05:50
12906	12906	142.46	268.355	61	20110910_p2_12907.BMP	2011-09-10 17:05:53
12908	12908	154.945	298.1	135	20110910_p2_12909.BMP	2011-09-10 17:05:55
12909	12909	155.328	303.903	135	20110910_p2_12910.BMP	2011-09-10 17:05:57
12910	12910	154.552	319.294	26	20110910_p2_12911.BMP	2011-09-10 17:05:57
12915	12915	147.308	314.934	141	20110910_p2_12916.BMP	2011-09-10 17:06:03
12918	12918	134.995	312.175	109	20110910_p2_12919.BMP	2011-09-10 17:06:06
12920	12920	146.687	334.309	136	20110910_p2_12921.BMP	2011-09-10 17:06:09
12923	12923	141.599	306.799	14	20110910_p2_12924.BMP	2011-09-10 17:06:12
12924	12924	141.479	304.854	15	20110910_p2_12925.BMP	2011-09-10 17:06:13
12928	12928	141.001	326.172	116	20110910_p2_12929.BMP	2011-09-10 17:06:17
12930	12930	129.122	331.301	151	20110910_p2_12931.BMP	2011-09-10 17:06:19
12933	12933	118.119	318.922	129	20110910_p2_12934.BMP	2011-09-10 17:06:22
12935	12935	126.869	321.4	147	20110910_p2_12936.BMP	2011-09-10 17:06:24
12937	12937	137.512	325.954	102	20110910_p2_12938.BMP	2011-09-10 17:06:27
12940	12940	142.858	328.234	57	20110910_p2_12941.BMP	2011-09-10 17:06:30
12942	12942	134.765	308.275	64	20110910_p2_12943.BMP	2011-09-10 17:06:32
12945	12945	144.045	318.595	77	20110910_p2_12946.BMP	2011-09-10 17:06:35
12947	12947	151.16	321.003	159	20110910_p2_12948.BMP	2011-09-10 17:06:37
12950	12950	140.891	324.22	105	20110910_p2_12951.BMP	2011-09-10 17:06:40
12952	12952	147.998	326.616	130	20110910_p2_12953.BMP	2011-09-10 17:06:42
12960	12960	160.643	333.25	40	20110910_p2_12961.BMP	2011-09-10 17:06:51
12967	12967	138.586	314.353	86	20110910_p2_12968.BMP	2011-09-10 17:06:58
12970	12970	142.3	318.48	104	20110910_p2_12971.BMP	2011-09-10 17:07:01
12972	12972	142.526	322.38	130	20110910_p2_12973.BMP	2011-09-10 17:07:03
12977	12977	134.134	327.695	147	20110910_p2_12978.BMP	2011-09-10 17:07:09
12987	12987	131.747	315.855	143	20110910_p2_12988.BMP	2011-09-10 17:07:19
12988	12988	133.921	323.783	149	20110910_p2_12989.BMP	2011-09-10 17:07:20
12992	12992	139.256	326.063	69	20110910_p2_12993.BMP	2011-09-10 17:07:25
12997	12997	135.443	319.983	75	20110910_p2_12998.BMP	2011-09-10 17:07:30
13005	13005	135.22	316.078	92	20110910_p2_13006.BMP	2011-09-10 17:07:38
13007	13007	133.483	315.966	116	20110910_p2_13008.BMP	2011-09-10 17:07:40
13020	13020	129.453	305.979	37	20110910_p2_13021.BMP	2011-09-10 17:07:54
13024	13024	139.256	326.063	97	20110910_p2_13025.BMP	2011-09-10 17:07:58
13027	13027	133.483	315.966	115	20110910_p2_13028.BMP	2011-09-10 17:08:01
13030	13030	133.371	314.014	80	20110910_p2_13031.BMP	2011-09-10 17:08:04
13032	13032	139.472	329.971	27	20110910_p2_13033.BMP	2011-09-10 17:08:06
13037	13037	131.524	311.949	113	20110910_p2_13038.BMP	2011-09-10 17:08:12
13039	13039	135.22	316.078	75	20110910_p2_13040.BMP	2011-09-10 17:08:14
13042	13042	133.813	321.828	36	20110910_p2_13043.BMP	2011-09-10 17:08:17
13044	13044	137.403	324	101	20110910_p2_13045.BMP	2011-09-10 17:08:19
13050	13050	137.183	320.094	105	20110910_p2_13051.BMP	2011-09-10 17:08:25
13052	13052	139.036	322.157	127	20110910_p2_13053.BMP	2011-09-10 17:08:27
13055	13055	135.443	319.983	118	20110910_p2_13056.BMP	2011-09-10 17:08:31
13060	13060	137.294	322.047	114	20110910_p2_13061.BMP	2011-09-10 17:08:36
13062	13062	139.036	322.157	128	20110910_p2_13063.BMP	2011-09-10 17:08:38
13077	13077	131.183	306.094	28	20110910_p2_13078.BMP	2011-09-10 17:08:54
13080	13080	131.183	306.094	26	20110910_p2_13081.BMP	2011-09-10 17:08:57
