# Supplementary material for: Exploratory behavior of re-orienting foragers differs from other flight patterns of honeybees
Source: PLoS One. 2018 Aug 29;13(8):e0202171. doi: 10.1371/journal.pone.0202171 (PMC6114720; doi:10.1371/journal.pone.0202171)
Supplement: S1 Textfiles — The duration of a flight was measured at the hive. Bees usually flew low at the start and end of their flight and could not be detected by the radar during this time. Therefore, the time between the first and the last signal in the textfile deviates from the flight duration recorded at the hive by monitoring take off and landing of the bees. For incomplete flights the time between the first and the last signal was used to calculate the flight duration, but these values were not analyzed any further. Due to the usage of different watches to record the start- and end time of a flight there might be deviations from the times in the textfile because not all watches were synchronized with the radar. (ZIP) [file pone.0202171.s005.zip › Re-orientation_flight1_Hive2_10.09.11_yv37_1611.txt]

frame	time	x	y	value	filename	filedate
9688	9688	137.294	322.047	151	20110910_p2_9689.BMP	2011-09-10 16:09:23
9818	9818	141.111	328.125	86	20110910_p2_9819.BMP	2011-09-10 16:11:39
9820	9820	135.661	323.891	155	20110910_p2_9821.BMP	2011-09-10 16:11:42
9822	9822	139.036	322.157	119	20110910_p2_9823.BMP	2011-09-10 16:11:44
9825	9825	139.74	304.734	106	20110910_p2_9826.BMP	2011-09-10 16:11:47
9828	9828	146.247	326.504	144	20110910_p2_9829.BMP	2011-09-10 16:11:50
9830	9830	142.748	326.282	146	20110910_p2_9831.BMP	2011-09-10 16:11:52
9832	9832	139.036	322.157	144	20110910_p2_9833.BMP	2011-09-10 16:11:54
9835	9835	133.109	341.306	126	20110910_p2_9836.BMP	2011-09-10 16:11:57
9837	9837	122.374	334.828	165	20110910_p2_9838.BMP	2011-09-10 16:11:59
9840	9840	127.879	341.011	134	20110910_p2_9841.BMP	2011-09-10 16:12:03
9842	9842	124.774	348.683	95	20110910_p2_9843.BMP	2011-09-10 16:12:05
9845	9845	125.575	366.403	147	20110910_p2_9846.BMP	2011-09-10 16:12:08
9847	9847	129.754	382.342	154	20110910_p2_9848.BMP	2011-09-10 16:12:10
9850	9850	137.692	404.363	110	20110910_p2_9851.BMP	2011-09-10 16:12:13
9852	9852	140.226	424.184	137	20110910_p2_9853.BMP	2011-09-10 16:12:15
9897	9897	158.432	434.807	176	20110910_p2_9898.BMP	2011-09-10 16:13:03
9904	9904	180.282	443.635	104	20110910_p2_9905.BMP	2011-09-10 16:13:10
9905	9905	178.401	441.587	96	20110910_p2_9906.BMP	2011-09-10 16:13:11
9907	9907	185.521	439.95	148	20110910_p2_9908.BMP	2011-09-10 16:13:13
9910	9910	184.836	424.244	118	20110910_p2_9911.BMP	2011-09-10 16:13:16
9912	9912	195.734	426.736	77	20110910_p2_9913.BMP	2011-09-10 16:13:18
9914	9914	208.572	431.284	85	20110910_p2_9915.BMP	2011-09-10 16:13:20
9917	9917	213.826	427.651	103	20110910_p2_9918.BMP	2011-09-10 16:13:24
