# Supplementary material for: Exploratory behavior of re-orienting foragers differs from other flight patterns of honeybees
Source: PLoS One. 2018 Aug 29;13(8):e0202171. doi: 10.1371/journal.pone.0202171 (PMC6114720; doi:10.1371/journal.pone.0202171)
Supplement: S1 Textfiles — The duration of a flight was measured at the hive. Bees usually flew low at the start and end of their flight and could not be detected by the radar during this time. Therefore, the time between the first and the last signal in the textfile deviates from the flight duration recorded at the hive by monitoring take off and landing of the bees. For incomplete flights the time between the first and the last signal was used to calculate the flight duration, but these values were not analyzed any further. Due to the usage of different watches to record the start- and end time of a flight there might be deviations from the times in the textfile because not all watches were synchronized with the radar. (ZIP) [file pone.0202171.s005.zip › Re-orientation_flight1_Hive2_10.09.11_yv82_1506.txt]

frame	time	x	y	value	filename	filedate
5997	5997	130.655	327.485	135	20110910_p2_5998.BMP	2011-09-10 15:04:30
6042	6042	118.421	324.811	73	20110910_p2_6043.BMP	2011-09-10 15:05:18
6044	6044	126.138	340.915	14	20110910_p2_6045.BMP	2011-09-10 15:05:20
6047	6047	122.848	344.657	127	20110910_p2_6048.BMP	2011-09-10 15:05:23
6049	6049	119.372	344.473	166	20110910_p2_6050.BMP	2011-09-10 15:05:25
6052	6052	111.209	355.868	165	20110910_p2_6053.BMP	2011-09-10 15:05:28
6054	6054	97.349	355.24	113	20110910_p2_6055.BMP	2011-09-10 15:05:30
6057	6057	94.914	384.833	126	20110910_p2_6058.BMP	2011-09-10 15:05:33
6059	6059	86.672	400.426	59	20110910_p2_6060.BMP	2011-09-10 15:05:36
6062	6062	72.39	386.079	72	20110910_p2_6063.BMP	2011-09-10 15:05:39
6064	6064	64.161	405.773	111	20110910_p2_6065.BMP	2011-09-10 15:05:41
6067	6067	55.841	427.531	54	20110910_p2_6068.BMP	2011-09-10 15:05:44
6071	6071	40.47	459.243	132	20110910_p2_6072.BMP	2011-09-10 15:05:48
6076	6076	23.036	489.07	141	20110910_p2_6077.BMP	2011-09-10 15:05:54
6079	6079	14.141	479.027	140	20110910_p2_6080.BMP	2011-09-10 15:05:57
6082	6082	7.11	503.006	94	20110910_p2_6083.BMP	2011-09-10 15:06:00
6084	6084	1.786	527	121	20110910_p2_6085.BMP	2011-09-10 15:06:02
6086	6086	-7.152	531.006	135	20110910_p2_6087.BMP	2011-09-10 15:06:04
6091	6091	-10.765	549.012	17	20110910_p2_6092.BMP	2011-09-10 15:06:10
6094	6094	-9.016	577.008	128	20110910_p2_6095.BMP	2011-09-10 15:06:13
6096	6096	-7.246	605.005	149	20110910_p2_6097.BMP	2011-09-10 15:06:15
6098	6098	-3.628	615.001	146	20110910_p2_6099.BMP	2011-09-10 15:06:17
6101	6101	3.641	639.001	88	20110910_p2_6102.BMP	2011-09-10 15:06:20
6104	6104	7.298	655.004	129	20110910_p2_6105.BMP	2011-09-10 15:06:23
6106	6106	12.789	665.012	208	20110910_p2_6107.BMP	2011-09-10 15:06:25
6109	6109	14.612	663.015	103	20110910_p2_6110.BMP	2011-09-10 15:06:29
6111	6111	12.815	681.011	37	20110910_p2_6112.BMP	2011-09-10 15:06:31
6112	6112	14.688	705.014	44	20110910_p2_6113.BMP	2011-09-10 15:06:32
6114	6114	20.219	715.025	93	20110910_p2_6115.BMP	2011-09-10 15:06:34
6116	6116	20.264	735.024	84	20110910_p2_6117.BMP	2011-09-10 15:06:36
6119	6119	18.449	749.019	22	20110910_p2_6120.BMP	2011-09-10 15:06:39
6124	6124	12.965	789.009	165	20110910_p2_6125.BMP	2011-09-10 15:06:44
6126	6126	11.139	815.006	18	20110910_p2_6127.BMP	2011-09-10 15:06:46
