# Supplementary material for: Exploratory behavior of re-orienting foragers differs from other flight patterns of honeybees
Source: PLoS One. 2018 Aug 29;13(8):e0202171. doi: 10.1371/journal.pone.0202171 (PMC6114720; doi:10.1371/journal.pone.0202171)
Supplement: S1 Textfiles — The duration of a flight was measured at the hive. Bees usually flew low at the start and end of their flight and could not be detected by the radar during this time. Therefore, the time between the first and the last signal in the textfile deviates from the flight duration recorded at the hive by monitoring take off and landing of the bees. For incomplete flights the time between the first and the last signal was used to calculate the flight duration, but these values were not analyzed any further. Due to the usage of different watches to record the start- and end time of a flight there might be deviations from the times in the textfile because not all watches were synchronized with the radar. (ZIP) [file pone.0202171.s005.zip › Re-orientation_flight1_Hive2_10.09.11_yv85_1622-1706.txt]

frame	time	x	y	value	filename	filedate
10354	10354	135.552	321.937	76	20110910_p2_10355.BMP	2011-09-10 16:21:04
10357	10357	135.661	323.891	58	20110910_p2_10358.BMP	2011-09-10 16:21:07
10359	10359	137.294	322.047	130	20110910_p2_10360.BMP	2011-09-10 16:21:10
10364	10364	118.221	320.884	121	20110910_p2_10365.BMP	2011-09-10 16:21:15
10366	10366	113.049	320.586	143	20110910_p2_10367.BMP	2011-09-10 16:21:17
10371	10371	132.074	321.72	153	20110910_p2_10372.BMP	2011-09-10 16:21:22
10374	10374	141.111	328.125	19	20110910_p2_10375.BMP	2011-09-10 16:21:25
10376	10376	145.677	316.763	145	20110910_p2_10377.BMP	2011-09-10 16:21:27
10379	10379	148.938	313.108	110	20110910_p2_10380.BMP	2011-09-10 16:21:31
10381	10381	142.967	330.187	147	20110910_p2_10382.BMP	2011-09-10 16:21:33
10382	10382	141.219	330.078	140	20110910_p2_10383.BMP	2011-09-10 16:21:34
10384	10384	150.838	346.243	156	20110910_p2_10385.BMP	2011-09-10 16:21:36
10389	10389	178.469	367.334	127	20110910_p2_10390.BMP	2011-09-10 16:21:41
10391	10391	171.826	343.651	95	20110910_p2_10392.BMP	2011-09-10 16:21:43
10394	10394	165.709	329.71	20	20110910_p2_10395.BMP	2011-09-10 16:21:47
10399	10399	160.643	333.25	79	20110910_p2_10400.BMP	2011-09-10 16:21:52
10401	10401	154.433	317.351	91	20110910_p2_10402.BMP	2011-09-10 16:21:54
10404	10404	154.071	311.529	108	20110910_p2_10405.BMP	2011-09-10 16:21:57
10406	10406	157.458	309.836	15	20110910_p2_10407.BMP	2011-09-10 16:21:59
10409	10409	144.963	305.097	144	20110910_p2_10410.BMP	2011-09-10 16:22:02
10411	10411	131.183	306.094	71	20110910_p2_10412.BMP	2011-09-10 16:22:04
10416	10416	103.381	298.47	149	20110910_p2_10417.BMP	2011-09-10 16:22:10
10419	10419	104.078	312.233	140	20110910_p2_10420.BMP	2011-09-10 16:22:13
10421	10421	107.158	341.884	134	20110910_p2_10422.BMP	2011-09-10 16:22:15
10423	10423	114.166	344.203	164	20110910_p2_10424.BMP	2011-09-10 16:22:17
10431	10431	146.65	367.487	44	20110910_p2_10432.BMP	2011-09-10 16:22:25
10434	10434	167.183	390.094	81	20110910_p2_10435.BMP	2011-09-10 16:22:28
10436	10436	175.416	376.884	77	20110910_p2_10437.BMP	2011-09-10 16:22:31
10441	10441	201.227	391.955	127	20110910_p2_10442.BMP	2011-09-10 16:22:36
10444	10444	196.223	399.454	17	20110910_p2_10445.BMP	2011-09-10 16:22:39
10446	10446	210.958	406.093	119	20110910_p2_10447.BMP	2011-09-10 16:22:41
10449	10449	218.303	408.438	88	20110910_p2_10450.BMP	2011-09-10 16:22:44
10454	10454	224.913	432.117	5	20110910_p2_10455.BMP	2011-09-10 16:22:49
10463	10463	199.118	386.01	114	20110910_p2_10464.BMP	2011-09-10 16:22:59
10466	10466	186.969	360.088	4	20110910_p2_10467.BMP	2011-09-10 16:23:03
10467	10467	188.423	354.374	5	20110910_p2_10468.BMP	2011-09-10 16:23:04
10471	10471	191.311	342.98	100	20110910_p2_10472.BMP	2011-09-10 16:23:08
10473	10473	181.058	321.122	68	20110910_p2_10474.BMP	2011-09-10 16:23:10
10478	10478	197.126	322.257	39	20110910_p2_10479.BMP	2011-09-10 16:23:15
10483	10483	182.499	290.646	113	20110910_p2_10484.BMP	2011-09-10 16:23:20
10486	10486	180.582	288.594	113	20110910_p2_10487.BMP	2011-09-10 16:23:24
10493	10493	148.092	274.552	23	20110910_p2_10494.BMP	2011-09-10 16:23:31
10495	10495	141.958	285.585	98	20110910_p2_10496.BMP	2011-09-10 16:23:33
10498	10498	126.161	280.543	44	20110910_p2_10499.BMP	2011-09-10 16:23:36
10500	10500	111.87	269.804	109	20110910_p2_10501.BMP	2011-09-10 16:23:38
10505	10505	91.209	291.868	143	20110910_p2_10506.BMP	2011-09-10 16:23:43
10508	10508	94.102	317.596	132	20110910_p2_10509.BMP	2011-09-10 16:23:47
10510	10510	89.786	337.122	126	20110910_p2_10511.BMP	2011-09-10 16:23:49
10513	10513	97.275	353.261	58	20110910_p2_10514.BMP	2011-09-10 16:23:52
10515	10515	103.87	345.665	28	20110910_p2_10516.BMP	2011-09-10 16:23:54
10518	10518	96.121	369.034	109	20110910_p2_10519.BMP	2011-09-10 16:23:57
10520	10520	101.954	387.078	114	20110910_p2_10521.BMP	2011-09-10 16:23:59
10523	10523	107.992	411.068	72	20110910_p2_10524.BMP	2011-09-10 16:24:02
10525	10525	118.892	421.367	7	20110910_p2_10526.BMP	2011-09-10 16:24:05
10528	10528	127.165	405.882	151	20110910_p2_10529.BMP	2011-09-10 16:24:08
10530	10530	142.078	426.233	48	20110910_p2_10531.BMP	2011-09-10 16:24:10
10535	10535	159.583	419.123	170	20110910_p2_10536.BMP	2011-09-10 16:24:15
10538	10538	166.214	407.663	60	20110910_p2_10539.BMP	2011-09-10 16:24:18
10543	10543	193.198	410.985	95	20110910_p2_10544.BMP	2011-09-10 16:24:23
10545	10545	210.014	423.557	128	20110910_p2_10546.BMP	2011-09-10 16:24:26
10548	10548	211.637	419.746	97	20110910_p2_10549.BMP	2011-09-10 16:24:29
10553	10553	237.769	434.727	63	20110910_p2_10554.BMP	2011-09-10 16:24:34
10560	10560	247.292	442.991	141	20110910_p2_10561.BMP	2011-09-10 16:24:41
10565	10565	249.404	448.928	180	20110910_p2_10566.BMP	2011-09-10 16:24:46
10578	10578	230.091	426.552	146	20110910_p2_10579.BMP	2011-09-10 16:25:00
10580	10580	245.924	452.643	146	20110910_p2_10581.BMP	2011-09-10 16:25:02
10585	10585	255.093	453.102	100	20110910_p2_10586.BMP	2011-09-10 16:25:07
10593	10593	234.585	444.289	17	20110910_p2_10594.BMP	2011-09-10 16:25:16
10603	10603	248.969	404.354	73	20110910_p2_10604.BMP	2011-09-10 16:25:26
10605	10605	262.427	416.691	134	20110910_p2_10606.BMP	2011-09-10 16:25:29
10608	10608	270.885	438.405	122	20110910_p2_10609.BMP	2011-09-10 16:25:32
10613	10613	256.169	476.51	9	20110910_p2_10614.BMP	2011-09-10 16:25:37
10615	10615	239.741	477.693	130	20110910_p2_10616.BMP	2011-09-10 16:25:39
10618	10618	229.573	496.811	132	20110910_p2_10619.BMP	2011-09-10 16:25:42
10620	10620	223.013	516.167	124	20110910_p2_10621.BMP	2011-09-10 16:25:44
10625	10625	191.924	512.994	86	20110910_p2_10626.BMP	2011-09-10 16:25:49
10628	10628	188.875	530.648	45	20110910_p2_10629.BMP	2011-09-10 16:25:53
10637	10637	147.613	483.743	132	20110910_p2_10638.BMP	2011-09-10 16:26:03
10640	10640	139.094	499.311	151	20110910_p2_10641.BMP	2011-09-10 16:26:06
10642	10642	132.573	524.918	151	20110910_p2_10643.BMP	2011-09-10 16:26:08
10647	10647	115.062	548.343	117	20110910_p2_10648.BMP	2011-09-10 16:26:13
10649	10649	122.625	564.436	190	20110910_p2_10650.BMP	2011-09-10 16:26:15
10655	10655	144.854	584.848	65	20110910_p2_10656.BMP	2011-09-10 16:26:21
10657	10657	139.218	576.759	18	20110910_p2_10658.BMP	2011-09-10 16:26:23
10662	10662	163.879	619.098	22	20110910_p2_10663.BMP	2011-09-10 16:26:29
10665	10665	174.549	605.465	169	20110910_p2_10666.BMP	2011-09-10 16:26:32
10667	10667	185.7	611.717	80	20110910_p2_10668.BMP	2011-09-10 16:26:34
10672	10672	200.132	602.215	139	20110910_p2_10673.BMP	2011-09-10 16:26:39
10705	10705	264.653	549.245	128	20110910_p2_10706.BMP	2011-09-10 16:27:14
10707	10707	259.111	549.026	76	20110910_p2_10708.BMP	2011-09-10 16:27:16
10709	10709	257.338	550.92	101	20110910_p2_10710.BMP	2011-09-10 16:27:18
10710	10710	253.575	548.81	66	20110910_p2_10711.BMP	2011-09-10 16:27:19
10714	10714	239.96	528.634	50	20110910_p2_10715.BMP	2011-09-10 16:27:23
10724	10724	234.25	477.441	69	20110910_p2_10725.BMP	2011-09-10 16:27:34
10729	10729	251.967	464.619	29	20110910_p2_10730.BMP	2011-09-10 16:27:39
10737	10737	269.618	449.959	96	20110910_p2_10738.BMP	2011-09-10 16:27:47
10755	10755	262.891	391.69	16	20110910_p2_10756.BMP	2011-09-10 16:28:06
10760	10760	258.216	374.149	76	20110910_p2_10761.BMP	2011-09-10 16:28:11
10765	10765	257.05	354.974	72	20110910_p2_10766.BMP	2011-09-10 16:28:17
10767	10767	245.085	338.948	24	20110910_p2_10768.BMP	2011-09-10 16:28:19
10772	10772	249.947	329.791	52	20110910_p2_10773.BMP	2011-09-10 16:28:24
10779	10779	228.154	303.634	107	20110910_p2_10780.BMP	2011-09-10 16:28:31
10789	10789	203.953	292.332	106	20110910_p2_10790.BMP	2011-09-10 16:28:42
10792	10792	207.268	288.816	114	20110910_p2_10793.BMP	2011-09-10 16:28:45
10794	10794	210.297	281.527	99	20110910_p2_10795.BMP	2011-09-10 16:28:47
10799	10799	224.057	273.281	24	20110910_p2_10800.BMP	2011-09-10 16:28:52
10804	10804	238.219	268.847	51	20110910_p2_10805.BMP	2011-09-10 16:28:58
10807	10807	247.256	267.719	22	20110910_p2_10808.BMP	2011-09-10 16:29:01
10809	10809	259.744	263.162	137	20110910_p2_10810.BMP	2011-09-10 16:29:03
10814	10814	283.804	263.164	116	20110910_p2_10815.BMP	2011-09-10 16:29:08
10817	10817	294.639	258.455	123	20110910_p2_10818.BMP	2011-09-10 16:29:11
10822	10822	296.472	233.065	64	20110910_p2_10823.BMP	2011-09-10 16:29:17
10824	10824	299.98	229.699	133	20110910_p2_10825.BMP	2011-09-10 16:29:19
10827	10827	313.267	230.647	113	20110910_p2_10828.BMP	2011-09-10 16:29:22
10829	10829	326.863	235.203	13	20110910_p2_10830.BMP	2011-09-10 16:29:24
10832	10832	342.524	241.679	95	20110910_p2_10833.BMP	2011-09-10 16:29:27
10834	10834	350.063	240.342	132	20110910_p2_10835.BMP	2011-09-10 16:29:29
10837	10837	362.517	255.688	49	20110910_p2_10838.BMP	2011-09-10 16:29:32
10839	10839	378.219	262.115	45	20110910_p2_10840.BMP	2011-09-10 16:29:35
10842	10842	373.922	254.548	56	20110910_p2_10843.BMP	2011-09-10 16:29:38
10847	10847	403.369	265.374	99	20110910_p2_10848.BMP	2011-09-10 16:29:43
10851	10851	434.527	270.689	48	20110910_p2_10852.BMP	2011-09-10 16:29:48
10859	10859	433.78	292.757	11	20110910_p2_10860.BMP	2011-09-10 16:29:56
10864	10864	426.676	268.45	12	20110910_p2_10865.BMP	2011-09-10 16:30:01
10869	10869	416.079	251.418	7	20110910_p2_10870.BMP	2011-09-10 16:30:06
10871	10871	397.599	232.226	90	20110910_p2_10872.BMP	2011-09-10 16:30:09
10876	10876	388.893	215.468	111	20110910_p2_10877.BMP	2011-09-10 16:30:14
10879	10879	382.644	207.921	44	20110910_p2_10880.BMP	2011-09-10 16:30:17
10884	10884	339.472	196.446	89	20110910_p2_10885.BMP	2011-09-10 16:30:22
10886	10886	332.623	208.536	30	20110910_p2_10887.BMP	2011-09-10 16:30:24
10889	10889	341.786	230.749	107	20110910_p2_10890.BMP	2011-09-10 16:30:27
10891	10891	326.991	237.025	147	20110910_p2_10892.BMP	2011-09-10 16:30:30
10894	10894	333.852	253.867	98	20110910_p2_10895.BMP	2011-09-10 16:30:33
10896	10896	322.573	254.937	67	20110910_p2_10897.BMP	2011-09-10 16:30:35
10899	10899	319.3	262.034	156	20110910_p2_10900.BMP	2011-09-10 16:30:38
10901	10901	333.207	272.148	55	20110910_p2_10902.BMP	2011-09-10 16:30:40
10904	10904	328.907	264.518	149	20110910_p2_10905.BMP	2011-09-10 16:30:43
10909	10909	345.294	254.611	114	20110910_p2_10910.BMP	2011-09-10 16:30:48
10911	10911	336.257	261.34	111	20110910_p2_10912.BMP	2011-09-10 16:30:50
10916	10916	305.669	255.588	128	20110910_p2_10917.BMP	2011-09-10 16:30:56
10919	10919	310.242	266.912	87	20110910_p2_10920.BMP	2011-09-10 16:30:59
10921	10921	323.346	265.978	158	20110910_p2_10922.BMP	2011-09-10 16:31:01
10926	10926	316.555	276.551	150	20110910_p2_10927.BMP	2011-09-10 16:31:06
10931	10931	308.224	264.934	14	20110910_p2_10932.BMP	2011-09-10 16:31:12
10933	10933	317.797	267.436	126	20110910_p2_10934.BMP	2011-09-10 16:31:14
10936	10936	306.471	266.647	116	20110910_p2_10937.BMP	2011-09-10 16:31:17
10938	10938	311.866	263.354	96	20110910_p2_10939.BMP	2011-09-10 16:31:19
10941	10941	323.73	271.515	150	20110910_p2_10942.BMP	2011-09-10 16:31:22
10943	10943	329.916	279.294	183	20110910_p2_10944.BMP	2011-09-10 16:31:24
10944	10944	322.73	284.352	150	20110910_p2_10945.BMP	2011-09-10 16:31:25
10946	10946	320.97	286.082	145	20110910_p2_10947.BMP	2011-09-10 16:31:27
10954	10954	300.542	288.381	52	20110910_p2_10955.BMP	2011-09-10 16:31:36
10956	10956	292.251	276.687	97	20110910_p2_10957.BMP	2011-09-10 16:31:38
10959	10959	290.515	278.41	18	20110910_p2_10960.BMP	2011-09-10 16:31:41
10963	10963	266.878	260.035	27	20110910_p2_10964.BMP	2011-09-10 16:31:45
10964	10964	274.751	266.165	44	20110910_p2_10965.BMP	2011-09-10 16:31:46
10966	10966	261.013	255.896	82	20110910_p2_10967.BMP	2011-09-10 16:31:48
10968	10968	241.296	239.609	89	20110910_p2_10969.BMP	2011-09-10 16:31:50
10969	10969	247.452	247.452	125	20110910_p2_10970.BMP	2011-09-10 16:31:51
10971	10971	234.089	240.825	128	20110910_p2_10972.BMP	2011-09-10 16:31:53
10974	10974	232.567	244.364	27	20110910_p2_10975.BMP	2011-09-10 16:31:57
10976	10976	204.251	230.82	115	20110910_p2_10977.BMP	2011-09-10 16:31:59
10977	10977	200.635	230.482	115	20110910_p2_10978.BMP	2011-09-10 16:32:00
10978	10978	188.049	229.288	5	20110910_p2_10979.BMP	2011-09-10 16:32:01
10981	10981	180.557	224.875	86	20110910_p2_10982.BMP	2011-09-10 16:32:04
10986	10986	164.26	219.555	92	20110910_p2_10987.BMP	2011-09-10 16:32:09
10988	10988	165.661	216.009	124	20110910_p2_10989.BMP	2011-09-10 16:32:11
10991	10991	153.564	216.606	55	20110910_p2_10992.BMP	2011-09-10 16:32:15
10993	10993	138.774	205.768	141	20110910_p2_10994.BMP	2011-09-10 16:32:17
10998	10998	123.639	224.798	138	20110910_p2_10999.BMP	2011-09-10 16:32:22
11003	11003	104.229	232.512	113	20110910_p2_11004.BMP	2011-09-10 16:32:27
11006	11006	92.741	233.451	97	20110910_p2_11007.BMP	2011-09-10 16:32:30
11008	11008	85.135	242.555	124	20110910_p2_11009.BMP	2011-09-10 16:32:33
11011	11011	77.363	249.82	135	20110910_p2_11012.BMP	2011-09-10 16:32:36
11013	11013	83.897	279.657	26	20110910_p2_11014.BMP	2011-09-10 16:32:38
11014	11014	84.09	283.599	26	20110910_p2_11015.BMP	2011-09-10 16:32:39
11016	11016	89.029	281.924	123	20110910_p2_11017.BMP	2011-09-10 16:32:41
11018	11018	94.994	268.605	125	20110910_p2_11019.BMP	2011-09-10 16:32:43
11023	11023	99.799	265.041	10	20110910_p2_11024.BMP	2011-09-10 16:32:48
11025	11025	100.154	270.909	102	20110910_p2_11026.BMP	2011-09-10 16:32:51
11028	11028	91.642	268.38	112	20110910_p2_11029.BMP	2011-09-10 16:32:54
11030	11030	82.309	250.156	124	20110910_p2_11031.BMP	2011-09-10 16:32:56
11033	11033	80.882	253.971	84	20110910_p2_11034.BMP	2011-09-10 16:32:59
11035	11035	75.163	239.882	92	20110910_p2_11036.BMP	2011-09-10 16:33:01
11038	11038	74.329	226.15	69	20110910_p2_11039.BMP	2011-09-10 16:33:04
11040	11040	70.721	220.022	54	20110910_p2_11041.BMP	2011-09-10 16:33:06
11043	11043	67.623	221.74	76	20110910_p2_11044.BMP	2011-09-10 16:33:09
11045	11045	61.473	199.786	66	20110910_p2_11046.BMP	2011-09-10 16:33:12
11048	11048	57.347	209.241	89	20110910_p2_11049.BMP	2011-09-10 16:33:15
11050	11050	52.059	199.05	94	20110910_p2_11051.BMP	2011-09-10 16:33:17
11053	11053	42.016	184.572	103	20110910_p2_11054.BMP	2011-09-10 16:33:20
11055	11055	43.201	178.763	74	20110910_p2_11056.BMP	2011-09-10 16:33:22
11058	11058	42.208	163.011	81	20110910_p2_11059.BMP	2011-09-10 16:33:25
11060	11060	43.424	159.22	78	20110910_p2_11061.BMP	2011-09-10 16:33:27
11063	11063	39.474	145.206	34	20110910_p2_11064.BMP	2011-09-10 16:33:30
11065	11065	44.316	151.533	71	20110910_p2_11066.BMP	2011-09-10 16:33:33
11070	11070	49.082	155.907	64	20110910_p2_11071.BMP	2011-09-10 16:33:38
11296	11296	46.078	138.233	90	20110910_p2_11297.BMP	2011-09-10 16:37:36
11604	11604	53.621	141.109	29	20110910_p2_11605.BMP	2011-09-10 16:43:01
11607	11607	56.602	141.506	58	20110910_p2_11608.BMP	2011-09-10 16:43:04
11696	11696	55.769	133.846	40	20110910_p2_11697.BMP	2011-09-10 16:44:38
12440	12440	49.468	129.167	44	20110910_p2_12441.BMP	2011-09-10 16:57:42
12443	12443	59.604	141.915	113	20110910_p2_12444.BMP	2011-09-10 16:57:45
12446	12446	64.778	148.269	112	20110910_p2_12447.BMP	2011-09-10 16:57:49
12448	12448	72.169	160.539	77	20110910_p2_12449.BMP	2011-09-10 16:57:51
12451	12451	79.631	172.784	42	20110910_p2_12452.BMP	2011-09-10 16:57:54
12453	12453	92.678	176.24	118	20110910_p2_12454.BMP	2011-09-10 16:57:56
12455	12455	99.8	182.71	92	20110910_p2_12456.BMP	2011-09-10 16:57:58
12458	12458	104.343	179.531	75	20110910_p2_12459.BMP	2011-09-10 16:58:01
12461	12461	111.387	184.098	115	20110910_p2_12462.BMP	2011-09-10 16:58:04
12463	12463	117.395	194.093	92	20110910_p2_12464.BMP	2011-09-10 16:58:06
12465	12465	119.079	194.286	92	20110910_p2_12466.BMP	2011-09-10 16:58:09
12466	12466	133.623	205.206	81	20110910_p2_12467.BMP	2011-09-10 16:58:10
12468	12468	142.596	209.889	116	20110910_p2_12469.BMP	2011-09-10 16:58:12
12471	12471	153.382	214.735	63	20110910_p2_12472.BMP	2011-09-10 16:58:15
12473	12473	160.016	211.738	55	20110910_p2_12474.BMP	2011-09-10 16:58:17
12476	12476	174.329	215.059	137	20110910_p2_12477.BMP	2011-09-10 16:58:20
12478	12478	177.705	213.572	101	20110910_p2_12479.BMP	2011-09-10 16:58:22
12481	12481	194.365	220.719	82	20110910_p2_12482.BMP	2011-09-10 16:58:25
12483	12483	203.912	227.121	127	20110910_p2_12484.BMP	2011-09-10 16:58:27
12486	12486	207.197	223.773	131	20110910_p2_12487.BMP	2011-09-10 16:58:31
12488	12488	221.952	226.958	114	20110910_p2_12489.BMP	2011-09-10 16:58:33
12491	12491	232.644	224.275	165	20110910_p2_12492.BMP	2011-09-10 16:58:36
12493	12493	238.18	224.762	100	20110910_p2_12494.BMP	2011-09-10 16:58:38
12496	12496	245.268	221.749	137	20110910_p2_12497.BMP	2011-09-10 16:58:41
12498	12498	266.979	238.071	27	20110910_p2_12499.BMP	2011-09-10 16:58:43
12501	12501	274.752	242.328	69	20110910_p2_12502.BMP	2011-09-10 16:58:46
12503	12503	272.03	254.921	54	20110910_p2_12504.BMP	2011-09-10 16:58:48
12506	12506	281.371	255.636	136	20110910_p2_12507.BMP	2011-09-10 16:58:52
12508	12508	282.819	250.252	138	20110910_p2_12509.BMP	2011-09-10 16:58:54
12511	12511	302.167	259	148	20110910_p2_12512.BMP	2011-09-10 16:58:57
12513	12513	311.734	261.51	72	20110910_p2_12514.BMP	2011-09-10 16:58:59
12516	12516	321.194	262.164	129	20110910_p2_12517.BMP	2011-09-10 16:59:02
12521	12521	332.453	261.089	146	20110910_p2_12522.BMP	2011-09-10 16:59:08
12523	12523	328.143	253.486	89	20110910_p2_12524.BMP	2011-09-10 16:59:10
12525	12525	333.348	246.539	142	20110910_p2_12526.BMP	2011-09-10 16:59:12
12528	12528	338.824	243.258	114	20110910_p2_12529.BMP	2011-09-10 16:59:15
12530	12530	330.173	228.182	101	20110910_p2_12531.BMP	2011-09-10 16:59:17
12535	12535	320.721	202.38	5	20110910_p2_12536.BMP	2011-09-10 16:59:22
12538	12538	324.307	199.045	98	20110910_p2_12539.BMP	2011-09-10 16:59:26
12540	12540	327.53	190.345	134	20110910_p2_12541.BMP	2011-09-10 16:59:28
12545	12545	314.704	171.811	99	20110910_p2_12546.BMP	2011-09-10 16:59:33
12548	12548	324.129	168.888	138	20110910_p2_12549.BMP	2011-09-10 16:59:36
12550	12550	333.825	169.48	14	20110910_p2_12551.BMP	2011-09-10 16:59:38
12558	12558	326.172	141.001	157	20110910_p2_12559.BMP	2011-09-10 16:59:47
12560	12560	329.758	135.983	144	20110910_p2_12561.BMP	2011-09-10 16:59:49
12563	12563	333.776	137.938	130	20110910_p2_12564.BMP	2011-09-10 16:59:52
12565	12565	349.546	140.504	110	20110910_p2_12566.BMP	2011-09-10 16:59:54
12570	12570	359.448	142.747	72	20110910_p2_12571.BMP	2011-09-10 16:59:59
12575	12575	354.497	123.303	126	20110910_p2_12576.BMP	2011-09-10 17:00:05
12578	12578	344.564	121.109	87	20110910_p2_12579.BMP	2011-09-10 17:00:08
12580	12580	339.245	131.266	79	20110910_p2_12581.BMP	2011-09-10 17:00:10
12583	12583	326.063	139.256	114	20110910_p2_12584.BMP	2011-09-10 17:00:13
12585	12585	327.534	162.061	160	20110910_p2_12586.BMP	2011-09-10 17:00:15
12588	12588	326.67	177.873	136	20110910_p2_12589.BMP	2011-09-10 17:00:18
12590	12590	327.654	192.132	131	20110910_p2_12591.BMP	2011-09-10 17:00:20
12593	12593	342.485	212.756	125	20110910_p2_12594.BMP	2011-09-10 17:00:24
12595	12595	333.247	217.56	77	20110910_p2_12596.BMP	2011-09-10 17:00:26
12598	12598	342.401	239.854	5	20110910_p2_12599.BMP	2011-09-10 17:00:29
12600	12600	327.76	247.988	105	20110910_p2_12601.BMP	2011-09-10 17:00:31
12603	12603	326.626	258.869	155	20110910_p2_12604.BMP	2011-09-10 17:00:34
12605	12605	335.354	275.968	143	20110910_p2_12606.BMP	2011-09-10 17:00:36
12607	12607	353.661	295.597	59	20110910_p2_12608.BMP	2011-09-10 17:00:38
12610	12610	365.429	301.876	155	20110910_p2_12611.BMP	2011-09-10 17:00:41
12613	12613	371.489	307.805	146	20110910_p2_12614.BMP	2011-09-10 17:00:45
12615	12615	387.42	319.888	97	20110910_p2_12616.BMP	2011-09-10 17:00:47
12617	12617	387.42	319.888	92	20110910_p2_12618.BMP	2011-09-10 17:00:49
12620	12620	408.889	328.54	50	20110910_p2_12621.BMP	2011-09-10 17:00:52
12625	12625	408.574	322.934	63	20110910_p2_12626.BMP	2011-09-10 17:00:57
12627	12627	393.584	327.69	34	20110910_p2_12628.BMP	2011-09-10 17:01:00
12632	12632	348.654	336.265	139	20110910_p2_12633.BMP	2011-09-10 17:01:05
12634	12634	352.233	364.685	29	20110910_p2_12635.BMP	2011-09-10 17:01:07
12635	12635	352.343	366.579	29	20110910_p2_12636.BMP	2011-09-10 17:01:08
12637	12637	332.214	374.852	143	20110910_p2_12638.BMP	2011-09-10 17:01:10
12650	12650	258.778	383.766	49	20110910_p2_12651.BMP	2011-09-10 17:01:24
12652	12652	235.232	355.462	9	20110910_p2_12653.BMP	2011-09-10 17:01:26
12655	12655	228.996	372.337	83	20110910_p2_12656.BMP	2011-09-10 17:01:29
12660	12660	173.431	372.877	4	20110910_p2_12661.BMP	2011-09-10 17:01:34
12669	12669	158.92	366.207	82	20110910_p2_12670.BMP	2011-09-10 17:01:43
12677	12677	144.607	328.344	118	20110910_p2_12678.BMP	2011-09-10 17:01:52
12678	12678	142.748	326.282	118	20110910_p2_12679.BMP	2011-09-10 17:01:53
12682	12682	153.261	326.956	170	20110910_p2_12683.BMP	2011-09-10 17:01:57
12684	12684	161.826	323.651	178	20110910_p2_12685.BMP	2011-09-10 17:01:59
12687	12687	168.888	324.129	134	20110910_p2_12688.BMP	2011-09-10 17:02:02
12697	12697	160.298	327.417	77	20110910_p2_12698.BMP	2011-09-10 17:02:13
12698	12698	175.263	341.936	134	20110910_p2_12699.BMP	2011-09-10 17:02:14
12699	12699	164.958	347.099	68	20110910_p2_12700.BMP	2011-09-10 17:02:15
12704	12704	135.661	323.891	46	20110910_p2_12705.BMP	2011-09-10 17:02:20
12708	12708	182.831	271.73	30	20110910_p2_12709.BMP	2011-09-10 17:02:25
12710	12710	134.028	325.739	76	20110910_p2_12711.BMP	2011-09-10 17:02:27
12711	12711	125.24	323.255	113	20110910_p2_12712.BMP	2011-09-10 17:02:28
12712	12712	110.522	304.774	131	20110910_p2_12713.BMP	2011-09-10 17:02:29
12714	12714	115.984	310.972	131	20110910_p2_12715.BMP	2011-09-10 17:02:31
12717	12717	122.983	313.355	149	20110910_p2_12718.BMP	2011-09-10 17:02:34
12722	12722	142.526	322.38	145	20110910_p2_12723.BMP	2011-09-10 17:02:39
12724	12724	136.088	331.714	86	20110910_p2_12725.BMP	2011-09-10 17:02:41
12727	12727	130.122	317.7	123	20110910_p2_12728.BMP	2011-09-10 17:02:45
12732	12732	135.983	329.758	102	20110910_p2_12733.BMP	2011-09-10 17:02:50
12737	12737	137.294	322.047	156	20110910_p2_12738.BMP	2011-09-10 17:02:55
12744	12744	130.759	329.444	109	20110910_p2_12745.BMP	2011-09-10 17:03:03
12747	12747	144.385	324.442	144	20110910_p2_12748.BMP	2011-09-10 17:03:06
12749	12749	138.925	320.205	199	20110910_p2_12750.BMP	2011-09-10 17:03:08
12752	12752	141.111	328.125	127	20110910_p2_12753.BMP	2011-09-10 17:03:11
12754	12754	145.908	320.657	121	20110910_p2_12755.BMP	2011-09-10 17:03:13
12757	12757	148.221	330.516	100	20110910_p2_12758.BMP	2011-09-10 17:03:16
12762	12762	137.294	322.047	161	20110910_p2_12763.BMP	2011-09-10 17:03:21
12764	12764	147.308	314.934	88	20110910_p2_12765.BMP	2011-09-10 17:03:23
12767	12767	134.765	308.275	154	20110910_p2_12768.BMP	2011-09-10 17:03:27
12769	12769	126.548	315.528	128	20110910_p2_12770.BMP	2011-09-10 17:03:29
12771	12771	115.065	326.58	70	20110910_p2_12772.BMP	2011-09-10 17:03:31
12772	12772	136.846	314.239	89	20110910_p2_12773.BMP	2011-09-10 17:03:32
12773	12773	115.065	326.58	70	20110910_p2_12774.BMP	2011-09-10 17:03:33
12774	12774	110.959	349.946	28	20110910_p2_12775.BMP	2011-09-10 17:03:34
12777	12777	111.126	353.894	60	20110910_p2_12778.BMP	2011-09-10 17:03:37
12779	12779	123.994	370.261	114	20110910_p2_12780.BMP	2011-09-10 17:03:39
12781	12781	130.651	362.728	123	20110910_p2_12782.BMP	2011-09-10 17:03:41
12784	12784	138.043	335.733	53	20110910_p2_12785.BMP	2011-09-10 17:03:45
12785	12785	135.443	319.983	76	20110910_p2_12786.BMP	2011-09-10 17:03:46
12786	12786	140.203	343.667	146	20110910_p2_12787.BMP	2011-09-10 17:03:47
12791	12791	139.365	328.016	29	20110910_p2_12792.BMP	2011-09-10 17:03:52
12794	12794	134.765	308.275	71	20110910_p2_12795.BMP	2011-09-10 17:03:55
12796	12796	135.108	314.126	66	20110910_p2_12797.BMP	2011-09-10 17:03:57
12819	12819	127.61	303.913	82	20110910_p2_12820.BMP	2011-09-10 17:04:22
12820	12820	133.921	323.783	87	20110910_p2_12821.BMP	2011-09-10 17:04:23
12824	12824	131.412	309.996	108	20110910_p2_12825.BMP	2011-09-10 17:04:27
12846	12846	135.769	325.846	9	20110910_p2_12847.BMP	2011-09-10 17:04:50
12847	12847	135.876	327.802	9	20110910_p2_12848.BMP	2011-09-10 17:04:51
