# Supplementary material for: Exploratory behavior of re-orienting foragers differs from other flight patterns of honeybees
Source: PLoS One. 2018 Aug 29;13(8):e0202171. doi: 10.1371/journal.pone.0202171 (PMC6114720; doi:10.1371/journal.pone.0202171)
Supplement: S1 Textfiles — The duration of a flight was measured at the hive. Bees usually flew low at the start and end of their flight and could not be detected by the radar during this time. Therefore, the time between the first and the last signal in the textfile deviates from the flight duration recorded at the hive by monitoring take off and landing of the bees. For incomplete flights the time between the first and the last signal was used to calculate the flight duration, but these values were not analyzed any further. Due to the usage of different watches to record the start- and end time of a flight there might be deviations from the times in the textfile because not all watches were synchronized with the radar. (ZIP) [file pone.0202171.s005.zip › Re-orientation_flight1_Hive2_11.09.11_yv17_1616.txt]

frame	time	x	y	value	filename	filedate
76	76	135.332	318.03	117	20110911_p3_77.BMP	2011-09-11 16:14:02
78	78	137.072	318.142	75	20110911_p3_79.BMP	2011-09-11 16:14:04
83	83	138.925	320.205	163	20110911_p3_84.BMP	2011-09-11 16:14:09
85	85	140.668	320.317	128	20110911_p3_86.BMP	2011-09-11 16:14:11
88	88	135.443	319.983	173	20110911_p3_89.BMP	2011-09-11 16:14:14
93	93	142.413	320.43	136	20110911_p3_94.BMP	2011-09-11 16:14:20
95	95	140.212	312.52	111	20110911_p3_96.BMP	2011-09-11 16:14:22
98	98	149.057	315.052	140	20110911_p3_99.BMP	2011-09-11 16:14:25
100	100	149.292	318.942	151	20110911_p3_101.BMP	2011-09-11 16:14:27
103	103	143.814	314.7	117	20110911_p3_104.BMP	2011-09-11 16:14:30
105	105	134.053	296.592	102	20110911_p3_106.BMP	2011-09-11 16:14:32
106	106	136.266	304.496	90	20110911_p3_107.BMP	2011-09-11 16:14:33
108	108	128.627	292.335	130	20110911_p3_109.BMP	2011-09-11 16:14:36
110	110	123.463	291.974	143	20110911_p3_111.BMP	2011-09-11 16:14:38
113	113	129.222	302.077	19	20110911_p3_114.BMP	2011-09-11 16:14:41
115	115	134.053	296.592	108	20110911_p3_116.BMP	2011-09-11 16:14:43
118	118	142.185	316.532	152	20110911_p3_119.BMP	2011-09-11 16:14:46
120	120	142.967	330.187	119	20110911_p3_121.BMP	2011-09-11 16:14:48
123	123	139.579	331.926	109	20110911_p3_124.BMP	2011-09-11 16:14:51
125	125	141.748	339.855	108	20110911_p3_126.BMP	2011-09-11 16:14:53
128	128	140.602	351.506	106	20110911_p3_129.BMP	2011-09-11 16:14:57
130	130	141.085	361.315	45	20110911_p3_131.BMP	2011-09-11 16:14:59
133	133	145.879	389.011	119	20110911_p3_134.BMP	2011-09-11 16:15:02
135	135	144.533	398.77	114	20110911_p3_136.BMP	2011-09-11 16:15:04
138	138	145.098	412.568	114	20110911_p3_139.BMP	2011-09-11 16:15:07
140	140	149.122	424.56	165	20110911_p3_141.BMP	2011-09-11 16:15:09
143	143	153.07	434.578	169	20110911_p3_144.BMP	2011-09-11 16:15:12
145	145	153.368	442.474	70	20110911_p3_146.BMP	2011-09-11 16:15:14
148	148	155.591	454.397	84	20110911_p3_149.BMP	2011-09-11 16:15:18
150	150	161.945	482.277	23	20110911_p3_151.BMP	2011-09-11 16:15:20
153	153	164.078	492.233	115	20110911_p3_154.BMP	2011-09-11 16:15:23
155	155	162.528	500.085	135	20110911_p3_156.BMP	2011-09-11 16:15:25
158	158	168.452	516.109	14	20110911_p3_159.BMP	2011-09-11 16:15:28
173	173	182.653	566.044	49	20110911_p3_174.BMP	2011-09-11 16:15:44
190	190	214.429	656.117	11	20110911_p3_191.BMP	2011-09-11 16:16:02
191	191	214.528	660.085	11	20110911_p3_192.BMP	2011-09-11 16:16:02
193	193	224.462	688.106	28	20110911_p3_194.BMP	2011-09-11 16:16:05
