# Supplementary material for: Exploratory behavior of re-orienting foragers differs from other flight patterns of honeybees
Source: PLoS One. 2018 Aug 29;13(8):e0202171. doi: 10.1371/journal.pone.0202171 (PMC6114720; doi:10.1371/journal.pone.0202171)
Supplement: S1 Textfiles — The duration of a flight was measured at the hive. Bees usually flew low at the start and end of their flight and could not be detected by the radar during this time. Therefore, the time between the first and the last signal in the textfile deviates from the flight duration recorded at the hive by monitoring take off and landing of the bees. For incomplete flights the time between the first and the last signal was used to calculate the flight duration, but these values were not analyzed any further. Due to the usage of different watches to record the start- and end time of a flight there might be deviations from the times in the textfile because not all watches were synchronized with the radar. (ZIP) [file pone.0202171.s005.zip › Re-orientation_flight1_Hive2_11.09.11_yv1_1544.txt]

frame	time	x	y	value	filename	filedate
9389	9389	131.183	306.094	82	20110911_p2_9390.BMP	2011-09-11 15:42:28
9392	9392	131.298	308.045	134	20110911_p2_9393.BMP	2011-09-11 15:42:32
9394	9394	131.183	306.094	103	20110911_p2_9395.BMP	2011-09-11 15:42:34
9397	9397	140.78	322.268	114	20110911_p2_9398.BMP	2011-09-11 15:42:37
9399	9399	135.552	321.937	154	20110911_p2_9400.BMP	2011-09-11 15:42:39
9402	9402	146.247	326.504	148	20110911_p2_9403.BMP	2011-09-11 15:42:42
9407	9407	154.039	340.598	116	20110911_p2_9408.BMP	2011-09-11 15:42:47
9409	9409	156.891	329.131	147	20110911_p2_9410.BMP	2011-09-11 15:42:49
9411	9411	178.82	342.165	79	20110911_p2_9412.BMP	2011-09-11 15:42:52
9412	9412	172.908	332.119	78	20110911_p2_9413.BMP	2011-09-11 15:42:52
9414	9414	181.429	326.914	123	20110911_p2_9415.BMP	2011-09-11 15:42:55
9416	9416	182.149	338.521	101	20110911_p2_9417.BMP	2011-09-11 15:42:57
9419	9419	175.149	339.995	134	20110911_p2_9420.BMP	2011-09-11 15:43:00
9421	9421	172.809	361.17	73	20110911_p2_9422.BMP	2011-09-11 15:43:02
9422	9422	172.702	359.221	73	20110911_p2_9423.BMP	2011-09-11 15:43:03
9424	9424	165.807	362.703	111	20110911_p2_9425.BMP	2011-09-11 15:43:05
9426	9426	166.899	384.216	134	20110911_p2_9427.BMP	2011-09-11 15:43:08
9429	9429	175.911	386.656	119	20110911_p2_9430.BMP	2011-09-11 15:43:11
9431	9431	174.602	396.346	100	20110911_p2_9432.BMP	2011-09-11 15:43:13
9434	9434	170.05	413.73	62	20110911_p2_9435.BMP	2011-09-11 15:43:16
9436	9436	169.097	433.311	95	20110911_p2_9437.BMP	2011-09-11 15:43:18
9439	9439	164.035	440.953	103	20110911_p2_9440.BMP	2011-09-11 15:43:21
9441	9441	165.828	441.031	120	20110911_p2_9442.BMP	2011-09-11 15:43:23
9444	9444	160.752	448.691	150	20110911_p2_9445.BMP	2011-09-11 15:43:26
9446	9446	153.939	458.279	78	20110911_p2_9447.BMP	2011-09-11 15:43:29
9449	9449	149.221	477.864	154	20110911_p2_9450.BMP	2011-09-11 15:43:32
9451	9451	144.377	495.515	160	20110911_p2_9452.BMP	2011-09-11 15:43:34
9459	9459	148.498	513.48	66	20110911_p2_9460.BMP	2011-09-11 15:43:42
9461	9461	143.767	539.127	156	20110911_p2_9462.BMP	2011-09-11 15:43:44
9474	9474	117.384	574.276	83	20110911_p2_9475.BMP	2011-09-11 15:43:58
9481	9481	125.947	646.164	120	20110911_p2_9482.BMP	2011-09-11 15:44:05
9484	9484	124.307	658.095	138	20110911_p2_9485.BMP	2011-09-11 15:44:08
9486	9486	124.275	656.101	73	20110911_p2_9487.BMP	2011-09-11 15:44:10
9489	9489	126.359	672.085	17	20110911_p2_9490.BMP	2011-09-11 15:44:14
9491	9491	131.966	678.16	14	20110911_p2_9492.BMP	2011-09-11 15:44:16
9494	9494	137.954	708.162	2	20110911_p2_9495.BMP	2011-09-11 15:44:19
9495	9495	140.038	724.146	7	20110911_p2_9496.BMP	2011-09-11 15:44:20
9501	9501	144.47	776.064	28	20110911_p2_9502.BMP	2011-09-11 15:44:26
9506	9506	163.508	808.251	56	20110911_p2_9507.BMP	2011-09-11 15:44:31
9509	9509	169.157	812.323	69	20110911_p2_9510.BMP	2011-09-11 15:44:35
