# Supplementary material for: Exploratory behavior of re-orienting foragers differs from other flight patterns of honeybees
Source: PLoS One. 2018 Aug 29;13(8):e0202171. doi: 10.1371/journal.pone.0202171 (PMC6114720; doi:10.1371/journal.pone.0202171)
Supplement: S1 Textfiles — The duration of a flight was measured at the hive. Bees usually flew low at the start and end of their flight and could not be detected by the radar during this time. Therefore, the time between the first and the last signal in the textfile deviates from the flight duration recorded at the hive by monitoring take off and landing of the bees. For incomplete flights the time between the first and the last signal was used to calculate the flight duration, but these values were not analyzed any further. Due to the usage of different watches to record the start- and end time of a flight there might be deviations from the times in the textfile because not all watches were synchronized with the radar. (ZIP) [file pone.0202171.s005.zip › Re-orientation_flight1_Hive2_11.09.11_yv26_1307.txt]

frame	time	x	y	value	filename	filedate
333	333	134.88	310.225	118	20110911_p2_334.BMP	2011-09-11 13:03:56
336	336	142.185	316.532	117	20110911_p2_337.BMP	2011-09-11 13:03:59
338	338	131.183	306.094	75	20110911_p2_339.BMP	2011-09-11 13:04:01
341	341	129.567	307.931	117	20110911_p2_342.BMP	2011-09-11 13:04:04
344	344	127.837	307.818	72	20110911_p2_345.BMP	2011-09-11 13:04:07
346	346	122.983	313.355	146	20110911_p2_347.BMP	2011-09-11 13:04:09
349	349	125.945	336.987	138	20110911_p2_350.BMP	2011-09-11 13:04:12
351	351	129.224	333.261	103	20110911_p2_352.BMP	2011-09-11 13:04:14
353	353	124.011	332.962	122	20110911_p2_354.BMP	2011-09-11 13:04:17
356	356	131.065	335.323	132	20110911_p2_357.BMP	2011-09-11 13:04:20
361	361	129.424	337.184	51	20110911_p2_362.BMP	2011-09-11 13:04:25
363	363	130.006	348.964	130	20110911_p2_364.BMP	2011-09-11 13:04:27
366	366	128.539	354.768	148	20110911_p2_367.BMP	2011-09-11 13:04:30
368	368	137.572	361.127	107	20110911_p2_369.BMP	2011-09-11 13:04:32
371	371	148.789	375.432	162	20110911_p2_372.BMP	2011-09-11 13:04:36
373	373	147.205	379.269	161	20110911_p2_374.BMP	2011-09-11 13:04:38
376	376	149.594	393.119	187	20110911_p2_377.BMP	2011-09-11 13:04:41
378	378	144.449	396.801	185	20110911_p2_379.BMP	2011-09-11 13:04:43
381	381	139.303	400.497	49	20110911_p2_382.BMP	2011-09-11 13:04:46
384	384	148.571	410.756	108	20110911_p2_385.BMP	2011-09-11 13:04:49
386	386	159.745	423.062	35	20110911_p2_387.BMP	2011-09-11 13:04:51
391	391	186.173	455.68	165	20110911_p2_392.BMP	2011-09-11 13:04:56
393	393	195.612	465.912	161	20110911_p2_394.BMP	2011-09-11 13:04:59
396	396	203.34	478.027	87	20110911_p2_397.BMP	2011-09-11 13:05:02
398	398	207.363	488.017	135	20110911_p2_399.BMP	2011-09-11 13:05:04
441	441	217.233	508.073	44	20110911_p2_442.BMP	2011-09-11 13:05:49
443	443	232.973	538.185	132	20110911_p2_444.BMP	2011-09-11 13:05:51
444	444	234.951	542.194	133	20110911_p2_445.BMP	2011-09-11 13:05:52
446	446	241.093	560.133	28	20110911_p2_447.BMP	2011-09-11 13:05:55
448	448	239.183	558.094	154	20110911_p2_449.BMP	2011-09-11 13:05:57
450	450	254.946	588.196	166	20110911_p2_451.BMP	2011-09-11 13:05:59
451	451	255.076	592.14	167	20110911_p2_452.BMP	2011-09-11 13:06:00
453	453	254.814	584.253	19	20110911_p2_454.BMP	2011-09-11 13:06:02
455	455	274.318	614.472	16	20110911_p2_456.BMP	2011-09-11 13:06:04
456	456	276.492	624.395	22	20110911_p2_457.BMP	2011-09-11 13:06:05
458	458	288.154	640.546	54	20110911_p2_459.BMP	2011-09-11 13:06:07
