# Supplementary material for: Exploratory behavior of re-orienting foragers differs from other flight patterns of honeybees
Source: PLoS One. 2018 Aug 29;13(8):e0202171. doi: 10.1371/journal.pone.0202171 (PMC6114720; doi:10.1371/journal.pone.0202171)
Supplement: S1 Textfiles — The duration of a flight was measured at the hive. Bees usually flew low at the start and end of their flight and could not be detected by the radar during this time. Therefore, the time between the first and the last signal in the textfile deviates from the flight duration recorded at the hive by monitoring take off and landing of the bees. For incomplete flights the time between the first and the last signal was used to calculate the flight duration, but these values were not analyzed any further. Due to the usage of different watches to record the start- and end time of a flight there might be deviations from the times in the textfile because not all watches were synchronized with the radar. (ZIP) [file pone.0202171.s005.zip › Re-orientation_flight1_Hive2_11.09.11_yv40_1333.txt]

frame	time	x	y	value	filename	filedate
1901	1901	139.036	322.157	125	20110911_p2_1902.BMP	2011-09-11 13:31:22
1905	1905	138.471	312.404	136	20110911_p2_1906.BMP	2011-09-11 13:31:26
1910	1910	149.408	320.887	134	20110911_p2_1911.BMP	2011-09-11 13:31:31
1913	1913	156.661	325.241	140	20110911_p2_1914.BMP	2011-09-11 13:31:35
1918	1918	156.661	325.241	105	20110911_p2_1919.BMP	2011-09-11 13:31:40
1920	1920	156.661	325.241	55	20110911_p2_1921.BMP	2011-09-11 13:31:42
1925	1925	166.729	347.208	110	20110911_p2_1926.BMP	2011-09-11 13:31:47
1928	1928	168.828	353.161	69	20110911_p2_1929.BMP	2011-09-11 13:31:50
1935	1935	165.175	350.996	140	20110911_p2_1936.BMP	2011-09-11 13:31:58
1938	1938	165.91	364.656	111	20110911_p2_1939.BMP	2011-09-11 13:32:01
1943	1943	157.92	381.784	86	20110911_p2_1944.BMP	2011-09-11 13:32:06
1948	1948	156.692	393.47	110	20110911_p2_1949.BMP	2011-09-11 13:32:12
1950	1950	160.777	405.437	123	20110911_p2_1951.BMP	2011-09-11 13:32:14
3061	3061	155.687	411.084	121	20110911_p2_3062.BMP	2011-09-11 13:51:39
3063	3063	170.727	429.456	158	20110911_p2_3064.BMP	2011-09-11 13:51:41
3066	3066	168.686	423.473	5	20110911_p2_3067.BMP	2011-09-11 13:51:45
3073	3073	200.56	454.365	104	20110911_p2_3074.BMP	2011-09-11 13:51:52
3076	3076	223.04	471.06	137	20110911_p2_3077.BMP	2011-09-11 13:51:55
3078	3078	243.406	477.863	168	20110911_p2_3079.BMP	2011-09-11 13:51:57
3081	3081	262.542	496.312	66	20110911_p2_3082.BMP	2011-09-11 13:52:01
3083	3083	285.123	507.086	99	20110911_p2_3084.BMP	2011-09-11 13:52:03
3086	3086	302.232	517.596	90	20110911_p2_3087.BMP	2011-09-11 13:52:06
3088	3088	325.238	534.189	26	20110911_p2_3089.BMP	2011-09-11 13:52:08
3091	3091	340.913	552.388	62	20110911_p2_3092.BMP	2011-09-11 13:52:11
3093	3093	360.054	562.928	145	20110911_p2_3094.BMP	2011-09-11 13:52:13
3098	3098	410.653	605.851	61	20110911_p2_3099.BMP	2011-09-11 13:52:18
3101	3101	418.148	604.196	93	20110911_p2_3102.BMP	2011-09-11 13:52:21
3103	3103	439.729	624.489	129	20110911_p2_3104.BMP	2011-09-11 13:52:23
