# Supplementary material for: Exploratory behavior of re-orienting foragers differs from other flight patterns of honeybees
Source: PLoS One. 2018 Aug 29;13(8):e0202171. doi: 10.1371/journal.pone.0202171 (PMC6114720; doi:10.1371/journal.pone.0202171)
Supplement: S1 Textfiles — The duration of a flight was measured at the hive. Bees usually flew low at the start and end of their flight and could not be detected by the radar during this time. Therefore, the time between the first and the last signal in the textfile deviates from the flight duration recorded at the hive by monitoring take off and landing of the bees. For incomplete flights the time between the first and the last signal was used to calculate the flight duration, but these values were not analyzed any further. Due to the usage of different watches to record the start- and end time of a flight there might be deviations from the times in the textfile because not all watches were synchronized with the radar. (ZIP) [file pone.0202171.s005.zip › Re-orientation_flight1_Hive2_11.09.11_yv41_1323.txt]

frame	time	x	y	value	filename	filedate
1307	1307	141.001	326.172	143	20110911_p2_1308.BMP	2011-09-11 13:20:59
1312	1312	158.537	327.301	148	20110911_p2_1313.BMP	2011-09-11 13:21:04
1314	1314	178.588	338.287	151	20110911_p2_1315.BMP	2011-09-11 13:21:07
1317	1317	197.382	354.941	142	20110911_p2_1318.BMP	2011-09-11 13:21:10
1319	1319	209.977	355.746	147	20110911_p2_1320.BMP	2011-09-11 13:21:12
1322	1322	226.725	364.504	144	20110911_p2_1323.BMP	2011-09-11 13:21:15
1324	1324	251.334	381.395	138	20110911_p2_1325.BMP	2011-09-11 13:21:17
1327	1327	260.502	381.953	113	20110911_p2_1328.BMP	2011-09-11 13:21:20
1329	1329	285.554	402.613	135	20110911_p2_1330.BMP	2011-09-11 13:21:22
1332	1332	304.411	409.442	150	20110911_p2_1333.BMP	2011-09-11 13:21:26
1334	1334	323.557	420.088	129	20110911_p2_1335.BMP	2011-09-11 13:21:28
1337	1337	338.415	418.99	124	20110911_p2_1338.BMP	2011-09-11 13:21:31
1339	1339	361.747	435.536	192	20110911_p2_1340.BMP	2011-09-11 13:21:33
1342	1342	385.142	452.045	165	20110911_p2_1343.BMP	2011-09-11 13:21:36
1344	1344	404.527	462.576	100	20110911_p2_1345.BMP	2011-09-11 13:21:38
1347	1347	429.747	475.271	135	20110911_p2_1348.BMP	2011-09-11 13:21:41
1350	1350	445.414	485.574	105	20110911_p2_1351.BMP	2011-09-11 13:21:44
1352	1352	455.29	493.688	197	20110911_p2_1353.BMP	2011-09-11 13:21:46
1355	1355	483.031	517.927	123	20110911_p2_1356.BMP	2011-09-11 13:21:49
1356	1356	488.852	520.095	135	20110911_p2_1357.BMP	2011-09-11 13:21:50
1357	1357	495.156	533.811	215	20110911_p2_1358.BMP	2011-09-11 13:21:51
1360	1360	509.036	545.923	196	20110911_p2_1361.BMP	2011-09-11 13:21:54
1362	1362	526.987	563.969	200	20110911_p2_1363.BMP	2011-09-11 13:21:57
1365	1365	548.64	578.296	219	20110911_p2_1366.BMP	2011-09-11 13:22:00
1367	1367	566.463	592.464	207	20110911_p2_1368.BMP	2011-09-11 13:22:02
1370	1370	576.517	604.413	226	20110911_p2_1371.BMP	2011-09-11 13:22:05
1372	1372	582.437	608.489	212	20110911_p2_1373.BMP	2011-09-11 13:22:07
1375	1375	590.494	618.435	70	20110911_p2_1376.BMP	2011-09-11 13:22:10
