# Supplementary material for: Exploratory behavior of re-orienting foragers differs from other flight patterns of honeybees
Source: PLoS One. 2018 Aug 29;13(8):e0202171. doi: 10.1371/journal.pone.0202171 (PMC6114720; doi:10.1371/journal.pone.0202171)
Supplement: S1 Textfiles — The duration of a flight was measured at the hive. Bees usually flew low at the start and end of their flight and could not be detected by the radar during this time. Therefore, the time between the first and the last signal in the textfile deviates from the flight duration recorded at the hive by monitoring take off and landing of the bees. For incomplete flights the time between the first and the last signal was used to calculate the flight duration, but these values were not analyzed any further. Due to the usage of different watches to record the start- and end time of a flight there might be deviations from the times in the textfile because not all watches were synchronized with the radar. (ZIP) [file pone.0202171.s005.zip › Re-orientation_flight1_Hive2_11.09.11_yv64_1401.txt]

frame	time	x	y	value	filename	filedate
3481	3481	137.072	318.142	99	20110911_p2_3482.BMP	2011-09-11 13:59:02
3484	3484	136.266	304.496	37	20110911_p2_3485.BMP	2011-09-11 13:59:05
3486	3486	136.732	312.289	72	20110911_p2_3487.BMP	2011-09-11 13:59:07
3489	3489	146.358	328.454	60	20110911_p2_3490.BMP	2011-09-11 13:59:10
3494	3494	147.19	312.989	56	20110911_p2_3495.BMP	2011-09-11 13:59:15
3496	3496	149.175	316.996	116	20110911_p2_3497.BMP	2011-09-11 13:59:17
3499	3499	162.061	327.534	127	20110911_p2_3500.BMP	2011-09-11 13:59:21
3503	3503	173.142	335.998	86	20110911_p2_3504.BMP	2011-09-11 13:59:25
3506	3506	172.27	351.431	154	20110911_p2_3507.BMP	2011-09-11 13:59:28
3516	3516	160.981	339.088	35	20110911_p2_3517.BMP	2011-09-11 13:59:39
3518	3518	158.185	321.473	59	20110911_p2_3519.BMP	2011-09-11 13:59:41
3521	3521	154.67	321.237	83	20110911_p2_3522.BMP	2011-09-11 13:59:44
3546	3546	156.544	323.298	126	20110911_p2_3547.BMP	2011-09-11 14:00:10
3549	3549	161.587	319.771	83	20110911_p2_3550.BMP	2011-09-11 14:00:13
3556	3556	189.715	317.901	164	20110911_p2_3557.BMP	2011-09-11 14:00:21
3558	3558	199.172	326.229	103	20110911_p2_3559.BMP	2011-09-11 14:00:23
3561	3561	209.861	353.815	161	20110911_p2_3562.BMP	2011-09-11 14:00:26
3563	3563	222.982	362.346	107	20110911_p2_3564.BMP	2011-09-11 14:00:28
3566	3566	230.814	372.449	80	20110911_p2_3567.BMP	2011-09-11 14:00:31
3568	3568	244.782	394.469	133	20110911_p2_3569.BMP	2011-09-11 14:00:33
3571	3571	247.243	406.185	169	20110911_p2_3572.BMP	2011-09-11 14:00:36
3573	3573	243.587	405.978	154	20110911_p2_3574.BMP	2011-09-11 14:00:38
3576	3576	259.057	422.299	121	20110911_p2_3577.BMP	2011-09-11 14:00:41
3586	3586	289.557	481.996	127	20110911_p2_3587.BMP	2011-09-11 14:00:52
3591	3591	313.962	488.987	155	20110911_p2_3592.BMP	2011-09-11 14:00:57
3596	3596	353.114	488.927	183	20110911_p2_3597.BMP	2011-09-11 14:01:03
3603	3603	389.576	465.679	175	20110911_p2_3604.BMP	2011-09-11 14:01:10
3626	3626	533.517	398.311	183	20110911_p2_3627.BMP	2011-09-11 14:01:34
3631	3631	562.001	384.431	156	20110911_p2_3632.BMP	2011-09-11 14:01:39
3633	3633	579.377	381.362	53	20110911_p2_3634.BMP	2011-09-11 14:01:42
3634	3634	587.404	387.32	53	20110911_p2_3635.BMP	2011-09-11 14:01:43
3636	3636	614.666	386.467	112	20110911_p2_3637.BMP	2011-09-11 14:01:45
3637	3637	616.621	386.538	113	20110911_p2_3638.BMP	2011-09-11 14:01:46
