# Supplementary material for: Exploratory behavior of re-orienting foragers differs from other flight patterns of honeybees
Source: PLoS One. 2018 Aug 29;13(8):e0202171. doi: 10.1371/journal.pone.0202171 (PMC6114720; doi:10.1371/journal.pone.0202171)
Supplement: S1 Textfiles — The duration of a flight was measured at the hive. Bees usually flew low at the start and end of their flight and could not be detected by the radar during this time. Therefore, the time between the first and the last signal in the textfile deviates from the flight duration recorded at the hive by monitoring take off and landing of the bees. For incomplete flights the time between the first and the last signal was used to calculate the flight duration, but these values were not analyzed any further. Due to the usage of different watches to record the start- and end time of a flight there might be deviations from the times in the textfile because not all watches were synchronized with the radar. (ZIP) [file pone.0202171.s005.zip › Re-orientation_flight1_Hive2_12.09.11_yv32_1539.txt]

frame	time	x	y	value	filename	filedate
4785	4785	124.271	305.64	149	20110912_p1_4786.BMP	2011-09-12 15:38:00
4787	4787	126.548	315.528	25	20110912_p1_4788.BMP	2011-09-12 15:38:02
4789	4789	128.06	311.726	115	20110912_p1_4790.BMP	2011-09-12 15:38:04
4792	4792	139.147	324.11	158	20110912_p1_4793.BMP	2011-09-12 15:38:07
4794	4794	151.952	334.637	138	20110912_p1_4795.BMP	2011-09-12 15:38:10
4797	4797	164.402	337.367	108	20110912_p1_4798.BMP	2011-09-12 15:38:13
4799	4799	179.049	346.046	54	20110912_p1_4800.BMP	2011-09-12 15:38:15
4801	4801	188.083	348.557	123	20110912_p1_4802.BMP	2011-09-12 15:38:17
4804	4804	188.867	362.14	104	20110912_p1_4805.BMP	2011-09-12 15:38:21
4806	4806	202.3	378.44	94	20110912_p1_4807.BMP	2011-09-12 15:38:23
4811	4811	233.73	391.892	130	20110912_p1_4812.BMP	2011-09-12 15:38:28
4814	4814	249.383	412.101	140	20110912_p1_4815.BMP	2011-09-12 15:38:32
4816	4816	263.131	430.254	157	20110912_p1_4817.BMP	2011-09-12 15:38:34
4818	4818	282.438	448.684	147	20110912_p1_4819.BMP	2011-09-12 15:38:36
4821	4821	297.818	461.079	89	20110912_p1_4822.BMP	2011-09-12 15:38:39
4823	4823	313.239	473.458	76	20110912_p1_4824.BMP	2011-09-12 15:38:41
4828	4828	343.834	490.415	83	20110912_p1_4829.BMP	2011-09-12 15:38:47
4830	4830	359.364	502.747	186	20110912_p1_4831.BMP	2011-09-12 15:38:49
4832	4832	371.16	514.894	86	20110912_p1_4833.BMP	2011-09-12 15:38:51
4835	4835	388.706	529.224	124	20110912_p1_4836.BMP	2011-09-12 15:38:55
4837	4837	389.609	550.574	152	20110912_p1_4838.BMP	2011-09-12 15:38:57
4840	4840	396.062	570.256	187	20110912_p1_4841.BMP	2011-09-12 15:39:00
4842	4842	408.24	592.132	72	20110912_p1_4843.BMP	2011-09-12 15:39:03
4844	4844	414.583	609.898	154	20110912_p1_4845.BMP	2011-09-12 15:39:05
4846	4846	432.283	628.103	78	20110912_p1_4847.BMP	2011-09-12 15:39:07
4849	4849	442.473	647.973	79	20110912_p1_4850.BMP	2011-09-12 15:39:10
4851	4851	454.42	664.009	207	20110912_p1_4852.BMP	2011-09-12 15:39:12
4853	4853	464.532	681.933	45	20110912_p1_4854.BMP	2011-09-12 15:39:15
4856	4856	478.385	698.033	203	20110912_p1_4857.BMP	2011-09-12 15:39:18
4858	4858	480.739	711.792	4	20110912_p1_4859.BMP	2011-09-12 15:39:20
