# Supplementary material for: Exploratory behavior of re-orienting foragers differs from other flight patterns of honeybees
Source: PLoS One. 2018 Aug 29;13(8):e0202171. doi: 10.1371/journal.pone.0202171 (PMC6114720; doi:10.1371/journal.pone.0202171)
Supplement: S1 Textfiles — The duration of a flight was measured at the hive. Bees usually flew low at the start and end of their flight and could not be detected by the radar during this time. Therefore, the time between the first and the last signal in the textfile deviates from the flight duration recorded at the hive by monitoring take off and landing of the bees. For incomplete flights the time between the first and the last signal was used to calculate the flight duration, but these values were not analyzed any further. Due to the usage of different watches to record the start- and end time of a flight there might be deviations from the times in the textfile because not all watches were synchronized with the radar. (ZIP) [file pone.0202171.s005.zip › Re-orientation_flight1_Hive2_12.09.11_yv95_1633.txt]

frame	time	x	y	value	filename	filedate
7852	7852	127.379	300.01	102	20110912_p1_7853.BMP	2011-09-12 16:34:24
7950	7950	128.868	296.23	123	20110912_p1_7951.BMP	2011-09-12 16:36:11
7952	7952	134.765	308.275	81	20110912_p1_7953.BMP	2011-09-12 16:36:14
8325	8325	128.627	292.335	53	20110912_p1_8326.BMP	2011-09-12 16:43:04
8356	8356	121.018	280.165	70	20110912_p1_8357.BMP	2011-09-12 16:43:38
8358	8358	120.893	278.219	109	20110912_p1_8359.BMP	2011-09-12 16:43:40
8360	8360	118.931	274.202	55	20110912_p1_8361.BMP	2011-09-12 16:43:43
8363	8363	118.803	272.258	129	20110912_p1_8364.BMP	2011-09-12 16:43:46
8365	8365	116.013	281.745	82	20110912_p1_8366.BMP	2011-09-12 16:43:48
8368	8368	128.505	290.389	103	20110912_p1_8369.BMP	2011-09-12 16:43:51
8370	8370	133.93	294.647	83	20110912_p1_8371.BMP	2011-09-12 16:43:54
8372	8372	130.714	298.297	110	20110912_p1_8373.BMP	2011-09-12 16:43:56
8375	8375	125.421	295.993	47	20110912_p1_8376.BMP	2011-09-12 16:43:59
8382	8382	125.769	301.846	52	20110912_p1_8383.BMP	2011-09-12 16:44:07
8410	8410	128.868	296.23	24	20110912_p1_8411.BMP	2011-09-12 16:44:38
8412	8412	126.783	290.267	105	20110912_p1_8413.BMP	2011-09-12 16:44:40
8415	8415	121.627	289.906	79	20110912_p1_8416.BMP	2011-09-12 16:44:43
8417	8417	120.262	295.643	90	20110912_p1_8418.BMP	2011-09-12 16:44:46
8420	8420	129.453	305.979	107	20110912_p1_8421.BMP	2011-09-12 16:44:49
8422	8422	127.379	300.01	116	20110912_p1_8423.BMP	2011-09-12 16:44:51
8424	8424	132.563	300.364	72	20110912_p1_8425.BMP	2011-09-12 16:44:53
8427	8427	137.517	296.836	63	20110912_p1_8428.BMP	2011-09-12 16:44:57
8429	8429	132.443	298.417	88	20110912_p1_8430.BMP	2011-09-12 16:44:59
8450	8450	128.868	296.23	86	20110912_p1_8451.BMP	2011-09-12 16:45:22
8453	8453	126.538	286.375	95	20110912_p1_8454.BMP	2011-09-12 16:45:25
8455	8455	126.288	282.486	108	20110912_p1_8456.BMP	2011-09-12 16:45:28
8458	8458	125.905	276.659	103	20110912_p1_8459.BMP	2011-09-12 16:45:31
8460	8460	127.49	274.849	78	20110912_p1_8461.BMP	2011-09-12 16:45:33
8481	8481	119.984	264.623	119	20110912_p1_8482.BMP	2011-09-12 16:45:56
8484	8484	116.841	268.242	118	20110912_p1_8485.BMP	2011-09-12 16:45:59
8486	8486	118.315	291.622	11	20110912_p1_8487.BMP	2011-09-12 16:46:01
8488	8488	117.055	299.327	110	20110912_p1_8489.BMP	2011-09-12 16:46:04
8491	8491	125.654	299.894	85	20110912_p1_8492.BMP	2011-09-12 16:46:07
8496	8496	130.714	298.297	32	20110912_p1_8497.BMP	2011-09-12 16:46:12
8575	8575	130.352	292.457	35	20110912_p1_8576.BMP	2011-09-12 16:47:39
8586	8586	130.352	292.457	70	20110912_p1_8587.BMP	2011-09-12 16:47:51
8591	8591	138.49	285.324	47	20110912_p1_8592.BMP	2011-09-12 16:47:57
8593	8593	131.45	282.868	108	20110912_p1_8594.BMP	2011-09-12 16:47:59
8596	8596	124.571	282.36	108	20110912_p1_8597.BMP	2011-09-12 16:48:02
8598	8598	121.98	295.759	89	20110912_p1_8599.BMP	2011-09-12 16:48:04
8603	8603	137.183	320.094	114	20110912_p1_8604.BMP	2011-09-12 16:48:10
8606	8606	140.556	318.367	121	20110912_p1_8607.BMP	2011-09-12 16:48:13
8608	8608	138.355	310.456	118	20110912_p1_8609.BMP	2011-09-12 16:48:15
8610	8610	127.949	309.772	63	20110912_p1_8611.BMP	2011-09-12 16:48:17
8613	8613	120.934	307.374	90	20110912_p1_8614.BMP	2011-09-12 16:48:21
8615	8615	122.323	301.618	90	20110912_p1_8616.BMP	2011-09-12 16:48:23
8617	8617	123.816	297.827	44	20110912_p1_8618.BMP	2011-09-12 16:48:25
8620	8620	127.262	298.06	100	20110912_p1_8621.BMP	2011-09-12 16:48:28
8634	8634	126.904	292.214	35	20110912_p1_8635.BMP	2011-09-12 16:48:44
8636	8636	127.025	294.162	120	20110912_p1_8637.BMP	2011-09-12 16:48:46
8639	8639	132.443	298.417	98	20110912_p1_8640.BMP	2011-09-12 16:48:50
8641	8641	132.323	296.47	135	20110912_p1_8642.BMP	2011-09-12 16:48:52
8643	8643	128.748	294.282	92	20110912_p1_8644.BMP	2011-09-12 16:48:54
8648	8648	125.538	297.943	100	20110912_p1_8649.BMP	2011-09-12 16:48:59
8650	8650	125.538	297.943	78	20110912_p1_8651.BMP	2011-09-12 16:49:02
8665	8665	127.144	296.111	105	20110912_p1_8666.BMP	2011-09-12 16:49:18
8667	8667	122.095	297.711	60	20110912_p1_8668.BMP	2011-09-12 16:49:20
8672	8672	128.868	296.23	87	20110912_p1_8673.BMP	2011-09-12 16:49:26
8674	8674	124.941	288.198	97	20110912_p1_8675.BMP	2011-09-12 16:49:28
8677	8677	121.265	284.059	75	20110912_p1_8678.BMP	2011-09-12 16:49:31
8679	8679	115.892	279.795	91	20110912_p1_8680.BMP	2011-09-12 16:49:33
8681	8681	117.225	274.076	92	20110912_p1_8682.BMP	2011-09-12 16:49:36
8683	8683	115.646	275.898	137	20110912_p1_8684.BMP	2011-09-12 16:49:38
8684	8684	114.186	279.674	69	20110912_p1_8685.BMP	2011-09-12 16:49:39
8686	8686	109.769	291.053	94	20110912_p1_8687.BMP	2011-09-12 16:49:41
8688	8688	103.584	302.4	147	20110912_p1_8689.BMP	2011-09-12 16:49:44
8693	8693	93.838	311.675	111	20110912_p1_8694.BMP	2011-09-12 16:49:49
8696	8696	94.611	329.447	79	20110912_p1_8697.BMP	2011-09-12 16:49:52
8698	8698	98.207	333.565	62	20110912_p1_8699.BMP	2011-09-12 16:49:54
8714	8714	110.078	330.233	107	20110912_p1_8715.BMP	2011-09-12 16:50:12
8717	8717	115.065	326.58	87	20110912_p1_8718.BMP	2011-09-12 16:50:16
8719	8719	116.595	322.748	10	20110912_p1_8720.BMP	2011-09-12 16:50:18
8721	8721	122.983	313.355	106	20110912_p1_8722.BMP	2011-09-12 16:50:20
8724	8724	126.22	309.66	12	20110912_p1_8725.BMP	2011-09-12 16:50:23
8726	8726	127.61	303.913	86	20110912_p1_8727.BMP	2011-09-12 16:50:25
8733	8733	127.495	301.961	20	20110912_p1_8734.BMP	2011-09-12 16:50:33
8736	8736	128.987	298.178	106	20110912_p1_8737.BMP	2011-09-12 16:50:36
8740	8740	128.627	292.335	48	20110912_p1_8741.BMP	2011-09-12 16:50:41
8743	8743	130.833	300.245	62	20110912_p1_8744.BMP	2011-09-12 16:50:44
8745	8745	129.222	302.077	12	20110912_p1_8746.BMP	2011-09-12 16:50:46
8843	8843	128.987	298.178	65	20110912_p1_8844.BMP	2011-09-12 16:52:34
9072	9072	121.863	293.807	66	20110912_p1_9073.BMP	2011-09-12 16:56:47
9075	9075	128.505	290.389	85	20110912_p1_9076.BMP	2011-09-12 16:56:50
9101	9101	138.228	281.452	18	20110912_p1_9102.BMP	2011-09-12 16:57:19
