# Supplementary material for: Exploratory behavior of re-orienting foragers differs from other flight patterns of honeybees
Source: PLoS One. 2018 Aug 29;13(8):e0202171. doi: 10.1371/journal.pone.0202171 (PMC6114720; doi:10.1371/journal.pone.0202171)
Supplement: S1 Textfiles — The duration of a flight was measured at the hive. Bees usually flew low at the start and end of their flight and could not be detected by the radar during this time. Therefore, the time between the first and the last signal in the textfile deviates from the flight duration recorded at the hive by monitoring take off and landing of the bees. For incomplete flights the time between the first and the last signal was used to calculate the flight duration, but these values were not analyzed any further. Due to the usage of different watches to record the start- and end time of a flight there might be deviations from the times in the textfile because not all watches were synchronized with the radar. (ZIP) [file pone.0202171.s005.zip › Re-orientation_flight1_Hive2_13.09.11_yv36_1716.txt]

frame	time	x	y	value	filename	filedate
12292	12292	138.813	318.254	75	20110913_p1_12293.BMP	2011-09-13 17:16:49
12295	12295	131.524	311.949	71	20110913_p1_12296.BMP	2011-09-13 17:16:52
12297	12297	135.332	318.03	117	20110913_p1_12298.BMP	2011-09-13 17:16:54
12381	12381	139.365	328.016	176	20110913_p1_12382.BMP	2011-09-13 17:18:21
12383	12383	140.212	312.52	135	20110913_p1_12384.BMP	2011-09-13 17:18:23
12406	12406	138.813	318.254	129	20110913_p1_12407.BMP	2011-09-13 17:18:47
12409	12409	142.638	324.331	132	20110913_p1_12410.BMP	2011-09-13 17:18:50
12439	12439	132.182	323.676	138	20110913_p1_12440.BMP	2011-09-13 17:19:21
12441	12441	129.122	331.301	169	20110913_p1_12442.BMP	2011-09-13 17:19:23
12444	12444	131.266	339.245	146	20110913_p1_12445.BMP	2011-09-13 17:19:26
12449	12449	130.1	350.929	11	20110913_p1_12450.BMP	2011-09-13 17:19:31
12451	12451	124.957	352.618	72	20110913_p1_12452.BMP	2011-09-13 17:19:33
12452	12452	126.61	350.743	146	20110913_p1_12453.BMP	2011-09-13 17:19:34
12454	12454	124.957	352.618	68	20110913_p1_12455.BMP	2011-09-13 17:19:36
12522	12522	121.56	354.408	103	20110913_p1_12523.BMP	2011-09-13 17:20:47
12525	12525	119.642	350.38	149	20110913_p1_12526.BMP	2011-09-13 17:20:50
12530	12530	139.472	329.971	125	20110913_p1_12531.BMP	2011-09-13 17:20:55
12532	12532	145.56	314.817	106	20110913_p1_12533.BMP	2011-09-13 17:20:57
12535	12535	157.704	313.712	52	20110913_p1_12536.BMP	2011-09-13 17:21:00
12568	12568	162.982	314.081	116	20110913_p1_12569.BMP	2011-09-13 17:21:33
12571	12571	153.065	296.038	125	20110913_p1_12572.BMP	2011-09-13 17:21:36
12573	12573	161.964	298.621	57	20110913_p1_12574.BMP	2011-09-13 17:21:39
12575	12575	152.538	288.313	90	20110913_p1_12576.BMP	2011-09-13 17:21:41
12576	12576	163.984	302.61	151	20110913_p1_12577.BMP	2011-09-13 17:21:42
12578	12578	164.242	306.471	126	20110913_p1_12579.BMP	2011-09-13 17:21:44
