# Supplementary material for: Exploratory behavior of re-orienting foragers differs from other flight patterns of honeybees
Source: PLoS One. 2018 Aug 29;13(8):e0202171. doi: 10.1371/journal.pone.0202171 (PMC6114720; doi:10.1371/journal.pone.0202171)
Supplement: S1 Textfiles — The duration of a flight was measured at the hive. Bees usually flew low at the start and end of their flight and could not be detected by the radar during this time. Therefore, the time between the first and the last signal in the textfile deviates from the flight duration recorded at the hive by monitoring take off and landing of the bees. For incomplete flights the time between the first and the last signal was used to calculate the flight duration, but these values were not analyzed any further. Due to the usage of different watches to record the start- and end time of a flight there might be deviations from the times in the textfile because not all watches were synchronized with the radar. (ZIP) [file pone.0202171.s005.zip › Re-orientation_flight1_Hive2_13.09.11_yv8_1539.txt]

frame	time	x	y	value	filename	filedate
6519	6519	139.036	322.157	141	20110913_p1_6520.BMP	2011-09-13 15:37:14
6522	6522	146.358	328.454	116	20110913_p1_6523.BMP	2011-09-13 15:37:17
6524	6524	139.978	308.625	142	20110913_p1_6525.BMP	2011-09-13 15:37:19
6527	6527	156.776	327.186	152	20110913_p1_6528.BMP	2011-09-13 15:37:23
6529	6529	168.39	345.372	135	20110913_p1_6530.BMP	2011-09-13 15:37:25
6532	6532	176.81	338.17	158	20110913_p1_6533.BMP	2011-09-13 15:37:28
6534	6534	183.175	355.981	72	20110913_p1_6535.BMP	2011-09-13 15:37:30
6539	6539	214.046	363.705	118	20110913_p1_6540.BMP	2011-09-13 15:37:35
6542	6542	240.257	378.799	87	20110913_p1_6543.BMP	2011-09-13 15:37:38
6543	6543	240.368	380.728	87	20110913_p1_6544.BMP	2011-09-13 15:37:39
6544	6544	250.541	367.927	82	20110913_p1_6545.BMP	2011-09-13 15:37:40
6547	6547	270.974	373.029	181	20110913_p1_6548.BMP	2011-09-13 15:37:43
6550	6550	297.21	380.358	194	20110913_p1_6551.BMP	2011-09-13 15:37:46
6551	6551	303.337	390.259	198	20110913_p1_6552.BMP	2011-09-13 15:37:47
6552	6552	329.882	399.425	18	20110913_p1_6553.BMP	2011-09-13 15:37:48
6553	6553	341.229	401.971	39	20110913_p1_6554.BMP	2011-09-13 15:37:49
6555	6555	359.925	401.11	16	20110913_p1_6556.BMP	2011-09-13 15:37:51
6560	6560	389.657	393.248	184	20110913_p1_6561.BMP	2011-09-13 15:37:56
6640	6640	396.946	387.965	9	20110913_p1_6641.BMP	2011-09-13 15:39:19
6643	6643	407.856	379.108	158	20110913_p1_6644.BMP	2011-09-13 15:39:22
6645	6645	430.772	380.305	117	20110913_p1_6646.BMP	2011-09-13 15:39:24
6648	6648	449.841	379.384	175	20110913_p1_6649.BMP	2011-09-13 15:39:27
6650	6650	477.042	386.35	136	20110913_p1_6651.BMP	2011-09-13 15:39:30
6651	6651	478.969	386.441	137	20110913_p1_6652.BMP	2011-09-13 15:39:30
6655	6655	520.637	412.856	39	20110913_p1_6656.BMP	2011-09-13 15:39:35
6656	6656	520.384	407.177	176	20110913_p1_6657.BMP	2011-09-13 15:39:36
