# Supplementary material for: Exploratory behavior of re-orienting foragers differs from other flight patterns of honeybees
Source: PLoS One. 2018 Aug 29;13(8):e0202171. doi: 10.1371/journal.pone.0202171 (PMC6114720; doi:10.1371/journal.pone.0202171)
Supplement: S1 Textfiles — The duration of a flight was measured at the hive. Bees usually flew low at the start and end of their flight and could not be detected by the radar during this time. Therefore, the time between the first and the last signal in the textfile deviates from the flight duration recorded at the hive by monitoring take off and landing of the bees. For incomplete flights the time between the first and the last signal was used to calculate the flight duration, but these values were not analyzed any further. Due to the usage of different watches to record the start- and end time of a flight there might be deviations from the times in the textfile because not all watches were synchronized with the radar. (ZIP) [file pone.0202171.s005.zip › Re-orientation_flight2_Hive1_01.09.11_wh63_1404-1414.txt]

frame	time	x	y	value	filename	filedate
7049	7049	137.183	320.094	141	20110901_p1_7050.BMP	2011-09-01 14:02:21
7052	7052	133.145	310.11	133	20110901_p1_7053.BMP	2011-09-01 14:02:25
7054	7054	131.298	308.045	83	20110901_p1_7055.BMP	2011-09-01 14:02:27
7057	7057	131.183	306.094	147	20110901_p1_7058.BMP	2011-09-01 14:02:30
7059	7059	140.78	322.268	130	20110901_p1_7060.BMP	2011-09-01 14:02:32
7062	7062	132.915	306.209	154	20110901_p1_7063.BMP	2011-09-01 14:02:35
7065	7065	134.413	302.43	153	20110901_p1_7066.BMP	2011-09-01 14:02:38
7068	7068	138.586	314.353	135	20110901_p1_7069.BMP	2011-09-01 14:02:41
7070	7070	135.332	318.03	81	20110901_p1_7071.BMP	2011-09-01 14:02:43
7076	7076	141.954	312.636	186	20110901_p1_7077.BMP	2011-09-01 14:02:50
7081	7081	161.344	315.894	113	20110901_p1_7082.BMP	2011-09-01 14:02:55
7084	7084	167.359	327.887	55	20110901_p1_7085.BMP	2011-09-01 14:02:58
7086	7086	176.218	328.484	146	20110901_p1_7087.BMP	2011-09-01 14:03:00
7089	7089	188.682	329.336	48	20110901_p1_7090.BMP	2011-09-01 14:03:03
7092	7092	188.804	331.266	145	20110901_p1_7093.BMP	2011-09-01 14:03:06
7094	7094	199.291	356.991	113	20110901_p1_7095.BMP	2011-09-01 14:03:08
7097	7097	196.583	372.29	142	20110901_p1_7098.BMP	2011-09-01 14:03:11
7102	7102	207.492	374.88	180	20110901_p1_7103.BMP	2011-09-01 14:03:16
7108	7108	226.025	383.717	175	20110901_p1_7109.BMP	2011-09-01 14:03:23
7111	7111	235.336	388.129	91	20110901_p1_7112.BMP	2011-09-01 14:03:26
7113	7113	240.033	374.941	175	20110901_p1_7114.BMP	2011-09-01 14:03:28
7119	7119	249.054	373.581	142	20110901_p1_7120.BMP	2011-09-01 14:03:34
7253	7253	242.996	363.62	126	20110901_p1_7254.BMP	2011-09-01 14:05:51
7256	7256	237.639	365.195	118	20110901_p1_7257.BMP	2011-09-01 14:05:54
7259	7259	229.893	357.031	77	20110901_p1_7260.BMP	2011-09-01 14:05:57
7261	7261	224.795	362.461	167	20110901_p1_7262.BMP	2011-09-01 14:06:00
7264	7264	222.866	360.417	164	20110901_p1_7265.BMP	2011-09-01 14:06:03
7267	7267	207.824	349.837	153	20110901_p1_7268.BMP	2011-09-01 14:06:06
7270	7270	200.974	355.169	138	20110901_p1_7271.BMP	2011-09-01 14:06:09
7272	7272	192.982	341.165	90	20110901_p1_7273.BMP	2011-09-01 14:06:11
7275	7275	185.715	338.757	67	20110901_p1_7276.BMP	2011-09-01 14:06:14
7278	7278	180.368	338.404	125	20110901_p1_7279.BMP	2011-09-01 14:06:17
7280	7280	174.917	336.115	122	20110901_p1_7281.BMP	2011-09-01 14:06:19
7283	7283	177.041	342.05	103	20110901_p1_7284.BMP	2011-09-01 14:06:22
7286	7286	174.8	334.176	152	20110901_p1_7287.BMP	2011-09-01 14:06:25
7288	7288	165.354	323.889	161	20110901_p1_7289.BMP	2011-09-01 14:06:27
7291	7291	165.354	323.889	158	20110901_p1_7292.BMP	2011-09-01 14:06:30
7294	7294	157.826	315.651	108	20110901_p1_7295.BMP	2011-09-01 14:06:33
7297	7297	147.07	311.046	129	20110901_p1_7298.BMP	2011-09-01 14:06:36
7299	7299	138.121	306.561	13	20110901_p1_7300.BMP	2011-09-01 14:06:38
7302	7302	134.765	308.275	102	20110901_p1_7303.BMP	2011-09-01 14:06:42
7304	7304	126.109	307.706	13	20110901_p1_7305.BMP	2011-09-01 14:06:43
7307	7307	127.61	303.913	123	20110901_p1_7308.BMP	2011-09-01 14:06:47
7310	7310	128.868	296.23	161	20110901_p1_7311.BMP	2011-09-01 14:06:50
7313	7313	123.699	295.875	129	20110901_p1_7314.BMP	2011-09-01 14:06:53
7318	7318	125.654	299.894	154	20110901_p1_7319.BMP	2011-09-01 14:06:58
7321	7321	132.323	296.47	114	20110901_p1_7322.BMP	2011-09-01 14:07:01
7323	7323	142.602	295.27	147	20110901_p1_7324.BMP	2011-09-01 14:07:03
7329	7329	149.18	289.979	148	20110901_p1_7330.BMP	2011-09-01 14:07:09
7332	7332	147.809	270.706	18	20110901_p1_7333.BMP	2011-09-01 14:07:12
7334	7334	140.587	266.288	115	20110901_p1_7335.BMP	2011-09-01 14:07:14
7337	7337	141.01	272.066	141	20110901_p1_7338.BMP	2011-09-01 14:07:17
7340	7340	145.826	291.651	167	20110901_p1_7341.BMP	2011-09-01 14:07:20
7345	7345	148.453	305.342	167	20110901_p1_7346.BMP	2011-09-01 14:07:25
7348	7348	136.027	300.603	159	20110901_p1_7349.BMP	2011-09-01 14:07:29
7350	7350	133.145	310.11	54	20110901_p1_7351.BMP	2011-09-01 14:07:31
7353	7353	137.403	324	165	20110901_p1_7354.BMP	2011-09-01 14:07:34
7356	7356	132.602	331.506	65	20110901_p1_7357.BMP	2011-09-01 14:07:37
7359	7359	119.638	315.102	78	20110901_p1_7360.BMP	2011-09-01 14:07:40
7361	7361	116.791	326.677	171	20110901_p1_7362.BMP	2011-09-01 14:07:42
7364	7364	108.171	326.202	160	20110901_p1_7365.BMP	2011-09-01 14:07:45
7369	7369	102.272	310.169	120	20110901_p1_7370.BMP	2011-09-01 14:07:50
7372	7372	99.877	296.3	128	20110901_p1_7373.BMP	2011-09-01 14:07:53
7377	7377	121.507	287.956	150	20110901_p1_7378.BMP	2011-09-01 14:07:58
7380	7380	135.286	288.944	131	20110901_p1_7381.BMP	2011-09-01 14:08:01
7385	7385	146.829	307.16	150	20110901_p1_7386.BMP	2011-09-01 14:08:06
7388	7388	138.121	306.561	87	20110901_p1_7389.BMP	2011-09-01 14:08:10
7394	7394	132.681	302.312	55	20110901_p1_7395.BMP	2011-09-01 14:08:16
7396	7396	134.995	312.175	132	20110901_p1_7397.BMP	2011-09-01 14:08:18
7399	7399	132.799	304.26	46	20110901_p1_7400.BMP	2011-09-01 14:08:21
7402	7402	134.995	312.175	110	20110901_p1_7403.BMP	2011-09-01 14:08:24
7404	7404	133.031	308.159	112	20110901_p1_7405.BMP	2011-09-01 14:08:26
7407	7407	136.617	310.34	22	20110901_p1_7408.BMP	2011-09-01 14:08:29
7410	7410	132.915	306.209	53	20110901_p1_7411.BMP	2011-09-01 14:08:32
7412	7412	133.031	308.159	124	20110901_p1_7413.BMP	2011-09-01 14:08:34
7415	7415	131.298	308.045	83	20110901_p1_7416.BMP	2011-09-01 14:08:37
7418	7418	133.145	310.11	114	20110901_p1_7419.BMP	2011-09-01 14:08:41
7428	7428	131.298	308.045	27	20110901_p1_7429.BMP	2011-09-01 14:08:51
7431	7431	131.298	308.045	135	20110901_p1_7432.BMP	2011-09-01 14:08:54
7434	7434	133.145	310.11	19	20110901_p1_7435.BMP	2011-09-01 14:08:57
7437	7437	142.526	322.38	103	20110901_p1_7438.BMP	2011-09-01 14:09:00
7439	7439	132.915	306.209	139	20110901_p1_7440.BMP	2011-09-01 14:09:02
7445	7445	133.031	308.159	32	20110901_p1_7446.BMP	2011-09-01 14:09:08
7447	7447	138.238	308.508	138	20110901_p1_7448.BMP	2011-09-01 14:09:10
7450	7450	143.58	310.808	173	20110901_p1_7451.BMP	2011-09-01 14:09:13
7453	7453	138.355	310.456	71	20110901_p1_7454.BMP	2011-09-01 14:09:16
7455	7455	131.412	309.996	125	20110901_p1_7456.BMP	2011-09-01 14:09:18
7458	7458	134.531	304.377	145	20110901_p1_7459.BMP	2011-09-01 14:09:21
7461	7461	143.697	312.753	161	20110901_p1_7462.BMP	2011-09-01 14:09:24
7464	7464	136.501	308.391	11	20110901_p1_7465.BMP	2011-09-01 14:09:27
7466	7466	132.915	306.209	145	20110901_p1_7467.BMP	2011-09-01 14:09:29
7469	7469	134.765	308.275	118	20110901_p1_7470.BMP	2011-09-01 14:09:33
7472	7472	132.915	306.209	134	20110901_p1_7473.BMP	2011-09-01 14:09:36
7474	7474	131.067	304.144	143	20110901_p1_7475.BMP	2011-09-01 14:09:38
7480	7480	134.765	308.275	134	20110901_p1_7481.BMP	2011-09-01 14:09:44
7482	7482	144.607	328.344	140	20110901_p1_7483.BMP	2011-09-01 14:09:46
7488	7488	140.891	324.22	126	20110901_p1_7489.BMP	2011-09-01 14:09:52
7493	7493	137.183	320.094	173	20110901_p1_7494.BMP	2011-09-01 14:09:57
7496	7496	136.617	310.34	41	20110901_p1_7497.BMP	2011-09-01 14:10:00
7499	7499	138.813	318.254	120	20110901_p1_7500.BMP	2011-09-01 14:10:03
7542	7542	139.036	322.157	126	20110901_p1_7543.BMP	2011-09-01 14:10:47
7547	7547	132.915	306.209	145	20110901_p1_7548.BMP	2011-09-01 14:10:52
7550	7550	135.332	318.03	155	20110901_p1_7551.BMP	2011-09-01 14:10:56
7553	7553	140.095	310.572	159	20110901_p1_7554.BMP	2011-09-01 14:10:59
7555	7555	147.998	326.616	132	20110901_p1_7556.BMP	2011-09-01 14:11:01
7563	7563	131.183	306.094	134	20110901_p1_7564.BMP	2011-09-01 14:11:09
7566	7566	133.031	308.159	99	20110901_p1_7567.BMP	2011-09-01 14:11:12
7569	7569	134.649	306.326	153	20110901_p1_7570.BMP	2011-09-01 14:11:15
7571	7571	141.236	300.968	135	20110901_p1_7572.BMP	2011-09-01 14:11:17
7574	7574	141.718	308.744	86	20110901_p1_7575.BMP	2011-09-01 14:11:20
7577	7577	136.617	310.34	148	20110901_p1_7578.BMP	2011-09-01 14:11:23
7579	7579	131.067	304.144	66	20110901_p1_7580.BMP	2011-09-01 14:11:25
7585	7585	133.145	310.11	164	20110901_p1_7586.BMP	2011-09-01 14:11:32
7587	7587	134.765	308.275	55	20110901_p1_7588.BMP	2011-09-01 14:11:34
7636	7636	140.668	320.317	81	20110901_p1_7637.BMP	2011-09-01 14:12:24
7638	7638	141.599	306.799	129	20110901_p1_7639.BMP	2011-09-01 14:12:26
7641	7641	150.926	317.114	132	20110901_p1_7642.BMP	2011-09-01 14:12:30
7643	7643	145.793	318.71	41	20110901_p1_7644.BMP	2011-09-01 14:12:32
7646	7646	136.959	316.19	66	20110901_p1_7647.BMP	2011-09-01 14:12:35
7649	7649	136.732	312.289	124	20110901_p1_7650.BMP	2011-09-01 14:12:38
7651	7651	133.031	308.159	111	20110901_p1_7652.BMP	2011-09-01 14:12:40
7654	7654	136.959	316.19	133	20110901_p1_7655.BMP	2011-09-01 14:12:43
7660	7660	131.183	306.094	72	20110901_p1_7661.BMP	2011-09-01 14:12:49
