# Supplementary material for: Exploratory behavior of re-orienting foragers differs from other flight patterns of honeybees
Source: PLoS One. 2018 Aug 29;13(8):e0202171. doi: 10.1371/journal.pone.0202171 (PMC6114720; doi:10.1371/journal.pone.0202171)
Supplement: S1 Textfiles — The duration of a flight was measured at the hive. Bees usually flew low at the start and end of their flight and could not be detected by the radar during this time. Therefore, the time between the first and the last signal in the textfile deviates from the flight duration recorded at the hive by monitoring take off and landing of the bees. For incomplete flights the time between the first and the last signal was used to calculate the flight duration, but these values were not analyzed any further. Due to the usage of different watches to record the start- and end time of a flight there might be deviations from the times in the textfile because not all watches were synchronized with the radar. (ZIP) [file pone.0202171.s005.zip › Re-orientation_flight2_Hive1_01.09.11_wh64_1347.txt]

frame	time	x	y	value	filename	filedate
6049	6049	131.067	304.144	50	20110901_p1_6050.BMP	2011-09-01 13:45:15
6057	6057	139.859	306.679	33	20110901_p1_6058.BMP	2011-09-01 13:45:23
6060	6060	148.938	313.108	45	20110901_p1_6061.BMP	2011-09-01 13:45:27
6062	6062	154.552	319.294	15	20110901_p1_6063.BMP	2011-09-01 13:45:29
6065	6065	151.391	324.895	47	20110901_p1_6066.BMP	2011-09-01 13:45:32
6070	6070	178.704	340.226	31	20110901_p1_6071.BMP	2011-09-01 13:45:37
6071	6071	180.484	340.342	64	20110901_p1_6072.BMP	2011-09-01 13:45:38
