# Supplementary material for: Exploratory behavior of re-orienting foragers differs from other flight patterns of honeybees
Source: PLoS One. 2018 Aug 29;13(8):e0202171. doi: 10.1371/journal.pone.0202171 (PMC6114720; doi:10.1371/journal.pone.0202171)
Supplement: S1 Textfiles — The duration of a flight was measured at the hive. Bees usually flew low at the start and end of their flight and could not be detected by the radar during this time. Therefore, the time between the first and the last signal in the textfile deviates from the flight duration recorded at the hive by monitoring take off and landing of the bees. For incomplete flights the time between the first and the last signal was used to calculate the flight duration, but these values were not analyzed any further. Due to the usage of different watches to record the start- and end time of a flight there might be deviations from the times in the textfile because not all watches were synchronized with the radar. (ZIP) [file pone.0202171.s005.zip › Re-orientation_flight2_Hive1_01.09.11_wl88_1719-1725.txt]

frame	time	x	y	value	filename	filedate
18424	18424	131.183	306.094	64	20110901_p1_18425.BMP	2011-09-01 17:16:52
18426	18426	131.067	304.144	118	20110901_p1_18427.BMP	2011-09-01 17:16:54
18429	18429	136.959	316.19	128	20110901_p1_18430.BMP	2011-09-01 17:16:57
18432	18432	134.531	304.377	134	20110901_p1_18433.BMP	2011-09-01 17:17:00
18434	18434	140.442	316.417	141	20110901_p1_18435.BMP	2011-09-01 17:17:03
18437	18437	139.978	308.625	142	20110901_p1_18438.BMP	2011-09-01 17:17:06
18440	18440	147.19	312.989	164	20110901_p1_18441.BMP	2011-09-01 17:17:09
18443	18443	156.308	319.412	163	20110901_p1_18444.BMP	2011-09-01 17:17:12
18445	18445	144.717	301.214	157	20110901_p1_18446.BMP	2011-09-01 17:17:14
18448	18448	154.193	313.469	137	20110901_p1_18449.BMP	2011-09-01 17:17:17
18451	18451	160.722	306.217	114	20110901_p1_18452.BMP	2011-09-01 17:17:20
18491	18491	155.073	300.033	116	20110901_p1_18492.BMP	2011-09-01 17:18:01
18493	18493	165.615	300.811	161	20110901_p1_18494.BMP	2011-09-01 17:18:03
18496	18496	173.328	310.971	168	20110901_p1_18497.BMP	2011-09-01 17:18:06
18499	18499	181.408	300.086	121	20110901_p1_18500.BMP	2011-09-01 17:18:09
18501	18501	183.186	300.221	92	20110901_p1_18502.BMP	2011-09-01 17:18:11
18502	18502	195.676	301.171	137	20110901_p1_18503.BMP	2011-09-01 17:18:12
18504	18504	193.474	295.303	114	20110901_p1_18505.BMP	2011-09-01 17:18:15
18507	18507	206.171	298.181	144	20110901_p1_18508.BMP	2011-09-01 17:18:18
18512	18512	222.153	295.635	133	20110901_p1_18513.BMP	2011-09-01 17:18:23
18515	18515	229.561	298.086	130	20110901_p1_18516.BMP	2011-09-01 17:18:26
18517	18517	241.188	308.375	92	20110901_p1_18518.BMP	2011-09-01 17:18:28
18628	18628	254.937	322.573	156	20110901_p1_18629.BMP	2011-09-01 17:20:22
18629	18629	264.391	327.009	10	20110901_p1_18630.BMP	2011-09-01 17:20:23
18634	18634	272.397	337.004	151	20110901_p1_18635.BMP	2011-09-01 17:20:28
18637	18637	285.838	345.461	156	20110901_p1_18638.BMP	2011-09-01 17:20:31
18682	18682	274.244	337.128	125	20110901_p1_18683.BMP	2011-09-01 17:21:18
18685	18685	262.929	332.579	117	20110901_p1_18686.BMP	2011-09-01 17:21:21
18688	18688	250.074	331.695	152	20110901_p1_18689.BMP	2011-09-01 17:21:24
18690	18690	239.104	330.934	95	20110901_p1_18691.BMP	2011-09-01 17:21:26
18693	18693	216.536	317.93	117	20110901_p1_18694.BMP	2011-09-01 17:21:29
18696	18696	207.516	317.276	148	20110901_p1_18697.BMP	2011-09-01 17:21:32
18698	18698	196.347	310.741	126	20110901_p1_18699.BMP	2011-09-01 17:21:34
18701	18701	198.662	318.544	179	20110901_p1_18702.BMP	2011-09-01 17:21:37
18704	18704	189.458	314.056	154	20110901_p1_18705.BMP	2011-09-01 17:21:40
18706	18706	187.015	304.325	130	20110901_p1_18707.BMP	2011-09-01 17:21:42
18709	18709	183.454	304.058	177	20110901_p1_18710.BMP	2011-09-01 17:21:46
18712	18712	173.633	289.95	150	20110901_p1_18713.BMP	2011-09-01 17:21:49
18757	18757	166.296	285.559	86	20110901_p1_18758.BMP	2011-09-01 17:22:35
18759	18759	164.397	283.5	120	20110901_p1_18760.BMP	2011-09-01 17:22:37
18762	18762	159.404	286.928	137	20110901_p1_18763.BMP	2011-09-01 17:22:40
18765	18765	166.845	293.243	54	20110901_p1_18766.BMP	2011-09-01 17:22:44
18767	18767	154.552	292.306	107	20110901_p1_18768.BMP	2011-09-01 17:22:46
18770	18770	145.695	289.716	142	20110901_p1_18771.BMP	2011-09-01 17:22:49
18772	18772	145.084	307.039	147	20110901_p1_18773.BMP	2011-09-01 17:22:51
18775	18775	135.906	298.658	122	20110901_p1_18776.BMP	2011-09-01 17:22:54
18778	18778	132.799	304.26	143	20110901_p1_18779.BMP	2011-09-01 17:22:57
18780	18780	137.072	318.142	129	20110901_p1_18781.BMP	2011-09-01 17:22:59
18783	18783	133.031	308.159	146	20110901_p1_18784.BMP	2011-09-01 17:23:02
