# Supplementary material for: Exploratory behavior of re-orienting foragers differs from other flight patterns of honeybees
Source: PLoS One. 2018 Aug 29;13(8):e0202171. doi: 10.1371/journal.pone.0202171 (PMC6114720; doi:10.1371/journal.pone.0202171)
Supplement: S1 Textfiles — The duration of a flight was measured at the hive. Bees usually flew low at the start and end of their flight and could not be detected by the radar during this time. Therefore, the time between the first and the last signal in the textfile deviates from the flight duration recorded at the hive by monitoring take off and landing of the bees. For incomplete flights the time between the first and the last signal was used to calculate the flight duration, but these values were not analyzed any further. Due to the usage of different watches to record the start- and end time of a flight there might be deviations from the times in the textfile because not all watches were synchronized with the radar. (ZIP) [file pone.0202171.s005.zip › Re-orientation_flight2_Hive1_02.09.11_wl38_1641-1730.txt]

frame	time	x	y	value	filename	filedate
17119	17119	128.171	313.681	26	20110902_p1_17120.BMP	2011-09-02 16:41:54
17120	17120	126.44	313.571	154	20110902_p1_17121.BMP	2011-09-02 16:41:55
17122	17122	113.339	326.484	172	20110902_p1_17123.BMP	2011-09-02 16:41:57
17125	17125	99.925	333.649	119	20110902_p1_17126.BMP	2011-09-02 16:42:00
17128	17128	98.123	331.59	88	20110902_p1_17129.BMP	2011-09-02 16:42:03
17765	17765	100.092	337.599	87	20110902_p1_17766.BMP	2011-09-02 16:53:00
17768	17768	106.898	335.966	98	20110902_p1_17769.BMP	2011-09-02 16:53:03
17771	17771	113.434	328.451	128	20110902_p1_17772.BMP	2011-09-02 16:53:06
17773	17773	111.802	330.325	15	20110902_p1_17774.BMP	2011-09-02 16:53:08
17774	17774	118.321	322.847	126	20110902_p1_17775.BMP	2011-09-02 16:53:09
17776	17776	121.468	317.167	112	20110902_p1_17777.BMP	2011-09-02 16:53:11
17779	17779	126.44	313.571	7	20110902_p1_17780.BMP	2011-09-02 16:53:14
17781	17781	130.951	302.194	99	20110902_p1_17782.BMP	2011-09-02 16:53:16
17784	17784	139.003	293.078	143	20110902_p1_17785.BMP	2011-09-02 16:53:19
17787	17787	143.561	283.784	131	20110902_p1_17788.BMP	2011-09-02 16:53:22
17790	17790	150.112	278.541	132	20110902_p1_17791.BMP	2011-09-02 16:53:26
17792	17792	153.177	273.055	130	20110902_p1_17793.BMP	2011-09-02 16:53:28
19065	19065	159.882	269.802	97	20110902_p1_19066.BMP	2011-09-02 17:15:20
19070	19070	158.849	279.24	100	20110902_p1_19071.BMP	2011-09-02 17:15:25
19071	19071	166.98	295.166	113	20110902_p1_19072.BMP	2011-09-02 17:15:26
19073	19073	159.09	308.025	82	20110902_p1_19074.BMP	2011-09-02 17:15:28
19076	19076	152.914	321.12	18	20110902_p1_19077.BMP	2011-09-02 17:15:32
19078	19078	141.479	304.854	110	20110902_p1_19079.BMP	2011-09-02 17:15:34
19081	19081	146.46	301.338	121	20110902_p1_19082.BMP	2011-09-02 17:15:37
19084	19084	161.221	313.957	129	20110902_p1_19085.BMP	2011-09-02 17:15:40
19087	19087	171.685	312.773	149	20110902_p1_19088.BMP	2011-09-02 17:15:43
19089	19089	174.579	303.395	165	20110902_p1_19090.BMP	2011-09-02 17:15:45
19098	19098	191.125	287.533	117	20110902_p1_19099.BMP	2011-09-02 17:15:54
19100	19100	195.322	272.778	137	20110902_p1_19101.BMP	2011-09-02 17:15:56
19103	19103	201.896	265.83	132	20110902_p1_19104.BMP	2011-09-02 17:15:59
19106	19106	196.563	244.871	60	20110902_p1_19107.BMP	2011-09-02 17:16:02
19108	19108	198.197	243.166	148	20110902_p1_19109.BMP	2011-09-02 17:16:04
19111	19111	193.087	226.093	107	20110902_p1_19112.BMP	2011-09-02 17:16:07
19114	19114	188.616	216.499	20	20110902_p1_19115.BMP	2011-09-02 17:16:10
19117	19117	199.778	221.242	115	20110902_p1_19118.BMP	2011-09-02 17:16:13
19119	19119	199	232.167	130	20110902_p1_19120.BMP	2011-09-02 17:16:15
19122	19122	200.484	248.934	155	20110902_p1_19123.BMP	2011-09-02 17:16:18
19125	19125	190.673	259.249	139	20110902_p1_19126.BMP	2011-09-02 17:16:22
19127	19127	186.24	270.132	135	20110902_p1_19128.BMP	2011-09-02 17:16:24
19130	19130	173.816	269.081	126	20110902_p1_19131.BMP	2011-09-02 17:16:27
19133	19133	163.684	273.92	129	20110902_p1_19134.BMP	2011-09-02 17:16:30
19135	19135	170.643	297.358	114	20110902_p1_19136.BMP	2011-09-02 17:16:32
19138	19138	167.509	302.87	150	20110902_p1_19139.BMP	2011-09-02 17:16:35
19141	19141	159.09	308.025	115	20110902_p1_19142.BMP	2011-09-02 17:16:38
19144	19144	146.46	301.338	69	20110902_p1_19145.BMP	2011-09-02 17:16:41
19146	19146	137.762	300.724	112	20110902_p1_19147.BMP	2011-09-02 17:16:43
19149	19149	130.595	296.35	135	20110902_p1_19150.BMP	2011-09-02 17:16:46
19151	19151	122.855	282.235	139	20110902_p1_19152.BMP	2011-09-02 17:16:48
19154	19154	119.058	276.148	115	20110902_p1_19155.BMP	2011-09-02 17:16:51
19157	19157	129.075	273.043	68	20110902_p1_19158.BMP	2011-09-02 17:16:54
19160	19160	137.273	267.931	140	20110902_p1_19161.BMP	2011-09-02 17:16:58
19162	19162	147.305	287.914	49	20110902_p1_19163.BMP	2011-09-02 17:17:00
19168	19168	162.916	287.202	109	20110902_p1_19169.BMP	2011-09-02 17:17:06
19171	19171	172.544	299.415	143	20110902_p1_19172.BMP	2011-09-02 17:17:09
19173	19173	167.639	304.798	59	20110902_p1_19174.BMP	2011-09-02 17:17:11
19176	19176	180.933	319.193	120	20110902_p1_19177.BMP	2011-09-02 17:17:14
19179	19179	179.772	328.726	59	20110902_p1_19180.BMP	2011-09-02 17:17:17
19181	19181	184.991	327.16	112	20110902_p1_19182.BMP	2011-09-02 17:17:19
19182	19182	186.774	327.283	116	20110902_p1_19183.BMP	2011-09-02 17:17:20
19184	19184	197.997	335.734	1	20110902_p1_19185.BMP	2011-09-02 17:17:22
19203	19203	234.185	287.176	91	20110902_p1_19204.BMP	2011-09-02 17:17:42
19209	19209	235	274.167	102	20110902_p1_19210.BMP	2011-09-02 17:17:48
19211	19211	243.872	271.158	123	20110902_p1_19212.BMP	2011-09-02 17:17:50
19214	19214	247.256	267.719	128	20110902_p1_19215.BMP	2011-09-02 17:17:53
19217	19217	252.931	270.021	120	20110902_p1_19218.BMP	2011-09-02 17:17:56
19219	19219	260.162	292.898	129	20110902_p1_19220.BMP	2011-09-02 17:17:58
19222	19222	251.505	299.739	153	20110902_p1_19223.BMP	2011-09-02 17:18:01
19225	19225	244.98	310.538	144	20110902_p1_19226.BMP	2011-09-02 17:18:04
19227	19227	251.652	328.016	159	20110902_p1_19228.BMP	2011-09-02 17:18:07
19230	19230	241.556	340.611	146	20110902_p1_19231.BMP	2011-09-02 17:18:10
19233	19233	228.56	335.914	45	20110902_p1_19234.BMP	2011-09-02 17:18:13
19235	19235	221.797	343.093	13	20110902_p1_19236.BMP	2011-09-02 17:18:15
19238	19238	209.96	326.988	141	20110902_p1_19239.BMP	2011-09-02 17:18:18
19241	19241	207.775	321.107	144	20110902_p1_19242.BMP	2011-09-02 17:18:21
19243	19243	208.788	309.759	144	20110902_p1_19244.BMP	2011-09-02 17:18:23
19246	19246	223.515	314.64	134	20110902_p1_19247.BMP	2011-09-02 17:18:26
19249	19249	212.679	289.244	130	20110902_p1_19250.BMP	2011-09-02 17:18:29
19251	19251	222.013	293.741	9	20110902_p1_19252.BMP	2011-09-02 17:18:32
19254	19254	204.597	277.305	114	20110902_p1_19255.BMP	2011-09-02 17:18:34
19257	19257	186.688	275.827	108	20110902_p1_19258.BMP	2011-09-02 17:18:38
19260	19260	186.746	300.491	127	20110902_p1_19261.BMP	2011-09-02 17:18:41
19262	19262	174.711	305.319	103	20110902_p1_19263.BMP	2011-09-02 17:18:43
19265	19265	175.853	322.681	156	20110902_p1_19266.BMP	2011-09-02 17:18:46
19268	19268	163.943	329.593	119	20110902_p1_19269.BMP	2011-09-02 17:18:49
19270	19270	155.581	336.807	108	20110902_p1_19271.BMP	2011-09-02 17:18:51
19276	19276	140.203	343.667	132	20110902_p1_19277.BMP	2011-09-02 17:18:57
19278	19278	141.085	361.315	43	20110902_p1_19279.BMP	2011-09-02 17:18:59
19281	19281	138.383	378.825	106	20110902_p1_19282.BMP	2011-09-02 17:19:02
19284	19284	124.16	374.205	144	20110902_p1_19285.BMP	2011-09-02 17:19:05
19286	19286	122.49	376.097	127	20110902_p1_19287.BMP	2011-09-02 17:19:07
19289	19289	125.327	403.831	9	20110902_p1_19290.BMP	2011-09-02 17:19:10
19292	19292	130.236	394.18	169	20110902_p1_19293.BMP	2011-09-02 17:19:14
19295	19295	138.977	392.611	146	20110902_p1_19296.BMP	2011-09-02 17:19:17
19303	19303	174.88	402.225	136	20110902_p1_19304.BMP	2011-09-02 17:19:25
19308	19308	179.777	392.717	175	20110902_p1_19309.BMP	2011-09-02 17:19:30
19311	19311	186.241	379.445	126	20110902_p1_19312.BMP	2011-09-02 17:19:33
19313	19313	191.515	377.807	171	20110902_p1_19314.BMP	2011-09-02 17:19:36
19316	19316	202.086	374.555	156	20110902_p1_19317.BMP	2011-09-02 17:19:39
19319	19319	211.21	377.036	136	20110902_p1_19320.BMP	2011-09-02 17:19:42
19321	19321	212.467	400.351	2	20110902_p1_19322.BMP	2011-09-02 17:19:44
19324	19324	212.058	392.57	122	20110902_p1_19325.BMP	2011-09-02 17:19:47
19327	19327	210.858	404.145	141	20110902_p1_19328.BMP	2011-09-02 17:19:50
19329	19329	202.02	407.554	94	20110902_p1_19330.BMP	2011-09-02 17:19:52
19332	19332	190.73	397.208	123	20110902_p1_19333.BMP	2011-09-02 17:19:55
19335	19335	183.742	400.733	156	20110902_p1_19336.BMP	2011-09-02 17:19:58
19338	19338	170.267	380.495	132	20110902_p1_19339.BMP	2011-09-02 17:20:01
19340	19340	155.381	366.009	17	20110902_p1_19341.BMP	2011-09-02 17:20:03
19348	19348	171.599	339.765	85	20110902_p1_19349.BMP	2011-09-02 17:20:12
19351	19351	176.457	332.356	116	20110902_p1_19352.BMP	2011-09-02 17:20:15
19354	19354	174.682	332.238	103	20110902_p1_19355.BMP	2011-09-02 17:20:18
19357	19357	164.174	333.478	125	20110902_p1_19358.BMP	2011-09-02 17:20:21
19359	19359	153.146	325.01	154	20110902_p1_19360.BMP	2011-09-02 17:20:23
19362	19362	144.607	328.344	135	20110902_p1_19363.BMP	2011-09-02 17:20:26
19365	19365	130.55	325.527	62	20110902_p1_19366.BMP	2011-09-02 17:20:29
19373	19373	135.22	316.078	103	20110902_p1_19374.BMP	2011-09-02 17:20:37
19375	19375	142.413	320.43	68	20110902_p1_19376.BMP	2011-09-02 17:20:39
19378	19378	126.44	313.571	125	20110902_p1_19379.BMP	2011-09-02 17:20:42
19381	19381	130.655	327.485	166	20110902_p1_19382.BMP	2011-09-02 17:20:45
19384	19384	131.857	317.81	163	20110902_p1_19385.BMP	2011-09-02 17:20:49
19386	19386	134.88	310.225	149	20110902_p1_19387.BMP	2011-09-02 17:20:51
19389	19389	136.846	314.239	129	20110902_p1_19390.BMP	2011-09-02 17:20:54
19392	19392	126.548	315.528	137	20110902_p1_19393.BMP	2011-09-02 17:20:57
19394	19394	118.421	324.811	115	20110902_p1_19395.BMP	2011-09-02 17:20:59
19397	19397	123.508	323.152	128	20110902_p1_19398.BMP	2011-09-02 17:21:02
19400	19400	133.813	321.828	141	20110902_p1_19401.BMP	2011-09-02 17:21:05
19402	19402	140.442	316.417	141	20110902_p1_19403.BMP	2011-09-02 17:21:07
19405	19405	130.714	298.297	146	20110902_p1_19406.BMP	2011-09-02 17:21:10
19408	19408	122.731	280.29	140	20110902_p1_19409.BMP	2011-09-02 17:21:13
19410	19410	117.351	276.022	125	20110902_p1_19411.BMP	2011-09-02 17:21:15
19413	19413	107.267	277.244	95	20110902_p1_19414.BMP	2011-09-02 17:21:18
19416	19416	97.235	278.52	118	20110902_p1_19417.BMP	2011-09-02 17:21:21
19419	19419	103.068	292.579	146	20110902_p1_19420.BMP	2011-09-02 17:21:24
19422	19422	105.691	310.363	112	20110902_p1_19423.BMP	2011-09-02 17:21:28
19424	19424	114.265	310.868	123	20110902_p1_19425.BMP	2011-09-02 17:21:30
19427	19427	128.28	315.636	139	20110902_p1_19428.BMP	2011-09-02 17:21:33
19430	19430	138.7	316.303	148	20110902_p1_19431.BMP	2011-09-02 17:21:36
19432	19432	143.341	306.918	157	20110902_p1_19433.BMP	2011-09-02 17:21:38
19435	19435	157.333	307.9	117	20110902_p1_19436.BMP	2011-09-02 17:21:41
19438	19438	167.639	304.798	123	20110902_p1_19439.BMP	2011-09-02 17:21:44
19440	19440	166.709	291.32	144	20110902_p1_19441.BMP	2011-09-02 17:21:46
19443	19443	165.296	272.154	46	20110902_p1_19444.BMP	2011-09-02 17:21:49
19448	19448	168.964	274.357	100	20110902_p1_19449.BMP	2011-09-02 17:21:54
19451	19451	150.557	261.407	135	20110902_p1_19452.BMP	2011-09-02 17:21:57
19454	19454	144.616	274.272	121	20110902_p1_19455.BMP	2011-09-02 17:22:01
19456	19456	142.218	289.456	147	20110902_p1_19457.BMP	2011-09-02 17:22:03
19459	19459	134.294	300.483	124	20110902_p1_19460.BMP	2011-09-02 17:22:06
19462	19462	140.442	316.417	129	20110902_p1_19463.BMP	2011-09-02 17:22:09
19464	19464	137.833	331.82	149	20110902_p1_19465.BMP	2011-09-02 17:22:11
19467	19467	121.879	325.011	127	20110902_p1_19468.BMP	2011-09-02 17:22:14
19469	19469	120.543	332.767	194	20110902_p1_19470.BMP	2011-09-02 17:22:16
19470	19470	119.28	342.505	127	20110902_p1_19471.BMP	2011-09-02 17:22:17
19472	19472	130.379	356.826	154	20110902_p1_19473.BMP	2011-09-02 17:22:19
19475	19475	125.402	362.463	149	20110902_p1_19476.BMP	2011-09-02 17:22:22
19478	19478	118.749	370.013	149	20110902_p1_19479.BMP	2011-09-02 17:22:25
19480	19480	114.047	383.612	152	20110902_p1_19481.BMP	2011-09-02 17:22:27
19483	19483	102.086	391.043	114	20110902_p1_19484.BMP	2011-09-02 17:22:30
19486	19486	91.433	384.707	169	20110902_p1_19487.BMP	2011-09-02 17:22:33
19488	19488	85.977	376.58	162	20110902_p1_19489.BMP	2011-09-02 17:22:36
19491	19491	81.834	354.613	85	20110902_p1_19492.BMP	2011-09-02 17:22:39
19497	19497	93.822	353.113	32	20110902_p1_19498.BMP	2011-09-02 17:22:45
19499	19499	100.337	343.527	130	20110902_p1_19500.BMP	2011-09-02 17:22:47
19502	19502	106.358	324.14	79	20110902_p1_19503.BMP	2011-09-02 17:22:50
19505	19505	112.649	312.728	45	20110902_p1_19506.BMP	2011-09-02 17:22:53
19507	19507	119.427	311.183	162	20110902_p1_19508.BMP	2011-09-02 17:22:55
19510	19510	123.699	295.875	151	20110902_p1_19511.BMP	2011-09-02 17:22:58
19519	19519	161.587	319.771	139	20110902_p1_19520.BMP	2011-09-02 17:23:07
19521	19521	152.914	321.12	111	20110902_p1_19522.BMP	2011-09-02 17:23:09
19524	19524	151.952	334.637	81	20110902_p1_19525.BMP	2011-09-02 17:23:12
19527	19527	154.466	348.406	107	20110902_p1_19528.BMP	2011-09-02 17:23:15
19529	19529	159.973	352.628	106	20110902_p1_19530.BMP	2011-09-02 17:23:18
19530	19530	160.182	356.533	112	20110902_p1_19531.BMP	2011-09-02 17:23:18
19532	19532	169.565	366.814	48	20110902_p1_19533.BMP	2011-09-02 17:23:21
19549	19549	201.594	309.225	128	20110902_p1_19550.BMP	2011-09-02 17:23:38
