# Supplementary material for: Exploratory behavior of re-orienting foragers differs from other flight patterns of honeybees
Source: PLoS One. 2018 Aug 29;13(8):e0202171. doi: 10.1371/journal.pone.0202171 (PMC6114720; doi:10.1371/journal.pone.0202171)
Supplement: S1 Textfiles — The duration of a flight was measured at the hive. Bees usually flew low at the start and end of their flight and could not be detected by the radar during this time. Therefore, the time between the first and the last signal in the textfile deviates from the flight duration recorded at the hive by monitoring take off and landing of the bees. For incomplete flights the time between the first and the last signal was used to calculate the flight duration, but these values were not analyzed any further. Due to the usage of different watches to record the start- and end time of a flight there might be deviations from the times in the textfile because not all watches were synchronized with the radar. (ZIP) [file pone.0202171.s005.zip › Re-orientation_flight2_Hive1_02.09.11_wl45_1552.txt]

frame	time	x	y	value	filename	filedate
14106	14106	138.586	314.353	158	20110902_p1_14107.BMP	2011-09-02 15:50:14
14108	14108	140.556	318.367	98	20110902_p1_14109.BMP	2011-09-02 15:50:16
14111	14111	133.371	314.014	139	20110902_p1_14112.BMP	2011-09-02 15:50:19
14113	14113	124.819	315.42	108	20110902_p1_14114.BMP	2011-09-02 15:50:21
14116	14116	126.331	311.615	169	20110902_p1_14117.BMP	2011-09-02 15:50:24
14119	14119	116.293	316.858	126	20110902_p1_14120.BMP	2011-09-02 15:50:27
14122	14122	112.547	310.765	159	20110902_p1_14123.BMP	2011-09-02 15:50:31
14124	14124	107.202	306.532	134	20110902_p1_14125.BMP	2011-09-02 15:50:32
14127	14127	98.278	298.166	162	20110902_p1_14128.BMP	2011-09-02 15:50:36
14130	14130	85.341	311.243	167	20110902_p1_14131.BMP	2011-09-02 15:50:39
14132	14132	68.155	302.54	164	20110902_p1_14133.BMP	2011-09-02 15:50:41
14135	14135	58.289	308.098	78	20110902_p1_14136.BMP	2011-09-02 15:50:44
14230	14230	52.009	323.797	122	20110902_p1_14231.BMP	2011-09-02 15:52:21
14233	14233	40.265	325.477	111	20110902_p1_14234.BMP	2011-09-02 15:52:24
14236	14236	26.951	335.203	118	20110902_p1_14237.BMP	2011-09-02 15:52:27
14239	14239	13.482	337.05	140	20110902_p1_14240.BMP	2011-09-02 15:52:30
14241	14241	1.696	351.001	25	20110902_p1_14242.BMP	2011-09-02 15:52:32
14266	14266	-8.41	333.02	120	20110902_p1_14267.BMP	2011-09-02 15:52:58
14269	14269	-22.144	361.118	93	20110902_p1_14270.BMP	2011-09-02 15:53:01
14271	14271	-35.79	361.307	29	20110902_p1_14272.BMP	2011-09-02 15:53:03
14274	14274	-45.813	349.534	124	20110902_p1_14275.BMP	2011-09-02 15:53:06
14277	14277	-55.987	347.801	121	20110902_p1_14278.BMP	2011-09-02 15:53:09
14279	14279	-66.39	354.079	146	20110902_p1_14280.BMP	2011-09-02 15:53:11
14282	14282	-78.701	364.42	126	20110902_p1_14283.BMP	2011-09-02 15:53:14
14285	14285	-91.052	372.799	136	20110902_p1_14286.BMP	2011-09-02 15:53:17
14293	14293	-106.693	373.424	113	20110902_p1_14294.BMP	2011-09-02 15:53:25
14485	14485	-117.161	373.883	113	20110902_p1_14486.BMP	2011-09-02 15:56:43
14490	14490	-122.078	366.233	105	20110902_p1_14491.BMP	2011-09-02 15:56:48
15142	15142	-198.714	347.317	154	20110902_p1_15143.BMP	2011-09-02 16:07:57
15144	15144	-208.783	336.468	151	20110902_p1_15145.BMP	2011-09-02 16:08:00
15523	15523	-245.578	346.596	34	20110902_p1_15524.BMP	2011-09-02 16:14:29
15534	15534	-260.96	359.039	123	20110902_p1_15535.BMP	2011-09-02 16:14:41
15536	15536	-267.6	348.055	114	20110902_p1_15537.BMP	2011-09-02 16:14:43
15561	15561	-278.915	352.59	52	20110902_p1_15562.BMP	2011-09-02 16:15:08
15563	15563	-291.883	353.424	115	20110902_p1_15564.BMP	2011-09-02 16:15:10
15564	15564	-293.858	355.445	108	20110902_p1_15565.BMP	2011-09-02 16:15:11
16097	16097	-308.041	345.006	128	20110902_p1_16098.BMP	2011-09-02 16:24:20
16100	16100	-328.981	351.974	154	20110902_p1_16101.BMP	2011-09-02 16:24:23
16105	16105	-341.682	345.223	147	20110902_p1_16106.BMP	2011-09-02 16:24:28
16108	16108	-355.229	351.677	168	20110902_p1_16109.BMP	2011-09-02 16:24:31
16149	16149	-394.117	370.829	59	20110902_p1_16150.BMP	2011-09-02 16:25:13
16151	16151	-419.402	381.602	21	20110902_p1_16152.BMP	2011-09-02 16:25:15
16162	16162	-451.536	413.455	44	20110902_p1_16163.BMP	2011-09-02 16:25:27
16164	16164	-451.07	403.97	172	20110902_p1_16165.BMP	2011-09-02 16:25:29
16170	16170	-478.308	412.836	57	20110902_p1_16171.BMP	2011-09-02 16:25:35
16173	16173	-501.414	413.895	151	20110902_p1_16174.BMP	2011-09-02 16:25:38
