# Supplementary material for: Exploratory behavior of re-orienting foragers differs from other flight patterns of honeybees
Source: PLoS One. 2018 Aug 29;13(8):e0202171. doi: 10.1371/journal.pone.0202171 (PMC6114720; doi:10.1371/journal.pone.0202171)
Supplement: S1 Textfiles — The duration of a flight was measured at the hive. Bees usually flew low at the start and end of their flight and could not be detected by the radar during this time. Therefore, the time between the first and the last signal in the textfile deviates from the flight duration recorded at the hive by monitoring take off and landing of the bees. For incomplete flights the time between the first and the last signal was used to calculate the flight duration, but these values were not analyzed any further. Due to the usage of different watches to record the start- and end time of a flight there might be deviations from the times in the textfile because not all watches were synchronized with the radar. (ZIP) [file pone.0202171.s005.zip › Re-orientation_flight2_Hive1_28.08.11_wh77_1642-1708.txt]

frame	time	x	y	value	filename	filedate
5185	5185	135.108	314.126	112	20110828_p1_5186.BMP	2011-08-28 16:40:17
5187	5187	138.925	320.205	138	20110828_p1_5188.BMP	2011-08-28 16:40:19
5190	5190	135.22	316.078	103	20110828_p1_5191.BMP	2011-08-28 16:40:22
5256	5256	134.995	312.175	127	20110828_p1_5257.BMP	2011-08-28 16:41:29
5272	5272	135.108	314.126	100	20110828_p1_5273.BMP	2011-08-28 16:41:46
5288	5288	133.031	308.159	98	20110828_p1_5289.BMP	2011-08-28 16:42:02
5297	5297	133.259	312.062	35	20110828_p1_5298.BMP	2011-08-28 16:42:11
5340	5340	133.145	310.11	114	20110828_p1_5341.BMP	2011-08-28 16:42:55
5343	5343	133.145	310.11	73	20110828_p1_5344.BMP	2011-08-28 16:42:58
5346	5346	134.995	312.175	138	20110828_p1_5347.BMP	2011-08-28 16:43:02
5348	5348	136.846	314.239	14	20110828_p1_5349.BMP	2011-08-28 16:43:04
5351	5351	131.298	308.045	43	20110828_p1_5352.BMP	2011-08-28 16:43:07
5356	5356	137.072	318.142	141	20110828_p1_5357.BMP	2011-08-28 16:43:12
5367	5367	133.145	310.11	153	20110828_p1_5368.BMP	2011-08-28 16:43:23
5373	5373	135.108	314.126	148	20110828_p1_5374.BMP	2011-08-28 16:43:29
5375	5375	135.108	314.126	106	20110828_p1_5376.BMP	2011-08-28 16:43:31
