# Supplementary material for: Exploratory behavior of re-orienting foragers differs from other flight patterns of honeybees
Source: PLoS One. 2018 Aug 29;13(8):e0202171. doi: 10.1371/journal.pone.0202171 (PMC6114720; doi:10.1371/journal.pone.0202171)
Supplement: S1 Textfiles — The duration of a flight was measured at the hive. Bees usually flew low at the start and end of their flight and could not be detected by the radar during this time. Therefore, the time between the first and the last signal in the textfile deviates from the flight duration recorded at the hive by monitoring take off and landing of the bees. For incomplete flights the time between the first and the last signal was used to calculate the flight duration, but these values were not analyzed any further. Due to the usage of different watches to record the start- and end time of a flight there might be deviations from the times in the textfile because not all watches were synchronized with the radar. (ZIP) [file pone.0202171.s005.zip › Re-orientation_flight2_Hive1_28.08.11_wl37_1558.txt]

frame	time	x	y	value	filename	filedate
2606	2606	134.995	312.175	127	20110828_p1_2607.BMP	2011-08-28 15:56:16
2609	2609	133.259	312.062	176	20110828_p1_2610.BMP	2011-08-28 15:56:19
2612	2612	135.108	314.126	187	20110828_p1_2613.BMP	2011-08-28 15:56:22
2614	2614	131.747	315.855	162	20110828_p1_2615.BMP	2011-08-28 15:56:24
2617	2617	133.594	317.92	149	20110828_p1_2618.BMP	2011-08-28 15:56:27
2620	2620	135.443	319.983	173	20110828_p1_2621.BMP	2011-08-28 15:56:30
2623	2623	141.219	330.078	188	20110828_p1_2624.BMP	2011-08-28 15:56:33
2625	2625	139.579	331.926	194	20110828_p1_2626.BMP	2011-08-28 15:56:35
2628	2628	138.452	343.566	123	20110828_p1_2629.BMP	2011-08-28 15:56:38
2631	2631	143.912	347.787	161	20110828_p1_2632.BMP	2011-08-28 15:56:41
2634	2634	148.413	367.582	157	20110828_p1_2635.BMP	2011-08-28 15:56:44
2636	2636	150.178	367.677	169	20110828_p1_2637.BMP	2011-08-28 15:56:47
2639	2639	156.053	379.729	194	20110828_p1_2640.BMP	2011-08-28 15:56:49
2642	2642	156.956	399.366	211	20110828_p1_2643.BMP	2011-08-28 15:56:53
2644	2644	148.652	412.727	114	20110828_p1_2645.BMP	2011-08-28 15:56:55
2647	2647	148.732	414.699	166	20110828_p1_2648.BMP	2011-08-28 15:56:58
2756	2756	150.748	420.693	87	20110828_p1_2757.BMP	2011-08-28 15:58:49
2759	2759	147.568	430.405	168	20110828_p1_2760.BMP	2011-08-28 15:58:52
2762	2762	155.52	452.422	204	20110828_p1_2763.BMP	2011-08-28 15:58:55
2765	2765	161.33	464.488	188	20110828_p1_2766.BMP	2011-08-28 15:58:58
2767	2767	172.838	484.66	203	20110828_p1_2768.BMP	2011-08-28 15:59:00
2770	2770	180.419	494.812	206	20110828_p1_2771.BMP	2011-08-28 15:59:04
2773	2773	193.744	513.062	159	20110828_p1_2774.BMP	2011-08-28 15:59:07
2776	2776	196.23	532.881	95	20110828_p1_2777.BMP	2011-08-28 15:59:10
2778	2778	195.032	552.592	22	20110828_p1_2779.BMP	2011-08-28 15:59:12
2784	2784	201.582	588.401	160	20110828_p1_2785.BMP	2011-08-28 15:59:18
2786	2786	207.704	610.359	208	20110828_p1_2787.BMP	2011-08-28 15:59:20
2789	2789	217.188	620.537	206	20110828_p1_2790.BMP	2011-08-28 15:59:23
2792	2792	230.661	640.724	210	20110828_p1_2793.BMP	2011-08-28 15:59:26
2795	2795	247.496	647.156	220	20110828_p1_2796.BMP	2011-08-28 15:59:29
2797	2797	260.828	659.416	186	20110828_p1_2798.BMP	2011-08-28 15:59:31
2800	2800	270.464	671.561	158	20110828_p1_2801.BMP	2011-08-28 15:59:34
