# Supplementary material for: Exploratory behavior of re-orienting foragers differs from other flight patterns of honeybees
Source: PLoS One. 2018 Aug 29;13(8):e0202171. doi: 10.1371/journal.pone.0202171 (PMC6114720; doi:10.1371/journal.pone.0202171)
Supplement: S1 Textfiles — The duration of a flight was measured at the hive. Bees usually flew low at the start and end of their flight and could not be detected by the radar during this time. Therefore, the time between the first and the last signal in the textfile deviates from the flight duration recorded at the hive by monitoring take off and landing of the bees. For incomplete flights the time between the first and the last signal was used to calculate the flight duration, but these values were not analyzed any further. Due to the usage of different watches to record the start- and end time of a flight there might be deviations from the times in the textfile because not all watches were synchronized with the radar. (ZIP) [file pone.0202171.s005.zip › Re-orientation_flight3_Hive1_02.09.11_wh63_1507.txt]

frame	time	x	y	value	filename	filedate
11516	11516	131.067	304.144	133	20110902_p1_11517.BMP	2011-09-02 15:05:50
11521	11521	136.959	316.19	133	20110902_p1_11522.BMP	2011-09-02 15:05:55
11524	11524	134.995	312.175	77	20110902_p1_11525.BMP	2011-09-02 15:05:58
11527	11527	146.021	322.606	100	20110902_p1_11528.BMP	2011-09-02 15:06:01
11529	11529	142.526	322.38	150	20110902_p1_11530.BMP	2011-09-02 15:06:03
11532	11532	131.857	317.81	120	20110902_p1_11533.BMP	2011-09-02 15:06:07
11535	11535	134.24	329.652	144	20110902_p1_11536.BMP	2011-09-02 15:06:10
11538	11538	129.424	337.184	140	20110902_p1_11539.BMP	2011-09-02 15:06:13
11540	11540	131.365	341.207	100	20110902_p1_11541.BMP	2011-09-02 15:06:15
11543	11543	124.588	344.75	114	20110902_p1_11544.BMP	2011-09-02 15:06:18
11546	11546	116.423	356.119	160	20110902_p1_11547.BMP	2011-09-02 15:06:21
11548	11548	117.903	350.291	134	20110902_p1_11549.BMP	2011-09-02 15:06:23
11551	11551	115.569	377.756	129	20110902_p1_11552.BMP	2011-09-02 15:06:26
11556	11556	113.745	375.703	137	20110902_p1_11557.BMP	2011-09-02 15:06:31
11559	11559	102.282	396.992	142	20110902_p1_11560.BMP	2011-09-02 15:06:35
11562	11562	84.981	402.36	168	20110902_p1_11563.BMP	2011-09-02 15:06:38
11564	11564	72.916	407.983	118	20110902_p1_11565.BMP	2011-09-02 15:06:40
11567	11567	74.661	408.029	118	20110902_p1_11568.BMP	2011-09-02 15:06:43
11570	11570	64.322	413.748	152	20110902_p1_11571.BMP	2011-09-02 15:06:46
11572	11572	54.092	427.498	173	20110902_p1_11573.BMP	2011-09-02 15:06:48
11573	11573	52.434	433.456	157	20110902_p1_11574.BMP	2011-09-02 15:06:49
11575	11575	45.534	441.333	81	20110902_p1_11576.BMP	2011-09-02 15:06:51
11578	11578	43.9	451.296	155	20110902_p1_11579.BMP	2011-09-02 15:06:54
11581	11581	49.355	465.351	112	20110902_p1_11582.BMP	2011-09-02 15:06:57
11583	11583	62.074	489.501	134	20110902_p1_11584.BMP	2011-09-02 15:06:59
11586	11586	65.776	499.539	152	20110902_p1_11587.BMP	2011-09-02 15:07:02
11589	11589	74.622	495.702	92	20110902_p1_11590.BMP	2011-09-02 15:07:05
11594	11594	101.645	508.223	138	20110902_p1_11595.BMP	2011-09-02 15:07:10
11608	11608	126.821	510.856	54	20110902_p1_11609.BMP	2011-09-02 15:07:25
11611	11611	133.914	507.088	196	20110902_p1_11612.BMP	2011-09-02 15:07:28
11616	11616	145.998	489.627	127	20110902_p1_11617.BMP	2011-09-02 15:07:33
11622	11622	151.334	487.829	151	20110902_p1_11623.BMP	2011-09-02 15:07:39
11627	11627	172.488	474.787	112	20110902_p1_11628.BMP	2011-09-02 15:07:44
11630	11630	187.528	491.144	62	20110902_p1_11631.BMP	2011-09-02 15:07:47
11633	11633	196.455	487.565	63	20110902_p1_11634.BMP	2011-09-02 15:07:50
11635	11635	209.487	495.965	132	20110902_p1_11636.BMP	2011-09-02 15:07:52
11638	11638	201.601	479.917	113	20110902_p1_11639.BMP	2011-09-02 15:07:56
11649	11649	236.738	493.204	147	20110902_p1_11650.BMP	2011-09-02 15:08:07
11652	11652	250.305	511.414	11	20110902_p1_11653.BMP	2011-09-02 15:08:10
11654	11654	249.164	483.987	162	20110902_p1_11655.BMP	2011-09-02 15:08:12
11662	11662	278.37	479.515	164	20110902_p1_11663.BMP	2011-09-02 15:08:20
11668	11668	290.592	464.588	172	20110902_p1_11669.BMP	2011-09-02 15:08:26
11671	11671	313.054	469.581	165	20110902_p1_11672.BMP	2011-09-02 15:08:29
11673	11673	324.51	475.948	86	20110902_p1_11674.BMP	2011-09-02 15:08:32
11676	11676	322.181	466.173	145	20110902_p1_11677.BMP	2011-09-02 15:08:35
11682	11682	346.105	459.671	32	20110902_p1_11683.BMP	2011-09-02 15:08:41
11684	11684	337.35	434.249	186	20110902_p1_11685.BMP	2011-09-02 15:08:43
11690	11690	355.407	421.821	134	20110902_p1_11691.BMP	2011-09-02 15:08:49
11696	11696	383.393	417.593	100	20110902_p1_11697.BMP	2011-09-02 15:08:55
11698	11698	398.547	418.384	141	20110902_p1_11699.BMP	2011-09-02 15:08:57
11700	11700	398.547	418.384	138	20110902_p1_11701.BMP	2011-09-02 15:08:59
11701	11701	390.567	410.365	138	20110902_p1_11702.BMP	2011-09-02 15:09:00
11709	11709	414.965	405.944	5	20110902_p1_11710.BMP	2011-09-02 15:09:09
11714	11714	443.22	399.803	156	20110902_p1_11715.BMP	2011-09-02 15:09:14
11717	11717	456.073	389.11	62	20110902_p1_11718.BMP	2011-09-02 15:09:17
11722	11722	474.475	373.061	112	20110902_p1_11723.BMP	2011-09-02 15:09:22
11728	11728	493.778	373.964	156	20110902_p1_11729.BMP	2011-09-02 15:09:28
11731	11731	505.208	370.728	143	20110902_p1_11732.BMP	2011-09-02 15:09:31
11736	11736	547.904	372.574	133	20110902_p1_11737.BMP	2011-09-02 15:09:36
11742	11742	574.633	360.518	152	20110902_p1_11743.BMP	2011-09-02 15:09:43
11744	11744	581.918	347.687	35	20110902_p1_11745.BMP	2011-09-02 15:09:45
11747	11747	605.69	356.072	165	20110902_p1_11748.BMP	2011-09-02 15:09:48
11749	11749	595.539	346.329	127	20110902_p1_11750.BMP	2011-09-02 15:09:50
11750	11750	611.21	346.903	24	20110902_p1_11751.BMP	2011-09-02 15:09:51
11758	11758	646.137	336.875	185	20110902_p1_11759.BMP	2011-09-02 15:09:59
11760	11760	658.386	350.401	92	20110902_p1_11761.BMP	2011-09-02 15:10:01
11763	11763	666.187	348.779	154	20110902_p1_11764.BMP	2011-09-02 15:10:04
11798	11798	739.538	366.053	16	20110902_p1_11799.BMP	2011-09-02 15:10:40
11801	11801	741.009	349.147	16	20110902_p1_11802.BMP	2011-09-02 15:10:43
11804	11804	747.151	356.848	167	20110902_p1_11805.BMP	2011-09-02 15:10:46
11807	11807	748.691	341.834	34	20110902_p1_11808.BMP	2011-09-02 15:10:49
11810	11810	764.395	338.491	116	20110902_p1_11811.BMP	2011-09-02 15:10:52
