# Supplementary material for: Exploratory behavior of re-orienting foragers differs from other flight patterns of honeybees
Source: PLoS One. 2018 Aug 29;13(8):e0202171. doi: 10.1371/journal.pone.0202171 (PMC6114720; doi:10.1371/journal.pone.0202171)
Supplement: S1 Textfiles — The duration of a flight was measured at the hive. Bees usually flew low at the start and end of their flight and could not be detected by the radar during this time. Therefore, the time between the first and the last signal in the textfile deviates from the flight duration recorded at the hive by monitoring take off and landing of the bees. For incomplete flights the time between the first and the last signal was used to calculate the flight duration, but these values were not analyzed any further. Due to the usage of different watches to record the start- and end time of a flight there might be deviations from the times in the textfile because not all watches were synchronized with the radar. (ZIP) [file pone.0202171.s005.zip › Re-orientation_flight3_Hive1_31.08.11_wh77_1551-1553.txt]

frame	time	x	y	value	filename	filedate
16878	16878	129.222	302.077	64	20110831_p1_16879.BMP	2011-08-31 15:49:03
16881	16881	133.259	312.062	30	20110831_p1_16882.BMP	2011-08-31 15:49:06
16884	16884	132.915	306.209	14	20110831_p1_16885.BMP	2011-08-31 15:49:09
16892	16892	132.915	306.209	121	20110831_p1_16893.BMP	2011-08-31 15:49:17
16895	16895	132.915	306.209	77	20110831_p1_16896.BMP	2011-08-31 15:49:20
16900	16900	133.031	308.159	87	20110831_p1_16901.BMP	2011-08-31 15:49:25
16905	16905	133.031	308.159	78	20110831_p1_16906.BMP	2011-08-31 15:49:30
16938	16938	132.915	306.209	157	20110831_p1_16939.BMP	2011-08-31 15:50:04
