# Supplementary material for: Exploratory behavior of re-orienting foragers differs from other flight patterns of honeybees
Source: PLoS One. 2018 Aug 29;13(8):e0202171. doi: 10.1371/journal.pone.0202171 (PMC6114720; doi:10.1371/journal.pone.0202171)
Supplement: S1 Textfiles — The duration of a flight was measured at the hive. Bees usually flew low at the start and end of their flight and could not be detected by the radar during this time. Therefore, the time between the first and the last signal in the textfile deviates from the flight duration recorded at the hive by monitoring take off and landing of the bees. For incomplete flights the time between the first and the last signal was used to calculate the flight duration, but these values were not analyzed any further. Due to the usage of different watches to record the start- and end time of a flight there might be deviations from the times in the textfile because not all watches were synchronized with the radar. (ZIP) [file pone.0202171.s005.zip › Re-orientation_flight4_Hive1_01.09.11_wh77_1801.txt]

frame	time	x	y	value	filename	filedate
20849	20849	130.951	302.194	153	20110901_p1_20850.BMP	2011-09-01 17:58:25
20851	20851	130.951	302.194	144	20110901_p1_20852.BMP	2011-09-01 17:58:27
20852	20852	130.951	302.194	157	20110901_p1_20853.BMP	2011-09-01 17:58:28
20854	20854	137.183	320.094	141	20110901_p1_20855.BMP	2011-09-01 17:58:30
20857	20857	132.915	306.209	136	20110901_p1_20858.BMP	2011-09-01 17:58:33
20859	20859	136.959	316.19	135	20110901_p1_20860.BMP	2011-09-01 17:58:35
20865	20865	133.259	312.062	148	20110901_p1_20866.BMP	2011-09-01 17:58:41
20905	20905	132.681	302.312	122	20110901_p1_20906.BMP	2011-09-01 17:59:22
20910	20910	129.338	304.028	53	20110901_p1_20911.BMP	2011-09-01 17:59:27
20913	20913	122.658	307.484	171	20110901_p1_20914.BMP	2011-09-01 17:59:30
20916	20916	111.915	298.998	113	20110901_p1_20917.BMP	2011-09-01 17:59:33
20921	20921	107.842	287.025	114	20110901_p1_20922.BMP	2011-09-01 17:59:39
20924	20924	108.064	290.942	34	20110901_p1_20925.BMP	2011-09-01 17:59:42
20937	20937	106.141	286.914	12	20110901_p1_20938.BMP	2011-09-01 17:59:55
20998	20998	107.842	287.025	85	20110901_p1_20999.BMP	2011-09-01 18:00:58
21001	21001	114.307	281.625	180	20110901_p1_21002.BMP	2011-09-01 18:01:01
21004	21004	124.318	278.472	52	20110901_p1_21005.BMP	2011-09-01 18:01:04
21164	21164	137.016	289.071	86	20110901_p1_21165.BMP	2011-09-01 18:03:48
21167	21167	158.709	302.223	161	20110901_p1_21168.BMP	2011-09-01 18:03:51
21170	21170	164.536	285.42	124	20110901_p1_21171.BMP	2011-09-01 18:03:54
21173	21173	176.752	284.487	117	20110901_p1_21174.BMP	2011-09-01 18:03:57
21175	21175	188.909	281.677	121	20110901_p1_21176.BMP	2011-09-01 18:03:59
21181	21181	215.427	278.189	105	20110901_p1_21182.BMP	2011-09-01 18:04:05
21183	21183	226.752	284.719	112	20110901_p1_21184.BMP	2011-09-01 18:04:07
21186	21186	244.577	304.859	141	20110901_p1_21187.BMP	2011-09-01 18:04:10
21614	21614	248.644	310.805	143	20110901_p1_21615.BMP	2011-09-01 18:11:29
21617	21617	254.415	314.99	136	20110901_p1_21618.BMP	2011-09-01 18:11:32
21619	21619	261.904	317.407	39	20110901_p1_21620.BMP	2011-09-01 18:11:34
21622	21622	273.618	327.644	159	20110901_p1_21623.BMP	2011-09-01 18:11:38
21624	21624	291.404	345.823	134	20110901_p1_21625.BMP	2011-09-01 18:11:40
21627	21627	299.079	350.099	140	20110901_p1_21628.BMP	2011-09-01 18:11:43
21630	21630	306.766	354.368	5	20110901_p1_21631.BMP	2011-09-01 18:11:46
21632	21632	314.233	354.836	91	20110901_p1_21633.BMP	2011-09-01 18:11:48
21635	21635	320.757	370.377	134	20110901_p1_21636.BMP	2011-09-01 18:11:51
21638	21638	324.498	370.602	41	20110901_p1_21639.BMP	2011-09-01 18:11:54
21640	21640	337.732	373.283	139	20110901_p1_21641.BMP	2011-09-01 18:11:56
21643	21643	349.879	389.151	88	20110901_p1_21644.BMP	2011-09-01 18:11:59
21646	21646	361.286	391.691	90	20110901_p1_21647.BMP	2011-09-01 18:12:02
21649	21649	380.797	404.147	154	20110901_p1_21650.BMP	2011-09-01 18:12:05
21715	21715	378.701	400.238	40	20110901_p1_21716.BMP	2011-09-01 18:13:13
21718	21718	397.754	403.153	170	20110901_p1_21719.BMP	2011-09-01 18:13:16
21721	21721	410.664	396.255	75	20110901_p1_21722.BMP	2011-09-01 18:13:19
21723	21723	424.009	396.944	134	20110901_p1_21724.BMP	2011-09-01 18:13:21
21724	21724	434.039	406.912	163	20110901_p1_21725.BMP	2011-09-01 18:13:22
21726	21726	441.686	407.292	162	20110901_p1_21727.BMP	2011-09-01 18:13:24
21729	21729	467.507	427.487	8	20110901_p1_21730.BMP	2011-09-01 18:13:27
21730	21730	471.343	427.666	9	20110901_p1_21731.BMP	2011-09-01 18:13:28
21732	21732	469.425	427.577	127	20110901_p1_21733.BMP	2011-09-01 18:13:30
21734	21734	475.181	427.845	183	20110901_p1_21735.BMP	2011-09-01 18:13:32
21737	21737	487.233	439.788	181	20110901_p1_21738.BMP	2011-09-01 18:13:36
21740	21740	501.036	448.007	183	20110901_p1_21741.BMP	2011-09-01 18:13:39
21742	21742	504.885	448.177	165	20110901_p1_21743.BMP	2011-09-01 18:13:41
21745	21745	524.403	454.727	142	20110901_p1_21746.BMP	2011-09-01 18:13:44
21748	21748	528.588	462.514	185	20110901_p1_21749.BMP	2011-09-01 18:13:47
21814	21814	552.777	536.138	9	20110901_p1_21815.BMP	2011-09-01 18:14:55
21851	21851	609.158	547.871	21	20110901_p1_21852.BMP	2011-09-01 18:15:33
21852	21852	590.799	522.274	73	20110901_p1_21853.BMP	2011-09-01 18:15:34
21854	21854	602.416	522.712	51	20110901_p1_21855.BMP	2011-09-01 18:15:36
21857	21857	625.614	521.654	223	20110901_p1_21858.BMP	2011-09-01 18:15:39
21862	21862	651.996	499.678	64	20110901_p1_21863.BMP	2011-09-01 18:15:44
21865	21865	667.516	498.313	108	20110901_p1_21866.BMP	2011-09-01 18:15:47
21868	21868	686.96	497.069	64	20110901_p1_21869.BMP	2011-09-01 18:15:50
21870	21870	690.669	491.474	126	20110901_p1_21871.BMP	2011-09-01 18:15:53
21878	21878	709.01	455.925	12	20110901_p1_21879.BMP	2011-09-01 18:16:01
21881	21881	712.929	456.051	45	20110901_p1_21882.BMP	2011-09-01 18:16:04
21889	21889	720.356	382.457	19	20110901_p1_21890.BMP	2011-09-01 18:16:12
